# Supplementary material for: Machine learning-based diagnostic and prognostic models for breast cancer: a new frontier on the clinical application of natural killer cell-related gene signatures in precision medicine
Source: Front Immunol. 2025 May 27;16:1581982. doi: 10.3389/fimmu.2025.1581982 (PMC12149121; doi:10.3389/fimmu.2025.1581982)
Supplement: Supplementary file 12 [file Table2.xlsx]

## Sheet: Table S1
Natural killer cell-related genes (n=244)
AP1G1
AP3B1
ARAF
ARRB2
AXL
BAG6
BID
BLOC1S3
BRAF
CADM1
CASP3
CASP8
CCL2
CCL3
CCL4
CCL7
CD160
CD244
CD48
CD70
CEACAM1
CEBPG
CHP1
CHP2
CLEC12B
CLNK
CORO1A
CRTAM
CSF2
DCAF15
ELF4
FAS
FCER1G
FCGR3A
FCGR3B
FGR
FYN
GAS6
GATA2
GRB2
GZMB
HAVCR2
HLA-A
HLA-B
HLA-C
HLA-E
HLA-F
HLA-G
HRAS
ICAM1
ICAM2
IFNA13
IFNAR2
IFNB1
IFNGR1
IFNGR2
IKBKG
IL12A
IL15
IL18
IL18R1
IL21
IL21R
IL23A
ITGB2
JAK3
KAT7
KIR2DL1
KIR2DL2
KIR2DL3
KIR2DL4
KIR2DL5A
KIR2DS1
KIR2DS3
KIR2DS5
KIR3DL1
KIR3DS1
KLRC2
KLRC3
KLRC4-KLRK1
KLRD1
KNSTRN
KRAS
LAG3
LAMP1
LCK
LCP2
LEP
LGALS9
LILRB1
LYST
MAP2K2
MAPK1
MAPK3
MERTK
MICA
MICB
NCR1
NCR3
NECTIN2
NFAT5
NFATC1
NFATC2
NFATC3
NFATC4
NLRC4
NRAS
PAK1
PGLYRP2
PIBF1
PIK3CA
PIK3CB
PIK3CD
PIK3CG
PIK3R1
PIK3R2
PIK3R3
PIK3R5
PIK3R6
PLCG1
PLCG2
PPP3CA
PPP3CB
PPP3CC
PPP3R1
PRDM1
PRKCA
PRKCB
PRKCD
PRKCG
PTK2B
PTPN22
PTPN6
PTPRC
RAB27A
RABL3
RAC1
RAC3
RAET1E
RAET1G
RAF1
RAG1
RHBDD3
RNF19B
SERPINB9
SH2D1B
SH3BP2
SHC1
SHC2
SLAMF6
SLAMF7
SNX27
SOS1
SOS2
SP110
SP3
STAT5B
STXBP2
SYK
TICAM1
TNF
TNFRSF10A
TNFRSF10B
TNFRSF10C
TNFRSF10D
TNFSF10
TUBB
TUBB4B
TUSC2
TYRO3
TYROBP
ULBP2
ULBP3
UNC13D
VAMP7
VAV1
VAV2
VAV3
WIPF1
XIAP
ZAP70
ZBTB1
ZNF683
CCL5
CD2
CD226
CD247
CD96
CLEC2A
CLEC2D
CRK
CXCL14
DNMT3B
FASLG
FLT3LG
HCST
IFNA1
IFNA10
IFNA14
IFNA16
IFNA17
IFNA2
IFNA21
IFNA4
IFNA5
IFNA6
IFNA7
IFNA8
IFNAR1
IFNE
IFNG
IFNK
IFNW1
IL12B
IL18RAP
IL2
IL23R
IL2RG
ITGAL
KIR2DS4
KIR3DL2
KLRC1
KLRF2
KLRK1
LAT
MAP2K1
NCR2
PGLYRP3
PGM3
PPP3R2
PRDX1
PRF1
PTPN11
PVR
RAC2
RAG2
RASGRP1
SERPINB4
SH2D1A
SHC3
SHC4
TOX
ULBP1
XCL1

## Sheet: Table S2
Sequences of all Primers
Primers Sequence (5'-3')
GAPDH F	GTCAAGGCTGAGAACGGGAA
GAPDH R	TGGACTCCACGACGTACTCA
ULBP2 F	GAGCAACTGCGTGACATTCAGC
ULBP2 R	GCCCATCGAAACTGAACTGCCA
CCL5 F	CCTGCTGCTTTGCCTACATTGC
CCL5 R	ACACACTTGGCGGTTCTTTCG
PRDX1 F	CTGCCAAGTGATTGGTGCTTCTG
PRDX1 R	AATGGTGCGCTTCGGGTCTGAT
IL21 F	CCAAGGTCAAGATCGCCACATG
IL21 R	TGGAGCTGGCAGAAATTCAGGG
NFATC2 F	GATAGTGGGCAACACCAAAGTCC
NFATC2 R	TCTCGCCTTTCCGCAGCTCAAT
CD2 F	GTCAGCAAGGAATCCAGTGTCG
CD2 R	AACGAGCAGTGCCACAAAGACC
VAV3 F	GAGTGGAGTCAGCCATCTCTAG
VAV3 R	CACGTTGCATAGGAACCACAAGC
si-ULBP2-1 F	GGACAUACUUACAGAGCAAdTdT
si-ULBP2-1 R	UUGCUCUGUAAGUAUGUCCdTdT
si-ULBP2-2 F	GAGAAGAGAAUGUGGACAAdTdT
si-ULBP2-2 R	UUGUCCACAUUCUCUUCUCdTdT
si-NC F	UUCUCCGAACGUGUCACGUdTdT
si-NC R	ACGUGACACGUUCGGAGAAdTdT

## Sheet: Table S3
Differentially-expressed NRGs (n=101)
gene	group1mea	group2mea	logFC	p	FDR
AXL	18.1051	11.9522	-0.599117	5.84196e-22	3.02258e-21
BLOC1S3	4.139	7.11639	0.781863	3.57983e-45	1.065e-43
CASP3	9.60831	15.5976	0.698966	7.18816e-39	1.14052e-37
CCL2	29.7482	14.2172	-1.06516	2.94121e-11	7.86527e-11
CCL5	16.7082	32.7266	0.96991	0.0182423	0.0238553
CCL7	0.0561982	0.762586	3.7623	8.90776e-20	3.92601e-19
CD2	5.88945	11.6188	0.980259	0.00202034	0.00293196
CD48	1.29555	2.141	0.724716	0.0139773	0.0185844
CHP2	0.0511257	0.191429	1.90469	8.05828e-14	2.59172e-13
CLEC2A	0.00177345	0.0265746	3.90541	0.0015371	0.00230081
CLNK	0.0666779	0.106635	0.677405	0.000199577	0.000323124
CORO1A	5.09818	10.8841	1.09417	2.91847e-13	8.79235e-13
CRTAM	0.373787	0.657407	0.814571	0.000877289	0.00135581
DNMT3B	0.846909	2.30746	1.44603	4.09241e-27	2.70554e-26
FAS	4.00609	2.67995	-0.579991	4.13161e-20	1.85533e-19
FCGR3A	13.6154	31.4826	1.20931	1.33214e-21	6.60521e-21
FYN	8.54871	4.79859	-0.833096	3.12471e-30	2.75437e-29
GAS6	22.2973	14.2961	-0.641245	9.05926e-22	4.58745e-21
GRB2	32.6644	54.9568	0.750577	7.71694e-35	9.21495e-34
HLA-A	186.439	335.367	0.847036	9.10101e-09	2.12357e-08
HLA-B	311.196	529.903	0.767904	7.79188e-07	1.48357e-06
HLA-C	252.456	477.868	0.920581	3.7264e-17	1.40775e-16
HLA-E	338.651	208.606	-0.699022	3.50147e-28	2.5253e-27
HLA-F	8.32984	14.9302	0.841872	0.00178558	0.00263956
HLA-G	1.15831	2.50421	1.11234	3.25133e-05	5.68983e-05
HRAS	10.576	18.2052	0.783557	9.2007e-16	3.31783e-15
ICAM1	8.66343	12.9224	0.576858	0.0124994	0.0169026
ICAM2	3.68599	1.39544	-1.40134	5.80167e-47	2.76159e-45
IFNA1	0.0141796	0.00917179	-0.628547	9.04159e-10	2.19582e-09
IFNA10	0.000209735	0.00428616	4.35305	0.013085	0.0174956
IFNA8	0.0166947	0.00282417	-2.56349	7.64413e-34	8.66335e-33
IFNB1	0.00404956	0.0652652	4.01048	7.66355e-18	3.0914e-17
IFNE	0.149144	0.0561638	-1.409	5.5328e-21	2.63361e-20
IFNGR1	50.3941	28.0577	-0.844856	1.70361e-47	1.01365e-45
IFNK	0.0134637	0.0623158	2.21052	2.32596e-07	4.73145e-07
IFNW1	0.00457257	0.00863684	0.917499	0.011129	0.0151354
IL12B	0.037446	0.161546	2.10906	9.07985e-16	3.31783e-15
IL18	1.98725	4.60981	1.21393	3.91276e-20	1.79084e-19
IL2	0.0941381	0.0607529	-0.631824	9.43469e-05	0.000155934
IL21	0.00942389	0.0710253	2.91394	1.36465e-17	5.41311e-17
IL21R	0.154452	0.915349	2.56716	2.99623e-45	1.01872e-43
IL23A	0.686161	1.18582	0.789269	9.52761e-08	2.0067e-07
IL23R	0.0348894	0.0244261	-0.514362	6.99011e-05	0.000118832
IL2RG	1.58935	3.57537	1.16966	2.62992e-05	4.63646e-05
ITGAL	1.57271	3.12898	0.992438	1.81545e-12	5.20575e-12
ITGB2	9.40524	15.2161	0.694064	6.38639e-10	1.59996e-09
KIR2DL1	0.0356283	0.0598235	0.747687	6.74117e-06	1.22473e-05
KIR2DL4	0.0406319	0.162141	1.99657	0.000210699	0.000338827
KLRC1	0.312814	0.187795	-0.736149	4.55396e-16	1.6935e-15
KNSTRN	2.5744	5.77054	1.16447	2.54745e-42	5.51175e-41
KRAS	5.93067	9.48978	0.67818	9.886e-26	5.7387e-25
LAG3	0.567243	2.22048	1.96883	1.0928e-14	3.71552e-14
LCK	1.82917	3.48656	0.930614	0.0149041	0.0197066
LEP	103.08	1.69674	-5.92486	1.54415e-55	1.83753e-53
LGALS9	5.32034	9.8793	0.892891	1.47458e-13	4.55779e-13
LILRB1	0.95225	1.67631	0.815873	3.94227e-10	9.9815e-10
MERTK	4.72407	2.69919	-0.807503	6.10166e-30	5.18641e-29
MICB	1.55907	4.00223	1.36012	2.81762e-21	1.36856e-20
NECTIN2	27.3486	65.1144	1.25151	2.12991e-40	4.22431e-39
NFAT5	5.9805	2.83911	-1.07483	1.06014e-31	1.00925e-30
NFATC2	5.86517	3.07927	-0.929586	1.79547e-22	9.71186e-22
NFATC3	3.99638	2.71355	-0.558509	2.68289e-26	1.59632e-25
NFATC4	3.94937	7.02443	0.830758	4.63033e-05	7.98564e-05
PAK1	8.90128	19.2141	1.11008	1.68958e-17	6.59212e-17
PGLYRP2	0.668827	2.8952	2.11396	0.0374322	0.048156
PIK3CA	3.6863	2.49464	-0.563342	4.2248e-27	2.71758e-26
PIK3R1	39.3011	14.803	-1.40868	4.43761e-46	1.76025e-44
PIK3R2	0.0148451	0.0216503	0.544398	0.000265844	0.000424637
PIK3R3	10.1393	17.8101	0.812738	1.41664e-19	6.13018e-19
PIK3R6	0.473096	0.748169	0.661232	1.40813e-14	4.7202e-14
PLCG2	3.27541	1.96619	-0.736276	4.62458e-33	4.58604e-32
PPP3R2	0.00579735	0.00379506	-0.61127	1.15031e-07	2.40153e-07
PRDX1	87.639	167.996	0.938784	2.29423e-37	3.37693e-36
PRKCA	2.1097	1.00492	-1.06996	3.92444e-43	1.0378e-41
PRKCD	20.2342	29.983	0.567348	8.83345e-15	3.0469e-14
PTPN11	32.6653	22.0651	-0.56599	6.88033e-24	3.80818e-23
PTPN6	6.27917	11.8937	0.921554	7.74365e-35	9.21495e-34
RAC2	9.72461	17.4411	0.842775	7.58233e-11	2.0051e-10
RAC3	6.20275	15.7845	1.34753	8.08228e-29	6.0112e-28
RAG1	0.33185	0.177976	-0.898847	2.41209e-37	3.37693e-36
RASGRP1	0.974712	2.79482	1.51971	4.28327e-12	1.21359e-11
RHBDD3	4.20187	8.59246	1.03204	3.35299e-33	3.46962e-32
SERPINB4	0.0567363	0.955844	4.07443	1.05014e-05	1.89343e-05
SH2D1B	0.235578	0.165615	-0.508368	2.64197e-19	1.12284e-18
SHC3	0.820289	0.338469	-1.27711	2.71945e-39	4.62306e-38
SNX27	3.30491	5.24621	0.666663	4.80649e-28	3.36454e-27
SOS1	11.8449	7.50857	-0.657651	5.09673e-29	3.91297e-28
SOS2	12.1112	8.44815	-0.519638	3.91945e-29	3.21665e-28
SP110	3.66162	5.69916	0.638266	3.77513e-13	1.1231e-12
STAT5B	28.717	13.0809	-1.13444	5.15686e-60	1.22733e-57
STXBP2	2.71759	7.41517	1.44815	4.05693e-40	7.4273e-39
TNFRSF10D	3.51351	1.10565	-1.66802	3.56983e-52	2.83207e-50
TUBB	133.204	233.765	0.811424	7.27655e-35	9.21495e-34
TUBB4B	77.9171	143.862	0.884674	1.05761e-33	1.14414e-32
TYRO3	4.62626	1.16925	-1.98426	4.1807e-29	3.31669e-28
ULBP1	0.070977	0.593102	3.06286	1.25819e-27	8.55566e-27
ULBP2	0.333118	1.13526	1.76892	2.49092e-10	6.37461e-10
UNC13D	1.97003	3.99124	1.01862	1.65457e-06	3.10068e-06
VAV1	2.20944	3.15546	0.514172	0.0010241	0.00157249
VAV2	6.15892	12.6825	1.04209	7.15913e-43	1.70387e-41
VAV3	11.7889	29.579	1.32715	4.85038e-18	1.99033e-17

## Sheet: Table S4
GO and KEGG enrichment analyses of differentially expressed NRGs
ONTOLOGY	ID	Description	GeneRatio	BgRatio	pvalue	p.adjust	qvalue	geneID	Count
BP	GO:0002228	natural killer cell mediated immunity	33/101	75/18800	6.14872e-57	1.42589e-53	8.7506e-54	CLEC2A/CLNK/CORO1A/CRTAM/FCGR3A/HLA-A/HLA-B/HLA-E/HLA-F/HLA-G/IL12B/IL18/IL21/KIR2DL4/KLRC1/LAG3/LEP/LGALS9/LILRB1/NECTIN2/PIK3R6/PRDX1/PTPN6/RASGRP1/SERPINB4/SH2D1B/STAT5B/TUBB/TUBB4B/ULBP1/ULBP2/UNC13D/VAV1	33
BP	GO:0030101	natural killer cell activation	34/101	93/18800	2.92338e-55	3.38966e-52	2.08022e-52	AXL/BLOC1S3/CD2/CLNK/CORO1A/FCGR3A/GAS6/HLA-E/HLA-F/IFNA1/IFNA10/IFNA8/IFNB1/IFNE/IFNK/IFNW1/IL12B/IL18/IL2/IL21R/IL23A/IL23R/LEP/MERTK/PGLYRP2/PRDX1/RASGRP1/RHBDD3/SNX27/STAT5B/TYRO3/ULBP1/ULBP2/UNC13D	34
BP	GO:0042267	natural killer cell mediated cytotoxicity	31/101	72/18800	4.9069e-53	3.79304e-50	2.32777e-50	CLEC2A/CORO1A/CRTAM/FCGR3A/HLA-A/HLA-B/HLA-E/HLA-F/HLA-G/IL12B/IL18/IL21/KIR2DL4/KLRC1/LAG3/LEP/LGALS9/LILRB1/NECTIN2/PIK3R6/PRDX1/PTPN6/RASGRP1/SERPINB4/STAT5B/TUBB/TUBB4B/ULBP1/ULBP2/UNC13D/VAV1	31
BP	GO:0001909	leukocyte mediated cytotoxicity	35/101	131/18800	2.69709e-51	1.56364e-48	9.59595e-49	CLEC2A/CORO1A/CRTAM/FCGR3A/HLA-A/HLA-B/HLA-E/HLA-F/HLA-G/ICAM1/IL12B/IL18/IL21/IL23A/IL23R/KIR2DL4/KLRC1/LAG3/LEP/LGALS9/LILRB1/NECTIN2/PIK3R6/PRDX1/PTPN6/RASGRP1/SERPINB4/STAT5B/STXBP2/TUBB/TUBB4B/ULBP1/ULBP2/UNC13D/VAV1	35
BP	GO:0001906	cell killing	35/101	185/18800	1.89126e-45	8.77167e-43	5.38313e-43	CLEC2A/CORO1A/CRTAM/FCGR3A/HLA-A/HLA-B/HLA-E/HLA-F/HLA-G/ICAM1/IL12B/IL18/IL21/IL23A/IL23R/KIR2DL4/KLRC1/LAG3/LEP/LGALS9/LILRB1/NECTIN2/PIK3R6/PRDX1/PTPN6/RASGRP1/SERPINB4/STAT5B/STXBP2/TUBB/TUBB4B/ULBP1/ULBP2/UNC13D/VAV1	35
BP	GO:0002443	leukocyte mediated immunity	44/101	457/18800	2.94327e-44	1.13757e-41	6.98123e-42	CLEC2A/CLNK/CORO1A/CRTAM/FCGR3A/HLA-A/HLA-B/HLA-E/HLA-F/HLA-G/ICAM1/IFNB1/IL12B/IL18/IL2/IL21/IL21R/IL23A/IL23R/ITGB2/KIR2DL4/KLRC1/LAG3/LEP/LGALS9/LILRB1/NECTIN2/PIK3R6/PLCG2/PRDX1/PRKCD/PTPN6/RAC2/RASGRP1/SERPINB4/SH2D1B/STAT5B/STXBP2/TUBB/TUBB4B/ULBP1/ULBP2/UNC13D/VAV1	44
BP	GO:0002449	lymphocyte mediated immunity	40/101	365/18800	3.05462e-42	1.01195e-39	6.2103e-40	CLEC2A/CLNK/CORO1A/CRTAM/FCGR3A/HLA-A/HLA-B/HLA-E/HLA-F/HLA-G/ICAM1/IFNB1/IL12B/IL18/IL2/IL21/IL21R/IL23A/IL23R/KIR2DL4/KLRC1/LAG3/LEP/LGALS9/LILRB1/NECTIN2/PIK3R6/PRDX1/PRKCD/PTPN6/RASGRP1/SERPINB4/SH2D1B/STAT5B/TUBB/TUBB4B/ULBP1/ULBP2/UNC13D/VAV1	40
BP	GO:0002703	regulation of leukocyte mediated immunity	34/101	236/18800	8.34655e-40	2.41946e-37	1.48481e-37	CLNK/CRTAM/HLA-A/HLA-B/HLA-E/HLA-F/HLA-G/ICAM1/IFNB1/IL12B/IL18/IL2/IL21/IL23A/IL23R/ITGB2/KIR2DL4/KLRC1/LAG3/LEP/LGALS9/LILRB1/NECTIN2/PIK3R6/PLCG2/PTPN6/RAC2/RASGRP1/SERPINB4/SH2D1B/STAT5B/STXBP2/UNC13D/VAV1	34
BP	GO:0002715	regulation of natural killer cell mediated immunity	22/101	50/18800	7.86427e-38	2.02636e-35	1.24357e-35	CLNK/CRTAM/HLA-A/HLA-B/HLA-E/HLA-F/HLA-G/IL12B/IL21/KIR2DL4/KLRC1/LAG3/LEP/LGALS9/LILRB1/NECTIN2/PIK3R6/RASGRP1/SERPINB4/SH2D1B/STAT5B/VAV1	22
BP	GO:0046651	lymphocyte proliferation	34/101	296/18800	2.53404e-36	5.87645e-34	3.60634e-34	CASP3/CCL5/CORO1A/CRTAM/FCGR3A/FYN/HLA-A/HLA-E/HLA-G/IFNA1/IFNA10/IFNA8/IFNB1/IFNE/IFNK/IFNW1/IL12B/IL18/IL2/IL21/IL23A/IL23R/LEP/LGALS9/LILRB1/NFATC2/PRKCD/PTPN6/RAC2/RASGRP1/SOS1/SOS2/STAT5B/VAV3	34
BP	GO:0032943	mononuclear cell proliferation	34/101	300/18800	4.05301e-36	8.54448e-34	5.2437e-34	CASP3/CCL5/CORO1A/CRTAM/FCGR3A/FYN/HLA-A/HLA-E/HLA-G/IFNA1/IFNA10/IFNA8/IFNB1/IFNE/IFNK/IFNW1/IL12B/IL18/IL2/IL21/IL23A/IL23R/LEP/LGALS9/LILRB1/NFATC2/PRKCD/PTPN6/RAC2/RASGRP1/SOS1/SOS2/STAT5B/VAV3	34
BP	GO:0002831	regulation of response to biotic stimulus	35/101	351/18800	3.11066e-35	6.01136e-33	3.68914e-33	CCL5/CLNK/CRTAM/FYN/HLA-A/HLA-B/HLA-E/HLA-F/HLA-G/IFNB1/IFNK/IL12B/IL21/IL23A/IL23R/KIR2DL4/KLRC1/LAG3/LEP/LGALS9/LILRB1/MICB/NECTIN2/PAK1/PIK3R6/PLCG2/PRKCA/PTPN11/PTPN6/RASGRP1/SERPINB4/SH2D1B/STAT5B/TYRO3/VAV1	35
BP	GO:0045088	regulation of innate immune response	31/101	231/18800	3.41471e-35	6.09131e-33	3.7382e-33	CCL5/CLNK/CRTAM/FYN/HLA-A/HLA-B/HLA-E/HLA-F/HLA-G/IFNB1/IFNK/IL12B/IL21/KIR2DL4/KLRC1/LAG3/LEP/LGALS9/LILRB1/NECTIN2/PAK1/PIK3R6/PLCG2/PTPN11/PTPN6/RASGRP1/SERPINB4/SH2D1B/STAT5B/TYRO3/VAV1	31
BP	GO:0002697	regulation of immune effector process	35/101	353/18800	3.80769e-35	6.30717e-33	3.87068e-33	CLNK/CRTAM/HLA-A/HLA-B/HLA-E/HLA-F/HLA-G/ICAM1/IFNB1/IL12B/IL18/IL2/IL21/IL23A/IL23R/ITGB2/KIR2DL4/KLRC1/LAG3/LEP/LGALS9/LILRB1/NECTIN2/PGLYRP2/PIK3R6/PLCG2/PTPN6/RAC2/RASGRP1/SERPINB4/SH2D1B/STAT5B/STXBP2/UNC13D/VAV1	35
BP	GO:1903131	mononuclear cell differentiation	37/101	433/18800	7.73338e-35	1.19558e-32	7.33722e-33	AXL/CD2/CRTAM/GAS6/HLA-B/HLA-G/IFNA1/IFNA10/IFNA8/IFNB1/IFNE/IFNK/IFNW1/IL12B/IL18/IL2/IL21/IL23A/IL23R/KLRC1/LAG3/LCK/LEP/LGALS9/LILRB1/MERTK/PGLYRP2/PIK3R6/PLCG2/PTPN6/RAG1/RASGRP1/SOS1/SOS2/STAT5B/TYRO3/VAV1	37
BP	GO:0070661	leukocyte proliferation	34/101	330/18800	1.11884e-34	1.62162e-32	9.9518e-33	CASP3/CCL5/CORO1A/CRTAM/FCGR3A/FYN/HLA-A/HLA-E/HLA-G/IFNA1/IFNA10/IFNA8/IFNB1/IFNE/IFNK/IFNW1/IL12B/IL18/IL2/IL21/IL23A/IL23R/LEP/LGALS9/LILRB1/NFATC2/PRKCD/PTPN6/RAC2/RASGRP1/SOS1/SOS2/STAT5B/VAV3	34
BP	GO:0042269	regulation of natural killer cell mediated cytotoxicity	20/101	46/18800	2.72063e-34	3.71126e-32	2.27758e-32	CRTAM/HLA-A/HLA-B/HLA-E/HLA-F/HLA-G/IL12B/IL21/KIR2DL4/KLRC1/LAG3/LEP/LGALS9/LILRB1/NECTIN2/PIK3R6/RASGRP1/SERPINB4/STAT5B/VAV1	20
BP	GO:0002706	regulation of lymphocyte mediated immunity	28/101	175/18800	5.5563e-34	7.15836e-32	4.39305e-32	CLNK/CRTAM/HLA-A/HLA-B/HLA-E/HLA-F/HLA-G/IFNB1/IL12B/IL18/IL2/IL21/IL23A/IL23R/KIR2DL4/KLRC1/LAG3/LEP/LGALS9/LILRB1/NECTIN2/PIK3R6/PTPN6/RASGRP1/SERPINB4/SH2D1B/STAT5B/VAV1	28
BP	GO:0030098	lymphocyte differentiation	35/101	382/18800	6.25504e-34	7.63444e-32	4.68522e-32	AXL/CD2/CRTAM/GAS6/HLA-G/IFNA1/IFNA10/IFNA8/IFNB1/IFNE/IFNK/IFNW1/IL12B/IL18/IL2/IL21/IL23A/IL23R/KLRC1/LAG3/LCK/LEP/LGALS9/MERTK/PGLYRP2/PIK3R6/PLCG2/PTPN6/RAG1/RASGRP1/SOS1/SOS2/STAT5B/TYRO3/VAV1	35
BP	GO:0001910	regulation of leukocyte mediated cytotoxicity	23/101	85/18800	1.12822e-33	1.30817e-31	8.02815e-32	CRTAM/HLA-A/HLA-B/HLA-E/HLA-F/HLA-G/ICAM1/IL12B/IL21/IL23A/IL23R/KIR2DL4/KLRC1/LAG3/LEP/LGALS9/LILRB1/NECTIN2/PIK3R6/RASGRP1/SERPINB4/STAT5B/VAV1	23
BP	GO:0050863	regulation of T cell activation	33/101	342/18800	1.14784e-32	1.26754e-30	7.77884e-31	CASP3/CCL2/CCL5/CD2/CORO1A/CRTAM/FYN/HLA-A/HLA-E/HLA-G/IFNB1/IL12B/IL18/IL2/IL21/IL23A/IL23R/LAG3/LCK/LEP/LGALS9/LILRB1/PIK3CA/PIK3R6/PTPN11/PTPN6/RAC2/RAG1/RASGRP1/SOS1/SOS2/STAT5B/VAV1	33
BP	GO:0007159	leukocyte cell-cell adhesion	34/101	381/18800	1.57802e-32	1.66338e-30	1.02081e-30	CASP3/CCL2/CCL5/CORO1A/CRTAM/FYN/HLA-A/HLA-E/HLA-G/ICAM1/IFNB1/IL12B/IL18/IL2/IL21/IL23A/IL23R/ITGAL/ITGB2/LAG3/LCK/LEP/LGALS9/LILRB1/NFAT5/PIK3CA/PIK3R6/PTPN11/PTPN6/RAC2/RAG1/RASGRP1/STAT5B/VAV1	34
BP	GO:0002696	positive regulation of leukocyte activation	35/101	421/18800	1.91126e-32	1.92705e-30	1.18262e-30	AXL/BLOC1S3/CCL2/CCL5/CD2/CORO1A/FCGR3A/FYN/GAS6/HLA-A/HLA-E/HLA-F/HLA-G/IL12B/IL18/IL2/IL21/IL23A/IL23R/ITGB2/LCK/LEP/LGALS9/LILRB1/NECTIN2/NFATC2/PIK3CA/PIK3R6/PTPN11/PTPN6/RAG1/RASGRP1/STAT5B/VAV1/VAV3	35
BP	GO:0050867	positive regulation of cell activation	35/101	436/18800	6.50194e-32	6.2825e-30	3.85554e-30	AXL/BLOC1S3/CCL2/CCL5/CD2/CORO1A/FCGR3A/FYN/GAS6/HLA-A/HLA-E/HLA-F/HLA-G/IL12B/IL18/IL2/IL21/IL23A/IL23R/ITGB2/LCK/LEP/LGALS9/LILRB1/NECTIN2/NFATC2/PIK3CA/PIK3R6/PTPN11/PTPN6/RAG1/RASGRP1/STAT5B/VAV1/VAV3	35
BP	GO:0031341	regulation of cell killing	23/101	100/18800	7.62972e-32	7.07733e-30	4.34332e-30	CRTAM/HLA-A/HLA-B/HLA-E/HLA-F/HLA-G/ICAM1/IL12B/IL21/IL23A/IL23R/KIR2DL4/KLRC1/LAG3/LEP/LGALS9/LILRB1/NECTIN2/PIK3R6/RASGRP1/SERPINB4/STAT5B/VAV1	23
BP	GO:0051251	positive regulation of lymphocyte activation	32/101	371/18800	4.48004e-30	3.99585e-28	2.45223e-28	AXL/BLOC1S3/CCL2/CCL5/CORO1A/FCGR3A/FYN/GAS6/HLA-A/HLA-E/HLA-F/HLA-G/IL12B/IL18/IL2/IL21/IL23A/IL23R/LCK/LEP/LGALS9/LILRB1/NFATC2/PIK3CA/PIK3R6/PTPN11/PTPN6/RAG1/RASGRP1/STAT5B/VAV1/VAV3	32
BP	GO:1903037	regulation of leukocyte cell-cell adhesion	31/101	344/18800	1.05949e-29	9.09988e-28	5.58454e-28	CASP3/CCL2/CCL5/CORO1A/CRTAM/FYN/HLA-A/HLA-E/HLA-G/IFNB1/IL12B/IL18/IL2/IL21/IL23A/IL23R/ITGB2/LAG3/LCK/LEP/LGALS9/LILRB1/NFAT5/PIK3CA/PIK3R6/PTPN11/PTPN6/RAG1/RASGRP1/STAT5B/VAV1	31
BP	GO:0002699	positive regulation of immune effector process	28/101	248/18800	1.47124e-29	1.2185e-27	7.47787e-28	CLNK/CRTAM/HLA-A/HLA-B/HLA-E/HLA-F/HLA-G/IL12B/IL18/IL2/IL21/IL23A/IL23R/ITGB2/KIR2DL4/LAG3/LGALS9/LILRB1/NECTIN2/PLCG2/PTPN6/RAC2/RASGRP1/SH2D1B/STAT5B/STXBP2/UNC13D/VAV1	28
BP	GO:0002366	leukocyte activation involved in immune response	29/101	285/18800	2.71757e-29	2.17312e-27	1.33363e-27	CLNK/CORO1A/HLA-F/ICAM1/IFNA1/IFNA10/IFNA8/IFNB1/IFNE/IFNK/IFNW1/IL12B/IL18/IL2/IL21/IL23A/IL23R/ITGAL/ITGB2/LGALS9/LILRB1/PGLYRP2/PLCG2/PTPN6/RAC2/RASGRP1/SH2D1B/STXBP2/UNC13D	29
BP	GO:0002263	cell activation involved in immune response	29/101	289/18800	4.096e-29	3.16621e-27	1.94309e-27	CLNK/CORO1A/HLA-F/ICAM1/IFNA1/IFNA10/IFNA8/IFNB1/IFNE/IFNK/IFNW1/IL12B/IL18/IL2/IL21/IL23A/IL23R/ITGAL/ITGB2/LGALS9/LILRB1/PGLYRP2/PLCG2/PTPN6/RAC2/RASGRP1/SH2D1B/STXBP2/UNC13D	29
BP	GO:0022407	regulation of cell-cell adhesion	33/101	456/18800	1.52342e-28	1.13962e-26	6.99378e-27	CASP3/CCL2/CCL5/CORO1A/CRTAM/FYN/HLA-A/HLA-E/HLA-G/IFNB1/IL12B/IL18/IL2/IL21/IL23A/IL23R/ITGB2/LAG3/LCK/LEP/LGALS9/LILRB1/NFAT5/PIK3CA/PIK3R6/PRKCA/PRKCD/PTPN11/PTPN6/RAG1/RASGRP1/STAT5B/VAV1	33
BP	GO:1903039	positive regulation of leukocyte cell-cell adhesion	27/101	245/18800	3.33285e-28	2.41527e-26	1.48224e-26	CCL2/CCL5/CORO1A/FYN/HLA-A/HLA-E/HLA-G/IL12B/IL18/IL2/IL21/IL23A/IL23R/ITGB2/LCK/LEP/LGALS9/LILRB1/NFAT5/PIK3CA/PIK3R6/PTPN11/PTPN6/RAG1/RASGRP1/STAT5B/VAV1	27
BP	GO:0032814	regulation of natural killer cell activation	16/101	38/18800	2.79969e-27	1.96742e-25	1.20739e-25	AXL/BLOC1S3/CLNK/FCGR3A/GAS6/HLA-E/HLA-F/IL12B/IL18/IL23A/IL23R/LEP/PGLYRP2/RASGRP1/RHBDD3/STAT5B	16
BP	GO:0002705	positive regulation of leukocyte mediated immunity	22/101	138/18800	1.12593e-26	7.67948e-25	4.71286e-25	CLNK/CRTAM/HLA-A/HLA-B/HLA-E/HLA-F/HLA-G/IL12B/IL18/IL2/IL21/IL23A/IL23R/ITGB2/KIR2DL4/LAG3/NECTIN2/PLCG2/RASGRP1/SH2D1B/STAT5B/VAV1	22
BP	GO:0050870	positive regulation of T cell activation	25/101	223/18800	2.66132e-26	1.76331e-24	1.08214e-24	CCL2/CCL5/CORO1A/FYN/HLA-A/HLA-E/HLA-G/IL12B/IL18/IL2/IL21/IL23A/IL23R/LCK/LEP/LGALS9/LILRB1/PIK3CA/PIK3R6/PTPN11/PTPN6/RAG1/RASGRP1/STAT5B/VAV1	25
BP	GO:0045785	positive regulation of cell adhesion	31/101	446/18800	3.16019e-26	2.03569e-24	1.24929e-24	CCL2/CCL5/CORO1A/FYN/HLA-A/HLA-E/HLA-G/IL12B/IL18/IL2/IL21/IL23A/IL23R/ITGB2/LCK/LEP/LGALS9/LILRB1/NFAT5/PIK3CA/PIK3R6/PRKCA/PTPN11/PTPN6/RAC3/RAG1/RASGRP1/STAT5B/UNC13D/VAV1/VAV3	31
BP	GO:0022409	positive regulation of cell-cell adhesion	27/101	291/18800	3.70612e-26	2.32284e-24	1.42551e-24	CCL2/CCL5/CORO1A/FYN/HLA-A/HLA-E/HLA-G/IL12B/IL18/IL2/IL21/IL23A/IL23R/ITGB2/LCK/LEP/LGALS9/LILRB1/NFAT5/PIK3CA/PIK3R6/PTPN11/PTPN6/RAG1/RASGRP1/STAT5B/VAV1	27
BP	GO:0002708	positive regulation of lymphocyte mediated immunity	20/101	117/18800	6.13927e-25	3.74657e-23	2.29925e-23	CLNK/CRTAM/HLA-A/HLA-B/HLA-E/HLA-F/HLA-G/IL12B/IL18/IL2/IL21/IL23A/IL23R/KIR2DL4/LAG3/NECTIN2/RASGRP1/SH2D1B/STAT5B/VAV1	20
BP	GO:0050670	regulation of lymphocyte proliferation	24/101	230/18800	1.7114e-24	1.01762e-22	6.24509e-23	CASP3/CCL5/CORO1A/CRTAM/FCGR3A/HLA-A/HLA-E/HLA-G/IL12B/IL18/IL2/IL21/IL23A/IL23R/LEP/LGALS9/LILRB1/NFATC2/PTPN6/RAC2/SOS1/SOS2/STAT5B/VAV3	24
BP	GO:0032944	regulation of mononuclear cell proliferation	24/101	233/18800	2.3466e-24	1.36044e-22	8.34895e-23	CASP3/CCL5/CORO1A/CRTAM/FCGR3A/HLA-A/HLA-E/HLA-G/IL12B/IL18/IL2/IL21/IL23A/IL23R/LEP/LGALS9/LILRB1/NFATC2/PTPN6/RAC2/SOS1/SOS2/STAT5B/VAV3	24
BP	GO:0002717	positive regulation of natural killer cell mediated immunity	14/101	32/18800	2.84412e-24	1.57469e-22	9.66377e-23	CLNK/CRTAM/HLA-E/HLA-F/HLA-G/IL12B/IL21/KIR2DL4/LAG3/NECTIN2/RASGRP1/SH2D1B/STAT5B/VAV1	14
BP	GO:0042098	T cell proliferation	23/101	204/18800	2.85196e-24	1.57469e-22	9.66377e-23	CASP3/CCL5/CORO1A/CRTAM/FYN/HLA-A/HLA-E/HLA-G/IL12B/IL18/IL2/IL21/IL23A/IL23R/LEP/LGALS9/LILRB1/PTPN6/RAC2/RASGRP1/SOS1/SOS2/STAT5B	23
BP	GO:1902105	regulation of leukocyte differentiation	25/101	283/18800	1.10177e-23	5.94184e-22	3.64648e-22	AXL/CD2/CRTAM/GAS6/HLA-B/HLA-G/IFNB1/IL12B/IL18/IL2/IL23A/IL23R/LAG3/LGALS9/LILRB1/PGLYRP2/PIK3R1/PIK3R6/PRKCA/PTPN6/RAG1/RASGRP1/SOS1/SOS2/STAT5B	25
BP	GO:0070663	regulation of leukocyte proliferation	24/101	254/18800	1.90136e-23	1.0021e-21	6.14985e-22	CASP3/CCL5/CORO1A/CRTAM/FCGR3A/HLA-A/HLA-E/HLA-G/IL12B/IL18/IL2/IL21/IL23A/IL23R/LEP/LGALS9/LILRB1/NFATC2/PTPN6/RAC2/SOS1/SOS2/STAT5B/VAV3	24
BP	GO:0045089	positive regulation of innate immune response	20/101	140/18800	2.72202e-23	1.40275e-21	8.6086e-22	CCL5/CLNK/CRTAM/FYN/HLA-E/HLA-F/HLA-G/IFNB1/IFNK/IL12B/IL21/KIR2DL4/LAG3/NECTIN2/PAK1/PLCG2/RASGRP1/SH2D1B/STAT5B/VAV1	20
BP	GO:0002285	lymphocyte activation involved in immune response	22/101	201/18800	6.0743e-23	3.06224e-21	1.87928e-21	CORO1A/HLA-F/ICAM1/IFNA1/IFNA10/IFNA8/IFNB1/IFNE/IFNK/IFNW1/IL12B/IL18/IL2/IL21/IL23A/IL23R/ITGAL/LGALS9/LILRB1/PGLYRP2/PLCG2/UNC13D	22
BP	GO:0042129	regulation of T cell proliferation	21/101	174/18800	7.81014e-23	3.85355e-21	2.36491e-21	CASP3/CCL5/CORO1A/CRTAM/HLA-A/HLA-E/HLA-G/IL12B/IL18/IL2/IL21/IL23A/IL23R/LEP/LGALS9/LILRB1/PTPN6/RAC2/SOS1/SOS2/STAT5B	21
BP	GO:0032103	positive regulation of response to external stimulus	28/101	442/18800	1.51935e-22	7.34037e-21	4.50474e-21	CCL5/CCL7/CLNK/CRTAM/FYN/GAS6/HLA-E/HLA-F/HLA-G/IFNB1/IFNK/IL12B/IL18/IL2/IL21/IL23A/KIR2DL4/LAG3/LGALS9/NECTIN2/PAK1/PLCG2/PRKCA/RAC2/RASGRP1/SH2D1B/STAT5B/VAV1	28
BP	GO:0002833	positive regulation of response to biotic stimulus	21/101	180/18800	1.62222e-22	7.6774e-21	4.71158e-21	CCL5/CLNK/CRTAM/FYN/HLA-E/HLA-F/HLA-G/IFNB1/IFNK/IL12B/IL21/KIR2DL4/LAG3/NECTIN2/PAK1/PLCG2/PRKCA/RASGRP1/SH2D1B/STAT5B/VAV1	21
BP	GO:0045619	regulation of lymphocyte differentiation	21/101	181/18800	1.82762e-22	8.47651e-21	5.20199e-21	AXL/CD2/CRTAM/GAS6/HLA-G/IFNB1/IL12B/IL18/IL2/IL23A/IL23R/LAG3/LGALS9/PGLYRP2/PIK3R6/PTPN6/RAG1/RASGRP1/SOS1/SOS2/STAT5B	21
BP	GO:0001912	positive regulation of leukocyte mediated cytotoxicity	15/101	58/18800	7.4684e-22	3.39593e-20	2.08406e-20	CRTAM/HLA-A/HLA-B/HLA-E/HLA-F/HLA-G/IL12B/IL21/IL23A/IL23R/LAG3/NECTIN2/RASGRP1/STAT5B/VAV1	15
BP	GO:0032816	positive regulation of natural killer cell activation	12/101	25/18800	1.44393e-21	6.43937e-20	3.95181e-20	AXL/BLOC1S3/FCGR3A/GAS6/HLA-E/HLA-F/IL12B/IL18/IL23A/IL23R/RASGRP1/STAT5B	12
BP	GO:0031343	positive regulation of cell killing	15/101	65/18800	5.05082e-21	2.20997e-19	1.35625e-19	CRTAM/HLA-A/HLA-B/HLA-E/HLA-F/HLA-G/IL12B/IL21/IL23A/IL23R/LAG3/NECTIN2/RASGRP1/STAT5B/VAV1	15
BP	GO:1903706	regulation of hemopoiesis	25/101	371/18800	8.82608e-21	3.79031e-19	2.32609e-19	AXL/CD2/CRTAM/GAS6/HLA-B/HLA-G/IFNB1/IL12B/IL18/IL2/IL23A/IL23R/LAG3/LGALS9/LILRB1/PGLYRP2/PIK3R1/PIK3R6/PRKCA/PTPN6/RAG1/RASGRP1/SOS1/SOS2/STAT5B	25
BP	GO:0031349	positive regulation of defense response	23/101	289/18800	9.00968e-21	3.79881e-19	2.33131e-19	CCL5/CLNK/CRTAM/FYN/HLA-E/HLA-F/HLA-G/IFNB1/IFNK/IL12B/IL18/IL2/IL21/IL23A/KIR2DL4/LAG3/NECTIN2/PAK1/PLCG2/RASGRP1/SH2D1B/STAT5B/VAV1	23
BP	GO:0002683	negative regulation of immune system process	26/101	425/18800	1.50866e-20	6.24745e-19	3.83403e-19	AXL/CASP3/CCL2/CLNK/CRTAM/FYN/HLA-A/HLA-B/HLA-E/HLA-F/HLA-G/IFNB1/IL12B/IL2/KIR2DL4/KLRC1/LAG3/LGALS9/LILRB1/MERTK/PGLYRP2/PIK3R1/PTPN6/RHBDD3/SERPINB4/TYRO3	26
BP	GO:0030217	T cell differentiation	22/101	263/18800	2.33496e-20	9.49962e-19	5.82986e-19	CD2/CRTAM/HLA-G/IFNB1/IL12B/IL18/IL2/IL21/IL23A/IL23R/KLRC1/LAG3/LCK/LEP/LGALS9/PIK3R6/RAG1/RASGRP1/SOS1/SOS2/STAT5B/VAV1	22
BP	GO:0002286	T cell activation involved in immune response	17/101	116/18800	4.2035e-20	1.68068e-18	1.03142e-18	ICAM1/IFNA1/IFNA10/IFNA8/IFNB1/IFNE/IFNK/IFNW1/IL12B/IL18/IL2/IL21/IL23A/IL23R/ITGAL/LGALS9/LILRB1	17
BP	GO:0002323	natural killer cell activation involved in immune response	12/101	32/18800	6.07996e-20	2.38973e-18	1.46657e-18	CORO1A/HLA-F/IFNA1/IFNA10/IFNA8/IFNB1/IFNE/IFNK/IFNW1/IL12B/PGLYRP2/UNC13D	12
BP	GO:0045953	negative regulation of natural killer cell mediated cytotoxicity	10/101	19/18800	1.12494e-18	4.3479e-17	2.66828e-17	HLA-A/HLA-B/HLA-E/HLA-F/HLA-G/KIR2DL4/KLRC1/LGALS9/LILRB1/SERPINB4	10
BP	GO:0007259	receptor signaling pathway via JAK-STAT	18/101	173/18800	1.75555e-18	6.65313e-17	4.08299e-17	CCL2/CCL5/FYN/IFNA1/IFNA10/IFNA8/IFNB1/IFNE/IFNK/IFNW1/IL12B/IL18/IL2/IL21/IL23A/IL23R/LEP/STAT5B	18
BP	GO:0032609	interferon-gamma production	16/101	117/18800	1.80745e-18	6.65313e-17	4.08299e-17	AXL/CD2/CRTAM/GAS6/HLA-A/HRAS/IL12B/IL18/IL2/IL21/IL23A/IL23R/LGALS9/LILRB1/PGLYRP2/RASGRP1	16
BP	GO:0032649	regulation of interferon-gamma production	16/101	117/18800	1.80745e-18	6.65313e-17	4.08299e-17	AXL/CD2/CRTAM/GAS6/HLA-A/HRAS/IL12B/IL18/IL2/IL21/IL23A/IL23R/LGALS9/LILRB1/PGLYRP2/RASGRP1	16
BP	GO:0002716	negative regulation of natural killer cell mediated immunity	10/101	20/18800	2.23998e-18	8.11642e-17	4.981e-17	HLA-A/HLA-B/HLA-E/HLA-F/HLA-G/KIR2DL4/KLRC1/LGALS9/LILRB1/SERPINB4	10
BP	GO:0001819	positive regulation of cytokine production	25/101	475/18800	3.38412e-18	1.20735e-16	7.40944e-17	CD2/CLNK/CRTAM/HLA-A/HLA-E/HLA-F/HLA-G/HRAS/IFNGR1/IL12B/IL18/IL2/IL21/IL23A/IL23R/KIR2DL4/LEP/LGALS9/LILRB1/NFATC4/PIK3R1/PLCG2/PTPN11/RASGRP1/STAT5B	25
BP	GO:0045580	regulation of T cell differentiation	17/101	151/18800	4.31299e-18	1.51543e-16	9.3001e-17	CD2/CRTAM/HLA-G/IFNB1/IL12B/IL18/IL2/IL23A/IL23R/LAG3/LGALS9/PIK3R6/RAG1/RASGRP1/SOS1/SOS2/STAT5B	17
BP	GO:0097696	receptor signaling pathway via STAT	18/101	184/18800	5.37925e-18	1.86186e-16	1.14261e-16	CCL2/CCL5/FYN/IFNA1/IFNA10/IFNA8/IFNB1/IFNE/IFNK/IFNW1/IL12B/IL18/IL2/IL21/IL23A/IL23R/LEP/STAT5B	18
BP	GO:0019221	cytokine-mediated signaling pathway	25/101	486/18800	5.82666e-18	1.98706e-16	1.21945e-16	AXL/CCL2/CCL5/CCL7/FAS/GAS6/IFNA1/IFNA10/IFNA8/IFNB1/IFNE/IFNGR1/IFNK/IFNW1/IL12B/IL18/IL21R/IL23R/IL2RG/LEP/LILRB1/PTPN11/PTPN6/SOS1/STAT5B	25
BP	GO:0001911	negative regulation of leukocyte mediated cytotoxicity	10/101	25/18800	3.87655e-17	1.29331e-15	7.93694e-16	HLA-A/HLA-B/HLA-E/HLA-F/HLA-G/KIR2DL4/KLRC1/LGALS9/LILRB1/SERPINB4	10
BP	GO:0050671	positive regulation of lymphocyte proliferation	16/101	141/18800	3.9039e-17	1.29331e-15	7.93694e-16	CCL5/CORO1A/FCGR3A/HLA-A/HLA-E/IL12B/IL18/IL2/IL21/IL23A/IL23R/LEP/LGALS9/NFATC2/STAT5B/VAV3	16
BP	GO:0002768	immune response-regulating cell surface receptor signaling pathway	21/101	328/18800	4.58452e-17	1.4974e-15	9.18944e-16	FCGR3A/FYN/HLA-A/HLA-G/HRAS/KIR2DL1/KLRC1/LCK/LILRB1/MICB/NECTIN2/NFATC2/PAK1/PIK3CA/PLCG2/PRKCD/PTPN6/SOS1/VAV1/VAV2/VAV3	21
BP	GO:0032946	positive regulation of mononuclear cell proliferation	16/101	143/18800	4.91162e-17	1.58195e-15	9.70835e-16	CCL5/CORO1A/FCGR3A/HLA-A/HLA-E/IL12B/IL18/IL2/IL21/IL23A/IL23R/LEP/LGALS9/NFATC2/STAT5B/VAV3	16
BP	GO:0050777	negative regulation of immune response	17/101	179/18800	8.02701e-17	2.54995e-15	1.56489e-15	FYN/HLA-A/HLA-B/HLA-E/HLA-F/HLA-G/IFNB1/IL12B/IL2/KIR2DL4/KLRC1/LGALS9/LILRB1/PGLYRP2/PTPN6/SERPINB4/TYRO3	17
BP	GO:0045954	positive regulation of natural killer cell mediated cytotoxicity	10/101	27/18800	9.91699e-17	3.10777e-15	1.90722e-15	CRTAM/HLA-E/HLA-F/IL12B/IL21/LAG3/NECTIN2/RASGRP1/STAT5B/VAV1	10
BP	GO:0002707	negative regulation of lymphocyte mediated immunity	12/101	55/18800	1.06803e-16	3.30234e-15	2.02663e-15	HLA-A/HLA-B/HLA-E/HLA-F/HLA-G/IFNB1/KIR2DL4/KLRC1/LGALS9/LILRB1/PTPN6/SERPINB4	12
BP	GO:0001914	regulation of T cell mediated cytotoxicity	11/101	40/18800	1.24864e-16	3.81e-15	2.33817e-15	HLA-A/HLA-B/HLA-E/HLA-F/HLA-G/IL12B/IL23A/IL23R/KLRC1/LILRB1/NECTIN2	11
BP	GO:0031342	negative regulation of cell killing	10/101	28/18800	1.53585e-16	4.6255e-15	2.83865e-15	HLA-A/HLA-B/HLA-E/HLA-F/HLA-G/KIR2DL4/KLRC1/LGALS9/LILRB1/SERPINB4	10
BP	GO:0032729	positive regulation of interferon-gamma production	13/101	77/18800	1.93522e-16	5.75355e-15	3.53092e-15	CD2/CRTAM/HLA-A/HRAS/IL12B/IL18/IL2/IL21/IL23A/IL23R/LGALS9/LILRB1/RASGRP1	13
BP	GO:0042100	B cell proliferation	14/101	100/18800	1.9847e-16	5.82598e-15	3.57537e-15	CASP3/IFNA1/IFNA10/IFNA8/IFNB1/IFNE/IFNK/IFNW1/IL2/IL21/NFATC2/PRKCD/RASGRP1/VAV3	14
BP	GO:0006909	phagocytosis	20/101	310/18800	2.3988e-16	6.95352e-15	4.26734e-15	AXL/CCL2/CORO1A/FYN/GAS6/IL2RG/ITGAL/ITGB2/LEP/MERTK/PAK1/PIK3CA/PLCG2/PRKCD/RAC2/TYRO3/UNC13D/VAV1/VAV2/VAV3	20
BP	GO:0070665	positive regulation of leukocyte proliferation	16/101	158/18800	2.47519e-16	7.08638e-15	4.34887e-15	CCL5/CORO1A/FCGR3A/HLA-A/HLA-E/IL12B/IL18/IL2/IL21/IL23A/IL23R/LEP/LGALS9/NFATC2/STAT5B/VAV3	16
BP	GO:0032817	regulation of natural killer cell proliferation	8/101	12/18800	2.54336e-16	7.19274e-15	4.41415e-15	FCGR3A/HLA-E/IL12B/IL18/IL23A/IL23R/LEP/STAT5B	8
BP	GO:0051250	negative regulation of lymphocyte activation	16/101	161/18800	3.35194e-16	9.36524e-15	5.7474e-15	AXL/CASP3/CLNK/CRTAM/HLA-F/HLA-G/IFNB1/IL2/LAG3/LGALS9/LILRB1/MERTK/PGLYRP2/PTPN6/RHBDD3/TYRO3	16
BP	GO:0002460	adaptive immune response based on somatic recombination of immune receptors built from immunoglobulin superfamily domains	21/101	370/18800	5.22013e-16	1.44113e-14	8.84413e-15	FCGR3A/HLA-A/HLA-B/HLA-E/HLA-F/HLA-G/HRAS/ICAM1/IFNB1/IL12B/IL18/IL2/IL21R/IL23A/IL23R/KLRC1/LILRB1/NECTIN2/PRKCD/PTPN6/UNC13D	21
BP	GO:0002456	T cell mediated immunity	14/101	112/18800	1.02434e-15	2.76216e-14	1.69512e-14	HLA-A/HLA-B/HLA-E/HLA-F/HLA-G/ICAM1/IFNB1/IL12B/IL18/IL23A/IL23R/KLRC1/LILRB1/NECTIN2	14
BP	GO:0002698	negative regulation of immune effector process	14/101	112/18800	1.02434e-15	2.76216e-14	1.69512e-14	HLA-A/HLA-B/HLA-E/HLA-F/HLA-G/IFNB1/IL2/KIR2DL4/KLRC1/LGALS9/LILRB1/PGLYRP2/PTPN6/SERPINB4	14
BP	GO:0002709	regulation of T cell mediated immunity	13/101	88/18800	1.2052e-15	3.21249e-14	1.97148e-14	HLA-A/HLA-B/HLA-E/HLA-F/HLA-G/IFNB1/IL12B/IL18/IL23A/IL23R/KLRC1/LILRB1/NECTIN2	13
BP	GO:0002704	negative regulation of leukocyte mediated immunity	12/101	67/18800	1.38501e-15	3.64982e-14	2.23987e-14	HLA-A/HLA-B/HLA-E/HLA-F/HLA-G/IFNB1/KIR2DL4/KLRC1/LGALS9/LILRB1/PTPN6/SERPINB4	12
BP	GO:0001787	natural killer cell proliferation	8/101	14/18800	1.52943e-15	3.9851e-14	2.44564e-14	FCGR3A/HLA-E/IL12B/IL18/IL23A/IL23R/LEP/STAT5B	8
BP	GO:0050866	negative regulation of cell activation	17/101	216/18800	1.91961e-15	4.91991e-14	3.01933e-14	AXL/CASP3/CLNK/CRTAM/HLA-F/HLA-G/IFNB1/IL2/LAG3/LGALS9/LILRB1/MERTK/PGLYRP2/PRKCD/PTPN6/RHBDD3/TYRO3	17
BP	GO:0001913	T cell mediated cytotoxicity	11/101	50/18800	1.93063e-15	4.91991e-14	3.01933e-14	HLA-A/HLA-B/HLA-E/HLA-F/HLA-G/IL12B/IL23A/IL23R/KLRC1/LILRB1/NECTIN2	11
BP	GO:0032640	tumor necrosis factor production	16/101	182/18800	2.38705e-15	5.95224e-14	3.65286e-14	AXL/CD2/GAS6/HLA-E/IFNGR1/IL12B/IL23A/LEP/LGALS9/LILRB1/NFATC4/PIK3R1/PLCG2/PTPN11/PTPN6/RASGRP1	16
BP	GO:0032680	regulation of tumor necrosis factor production	16/101	182/18800	2.38705e-15	5.95224e-14	3.65286e-14	AXL/CD2/GAS6/HLA-E/IFNGR1/IL12B/IL23A/LEP/LGALS9/LILRB1/NFATC4/PIK3R1/PLCG2/PTPN11/PTPN6/RASGRP1	16
BP	GO:0071706	tumor necrosis factor superfamily cytokine production	16/101	187/18800	3.67263e-15	8.96509e-14	5.50183e-14	AXL/CD2/GAS6/HLA-E/IFNGR1/IL12B/IL23A/LEP/LGALS9/LILRB1/NFATC4/PIK3R1/PLCG2/PTPN11/PTPN6/RASGRP1	16
BP	GO:1903555	regulation of tumor necrosis factor superfamily cytokine production	16/101	187/18800	3.67263e-15	8.96509e-14	5.50183e-14	AXL/CD2/GAS6/HLA-E/IFNGR1/IL12B/IL23A/LEP/LGALS9/LILRB1/NFATC4/PIK3R1/PLCG2/PTPN11/PTPN6/RASGRP1	16
BP	GO:0002819	regulation of adaptive immune response	16/101	188/18800	3.99708e-15	9.65544e-14	5.92549e-14	CD48/HLA-A/HLA-B/HLA-E/HLA-F/HLA-G/IFNB1/IL12B/IL18/IL2/IL23A/IL23R/KLRC1/LILRB1/NECTIN2/PTPN6	16
BP	GO:0002695	negative regulation of leukocyte activation	16/101	193/18800	6.05907e-15	1.44856e-13	8.88971e-14	AXL/CASP3/CLNK/CRTAM/HLA-F/HLA-G/IFNB1/IL2/LAG3/LGALS9/LILRB1/MERTK/PGLYRP2/PTPN6/RHBDD3/TYRO3	16
BP	GO:0002764	immune response-regulating signaling pathway	22/101	482/18800	8.8701e-15	2.09896e-13	1.28812e-13	FCGR3A/FYN/HLA-A/HLA-G/HRAS/KIR2DL1/KLRC1/LCK/LILRB1/MICB/NECTIN2/NFATC2/PAK1/PIK3CA/PLCG2/PRKCD/PTPN6/SOS1/TYRO3/VAV1/VAV2/VAV3	22
BP	GO:0042102	positive regulation of T cell proliferation	13/101	103/18800	1.00632e-14	2.35723e-13	1.44662e-13	CCL5/CORO1A/HLA-A/HLA-E/IL12B/IL18/IL2/IL21/IL23A/IL23R/LEP/LGALS9/STAT5B	13
BP	GO:0032819	positive regulation of natural killer cell proliferation	7/101	10/18800	1.23822e-14	2.87142e-13	1.76218e-13	FCGR3A/HLA-E/IL12B/IL18/IL23A/IL23R/STAT5B	7
BP	GO:0045621	positive regulation of lymphocyte differentiation	13/101	107/18800	1.67347e-14	3.84235e-13	2.35803e-13	AXL/GAS6/HLA-G/IL12B/IL18/IL2/IL23A/IL23R/LGALS9/PIK3R6/RAG1/RASGRP1/STAT5B	13
BP	GO:0002822	regulation of adaptive immune response based on somatic recombination of immune receptors built from immunoglobulin superfamily domains	15/101	173/18800	2.32858e-14	5.29409e-13	3.24896e-13	HLA-A/HLA-B/HLA-E/HLA-F/HLA-G/IFNB1/IL12B/IL18/IL2/IL23A/IL23R/KLRC1/LILRB1/NECTIN2/PTPN6	15
BP	GO:0001916	positive regulation of T cell mediated cytotoxicity	9/101	30/18800	3.37479e-14	7.5982e-13	4.66297e-13	HLA-A/HLA-B/HLA-E/HLA-F/HLA-G/IL12B/IL23A/IL23R/NECTIN2	9
BP	GO:0050798	activated T cell proliferation	10/101	48/18800	7.00808e-14	1.56267e-12	9.59001e-13	CASP3/CRTAM/FYN/IL12B/IL18/IL2/IL23A/IL23R/LGALS9/STAT5B	10
BP	GO:0018108	peptidyl-tyrosine phosphorylation	19/101	373/18800	1.05588e-13	2.33198e-12	1.43112e-12	AXL/CCL5/FYN/GAS6/IL12B/IL18/IL2/IL21/IL23A/IL23R/ITGB2/LCK/LEP/MERTK/PLCG2/PRKCD/PTPN11/PTPN6/TYRO3	19
BP	GO:0018212	peptidyl-tyrosine modification	19/101	376/18800	1.21861e-13	2.62785e-12	1.6127e-12	AXL/CCL5/FYN/GAS6/IL12B/IL18/IL2/IL21/IL23A/IL23R/ITGB2/LCK/LEP/MERTK/PLCG2/PRKCD/PTPN11/PTPN6/TYRO3	19
BP	GO:1902107	positive regulation of leukocyte differentiation	14/101	157/18800	1.22384e-13	2.62785e-12	1.6127e-12	AXL/GAS6/HLA-G/IL12B/IL18/IL2/IL23A/IL23R/LGALS9/PIK3R6/PRKCA/RAG1/RASGRP1/STAT5B	14
BP	GO:1903708	positive regulation of hemopoiesis	14/101	157/18800	1.22384e-13	2.62785e-12	1.6127e-12	AXL/GAS6/HLA-G/IL12B/IL18/IL2/IL23A/IL23R/LGALS9/PIK3R6/PRKCA/RAG1/RASGRP1/STAT5B	14
BP	GO:0045824	negative regulation of innate immune response	11/101	73/18800	1.66202e-13	3.53598e-12	2.17001e-12	HLA-A/HLA-B/HLA-E/HLA-F/HLA-G/KIR2DL4/KLRC1/LGALS9/LILRB1/SERPINB4/TYRO3	11
BP	GO:0050900	leukocyte migration	19/101	384/18800	1.77498e-13	3.74198e-12	2.29643e-12	CCL2/CCL5/CCL7/CORO1A/CRTAM/FYN/GAS6/ICAM1/IL23A/ITGAL/ITGB2/LCK/LEP/LGALS9/RAC2/SOS1/STAT5B/VAV1/VAV3	19
BP	GO:0042113	B cell activation	18/101	336/18800	2.14017e-13	4.47122e-12	2.74396e-12	CASP3/IFNA1/IFNA10/IFNA8/IFNB1/IFNE/IFNK/IFNW1/IL2/IL21/NFATC2/PLCG2/PRKCD/PTPN6/RAG1/RASGRP1/STAT5B/VAV3	18
BP	GO:0030168	platelet activation	13/101	130/18800	2.18557e-13	4.52531e-12	2.77716e-12	AXL/BLOC1S3/LCK/MERTK/PIK3CA/PLCG2/PRKCA/PRKCD/PTPN6/TYRO3/VAV1/VAV2/VAV3	13
BP	GO:0032760	positive regulation of tumor necrosis factor production	12/101	103/18800	3.01538e-13	6.1882e-12	3.79767e-12	CD2/HLA-E/IFNGR1/IL12B/IL23A/LEP/LGALS9/NFATC4/PIK3R1/PLCG2/PTPN11/RASGRP1	12
BP	GO:0046425	regulation of receptor signaling pathway via JAK-STAT	12/101	105/18800	3.81487e-13	7.76025e-12	4.76243e-12	CCL5/IFNA1/IFNA10/IFNA8/IFNB1/IFNE/IFNK/IFNW1/IL12B/IL23A/IL23R/LEP	12
BP	GO:1903557	positive regulation of tumor necrosis factor superfamily cytokine production	12/101	107/18800	4.8029e-13	9.68516e-12	5.94373e-12	CD2/HLA-E/IFNGR1/IL12B/IL23A/LEP/LGALS9/NFATC4/PIK3R1/PLCG2/PTPN11/RASGRP1	12
BP	GO:0002711	positive regulation of T cell mediated immunity	10/101	59/18800	6.41269e-13	1.28198e-11	7.86747e-12	HLA-A/HLA-B/HLA-E/HLA-F/HLA-G/IL12B/IL18/IL23A/IL23R/NECTIN2	10
BP	GO:0030183	B cell differentiation	13/101	142/18800	6.89815e-13	1.36725e-11	8.39073e-12	IFNA1/IFNA10/IFNA8/IFNB1/IFNE/IFNK/IFNW1/IL2/IL21/PLCG2/PTPN6/RAG1/STAT5B	13
BP	GO:0002832	negative regulation of response to biotic stimulus	12/101	113/18800	9.32602e-13	1.8328e-11	1.12478e-11	HLA-A/HLA-B/HLA-E/HLA-F/HLA-G/KIR2DL4/KLRC1/LGALS9/LILRB1/MICB/SERPINB4/TYRO3	12
BP	GO:0031348	negative regulation of defense response	16/101	268/18800	1.00654e-12	1.96148e-11	1.20375e-11	FYN/HLA-A/HLA-B/HLA-E/HLA-F/HLA-G/IL12B/IL2/KIR2DL4/KLRC1/LGALS9/LILRB1/MICB/PRKCD/SERPINB4/TYRO3	16
BP	GO:1904892	regulation of receptor signaling pathway via STAT	12/101	116/18800	1.28104e-12	2.47562e-11	1.51927e-11	CCL5/IFNA1/IFNA10/IFNA8/IFNB1/IFNE/IFNK/IFNW1/IL12B/IL23A/IL23R/LEP	12
BP	GO:0001776	leukocyte homeostasis	11/101	89/18800	1.58957e-12	3.04646e-11	1.8696e-11	AXL/CASP3/CORO1A/FAS/IL2/LGALS9/MERTK/RAG1/SOS1/SOS2/STAT5B	11
BP	GO:0002274	myeloid leukocyte activation	15/101	232/18800	1.73114e-12	3.29058e-11	2.01941e-11	CCL5/CD2/CLNK/IFNGR1/IL18/ITGB2/LGALS9/NECTIN2/PLCG2/PRKCD/PTPN6/RAC2/RASGRP1/STXBP2/UNC13D	15
BP	GO:0046006	regulation of activated T cell proliferation	9/101	45/18800	1.95631e-12	3.68835e-11	2.26352e-11	CASP3/CRTAM/IL12B/IL18/IL2/IL23A/IL23R/LGALS9/STAT5B	9
BP	GO:0045582	positive regulation of T cell differentiation	11/101	94/18800	2.93968e-12	5.49768e-11	3.3739e-11	HLA-G/IL12B/IL18/IL2/IL23A/IL23R/LGALS9/PIK3R6/RAG1/RASGRP1/STAT5B	11
BP	GO:0033141	positive regulation of peptidyl-serine phosphorylation of STAT protein	7/101	20/18800	7.65566e-12	1.42028e-10	8.71617e-11	IFNA1/IFNA10/IFNA8/IFNB1/IFNE/IFNK/IFNW1	7
BP	GO:0033674	positive regulation of kinase activity	19/101	476/18800	7.78293e-12	1.43243e-10	8.79074e-11	AXL/CCL5/GAS6/HRAS/IL12B/IL18/IL2/IL23A/IL23R/LEP/MERTK/PAK1/PIK3CA/PIK3R6/PRKCD/RASGRP1/TYRO3/VAV2/VAV3	19
BP	GO:0038093	Fc receptor signaling pathway	9/101	52/18800	7.87472e-12	1.43791e-10	8.82439e-11	FCGR3A/FYN/PAK1/PLCG2/PRKCD/SOS1/VAV1/VAV2/VAV3	9
BP	GO:0050730	regulation of peptidyl-tyrosine phosphorylation	15/101	261/18800	9.41417e-12	1.70558e-10	1.04671e-10	CCL5/FYN/GAS6/IL12B/IL18/IL2/IL21/IL23A/IL23R/ITGB2/LEP/PLCG2/PRKCD/PTPN11/PTPN6	15
BP	GO:0032102	negative regulation of response to external stimulus	18/101	429/18800	1.2972e-11	2.33194e-10	1.4311e-10	CCL2/FYN/HLA-A/HLA-B/HLA-E/HLA-F/HLA-G/IL12B/IL2/KIR2DL4/KLRC1/LEP/LGALS9/LILRB1/MICB/PRKCD/SERPINB4/TYRO3	18
BP	GO:0007596	blood coagulation	14/101	221/18800	1.3252e-11	2.36395e-10	1.45074e-10	AXL/BLOC1S3/GAS6/LCK/MERTK/PIK3CA/PLCG2/PRKCA/PRKCD/PTPN6/TYRO3/VAV1/VAV2/VAV3	14
BP	GO:0002824	positive regulation of adaptive immune response based on somatic recombination of immune receptors built from immunoglobulin superfamily domains	11/101	110/18800	1.69168e-11	2.99465e-10	1.8378e-10	HLA-A/HLA-B/HLA-E/HLA-F/HLA-G/IL12B/IL18/IL2/IL23A/IL23R/NECTIN2	11
BP	GO:0050817	coagulation	14/101	226/18800	1.79046e-11	3.14552e-10	1.93039e-10	AXL/BLOC1S3/GAS6/LCK/MERTK/PIK3CA/PLCG2/PRKCA/PRKCD/PTPN6/TYRO3/VAV1/VAV2/VAV3	14
BP	GO:0007599	hemostasis	14/101	227/18800	1.89985e-11	3.31259e-10	2.03292e-10	AXL/BLOC1S3/GAS6/LCK/MERTK/PIK3CA/PLCG2/PRKCA/PRKCD/PTPN6/TYRO3/VAV1/VAV2/VAV3	14
BP	GO:0033139	regulation of peptidyl-serine phosphorylation of STAT protein	7/101	23/18800	2.38946e-11	4.1352e-10	2.53775e-10	IFNA1/IFNA10/IFNA8/IFNB1/IFNE/IFNK/IFNW1	7
BP	GO:0002821	positive regulation of adaptive immune response	11/101	115/18800	2.76169e-11	4.74397e-10	2.91135e-10	HLA-A/HLA-B/HLA-E/HLA-F/HLA-G/IL12B/IL18/IL2/IL23A/IL23R/NECTIN2	11
BP	GO:0048872	homeostasis of number of cells	15/101	282/18800	2.83044e-11	4.82631e-10	2.96188e-10	AXL/CASP3/CORO1A/FAS/IL2/KRAS/LGALS9/MERTK/PRDX1/PTPN11/RAC3/RAG1/SOS1/SOS2/STAT5B	15
BP	GO:0009615	response to virus	17/101	392/18800	3.04993e-11	5.16262e-10	3.16827e-10	CCL5/IFNA1/IFNA10/IFNA8/IFNB1/IFNE/IFNGR1/IFNK/IFNW1/IL12B/IL21/IL23A/IL23R/LGALS9/LILRB1/MICB/UNC13D	17
BP	GO:0001779	natural killer cell differentiation	7/101	24/18800	3.3586e-11	5.64391e-10	3.46364e-10	AXL/GAS6/MERTK/PGLYRP2/RASGRP1/STAT5B/TYRO3	7
BP	GO:0051607	defense response to virus	15/101	290/18800	4.20369e-11	7.01321e-10	4.30397e-10	IFNA1/IFNA10/IFNA8/IFNB1/IFNE/IFNGR1/IFNK/IFNW1/IL12B/IL21/IL23A/IL23R/LILRB1/MICB/UNC13D	15
BP	GO:0002702	positive regulation of production of molecular mediator of immune response	11/101	120/18800	4.40683e-11	7.25791e-10	4.45414e-10	CLNK/HLA-A/HLA-E/HLA-F/HLA-G/IL18/IL2/IL21/KIR2DL4/LILRB1/PLCG2	11
BP	GO:0140546	defense response to symbiont	15/101	291/18800	4.41296e-11	7.25791e-10	4.45414e-10	IFNA1/IFNA10/IFNA8/IFNB1/IFNE/IFNGR1/IFNK/IFNW1/IL12B/IL21/IL23A/IL23R/LILRB1/MICB/UNC13D	15
BP	GO:0032615	interleukin-12 production	9/101	63/18800	4.82562e-11	7.8256e-10	4.80253e-10	HLA-B/HLA-G/IL12B/IL23A/IL23R/LEP/LGALS9/LILRB1/PLCG2	9
BP	GO:0032655	regulation of interleukin-12 production	9/101	63/18800	4.82562e-11	7.8256e-10	4.80253e-10	HLA-B/HLA-G/IL12B/IL23A/IL23R/LEP/LGALS9/LILRB1/PLCG2	9
BP	GO:0002260	lymphocyte homeostasis	9/101	65/18800	6.46039e-11	1.04039e-09	6.38483e-10	CASP3/CORO1A/FAS/IL2/LGALS9/RAG1/SOS1/SOS2/STAT5B	9
BP	GO:0002429	immune response-activating cell surface receptor signaling pathway	15/101	300/18800	6.77722e-11	1.07646e-09	6.60621e-10	FYN/HLA-A/HRAS/LCK/MICB/NECTIN2/NFATC2/PAK1/PIK3CA/PLCG2/PRKCD/PTPN6/VAV1/VAV2/VAV3	15
BP	GO:0002757	immune response-activating signal transduction	15/101	300/18800	6.77722e-11	1.07646e-09	6.60621e-10	FYN/HLA-A/HRAS/LCK/MICB/NECTIN2/NFATC2/PAK1/PIK3CA/PLCG2/PRKCD/PTPN6/VAV1/VAV2/VAV3	15
BP	GO:0042501	serine phosphorylation of STAT protein	7/101	27/18800	8.50486e-11	1.34168e-09	8.23385e-10	IFNA1/IFNA10/IFNA8/IFNB1/IFNE/IFNK/IFNW1	7
BP	GO:0042531	positive regulation of tyrosine phosphorylation of STAT protein	9/101	67/18800	8.56522e-11	1.34208e-09	8.23626e-10	CCL5/FYN/IL12B/IL18/IL2/IL21/IL23A/IL23R/LEP	9
BP	GO:0002700	regulation of production of molecular mediator of immune response	12/101	167/18800	9.75664e-11	1.5185e-09	9.31895e-10	CLNK/HLA-A/HLA-E/HLA-F/HLA-G/IFNB1/IL18/IL2/IL21/KIR2DL4/LILRB1/PLCG2	12
BP	GO:0002720	positive regulation of cytokine production involved in immune response	9/101	68/18800	9.82827e-11	1.51945e-09	9.32479e-10	CLNK/HLA-A/HLA-E/HLA-F/HLA-G/IL18/KIR2DL4/LILRB1/PLCG2	9
BP	GO:0002718	regulation of cytokine production involved in immune response	10/101	98/18800	1.20336e-10	1.84807e-09	1.13415e-09	CLNK/HLA-A/HLA-E/HLA-F/HLA-G/IFNB1/IL18/KIR2DL4/LILRB1/PLCG2	10
BP	GO:0042060	wound healing	17/101	429/18800	1.24328e-10	1.89682e-09	1.16407e-09	AXL/BLOC1S3/CASP3/GAS6/HRAS/LCK/MERTK/PAK1/PIK3CA/PLCG2/PRKCA/PRKCD/PTPN6/TYRO3/VAV1/VAV2/VAV3	17
BP	GO:0002367	cytokine production involved in immune response	10/101	100/18800	1.47422e-10	2.23445e-09	1.37127e-09	CLNK/HLA-A/HLA-E/HLA-F/HLA-G/IFNB1/IL18/KIR2DL4/LILRB1/PLCG2	10
BP	GO:0038094	Fc-gamma receptor signaling pathway	7/101	30/18800	1.92425e-10	2.89763e-09	1.77826e-09	FCGR3A/FYN/PAK1/PRKCD/VAV1/VAV2/VAV3	7
BP	GO:0046634	regulation of alpha-beta T cell activation	10/101	105/18800	2.40319e-10	3.59548e-09	2.20653e-09	CRTAM/HLA-A/HLA-E/IL12B/IL18/IL2/IL23A/IL23R/LGALS9/LILRB1	10
BP	GO:0019885	antigen processing and presentation of endogenous peptide antigen via MHC class I	6/101	17/18800	2.44043e-10	3.6278e-09	2.22636e-09	HLA-A/HLA-B/HLA-C/HLA-E/HLA-F/HLA-G	6
BP	GO:0043299	leukocyte degranulation	9/101	76/18800	2.74267e-10	4.05112e-09	2.48615e-09	CLNK/CORO1A/HLA-F/ITGB2/LGALS9/RAC2/RASGRP1/STXBP2/UNC13D	9
BP	GO:0033138	positive regulation of peptidyl-serine phosphorylation	10/101	107/18800	2.90134e-10	4.25836e-09	2.61333e-09	GAS6/IFNA1/IFNA10/IFNA8/IFNB1/IFNE/IFNK/IFNW1/PAK1/PIK3CA	10
BP	GO:0071887	leukocyte apoptotic process	10/101	109/18800	3.4894e-10	5.08926e-09	3.12325e-09	AXL/CASP3/CCL5/FAS/GAS6/IL2/LGALS9/LILRB1/MERTK/RAG1	10
BP	GO:0050731	positive regulation of peptidyl-tyrosine phosphorylation	12/101	190/18800	4.36046e-10	6.31994e-09	3.87851e-09	CCL5/FYN/GAS6/IL12B/IL18/IL2/IL21/IL23A/IL23R/LEP/PLCG2/PTPN11	12
BP	GO:0002483	antigen processing and presentation of endogenous peptide antigen	6/101	19/18800	5.30394e-10	7.63965e-09	4.68841e-09	HLA-A/HLA-B/HLA-C/HLA-E/HLA-F/HLA-G	6
BP	GO:0042509	regulation of tyrosine phosphorylation of STAT protein	9/101	83/18800	6.13514e-10	8.78233e-09	5.38967e-09	CCL5/FYN/IL12B/IL18/IL2/IL21/IL23A/IL23R/LEP	9
BP	GO:0046631	alpha-beta T cell activation	11/101	158/18800	8.63105e-10	1.22794e-08	7.53579e-09	CRTAM/HLA-A/HLA-E/IL12B/IL18/IL2/IL21/IL23A/IL23R/LGALS9/LILRB1	11
BP	GO:0007260	tyrosine phosphorylation of STAT protein	9/101	87/18800	9.40605e-10	1.33004e-08	8.16237e-09	CCL5/FYN/IL12B/IL18/IL2/IL21/IL23A/IL23R/LEP	9
BP	GO:0043029	T cell homeostasis	7/101	39/18800	1.39758e-09	1.96424e-08	1.20544e-08	CASP3/CORO1A/FAS/IL2/LGALS9/RAG1/STAT5B	7
BP	GO:0002275	myeloid cell activation involved in immune response	9/101	93/18800	1.71772e-09	2.39963e-08	1.47264e-08	CLNK/ITGB2/LGALS9/PLCG2/PTPN6/RAC2/RASGRP1/STXBP2/UNC13D	9
BP	GO:0050878	regulation of body fluid levels	15/101	382/18800	1.92317e-09	2.67055e-08	1.6389e-08	AXL/BLOC1S3/GAS6/LCK/MERTK/PIK3CA/PLCG2/PRKCA/PRKCD/PTPN6/STAT5B/TYRO3/VAV1/VAV2/VAV3	15
BP	GO:0046641	positive regulation of alpha-beta T cell proliferation	6/101	23/18800	1.93942e-09	2.67709e-08	1.64292e-08	HLA-A/HLA-E/IL12B/IL18/IL23A/LGALS9	6
BP	GO:0045576	mast cell activation	8/101	65/18800	2.05312e-09	2.81728e-08	1.72895e-08	CLNK/LGALS9/NECTIN2/PTPN6/RAC2/RASGRP1/STXBP2/UNC13D	8
BP	GO:0002253	activation of immune response	15/101	386/18800	2.21608e-09	3.023e-08	1.8552e-08	FYN/HLA-A/HRAS/LCK/MICB/NECTIN2/NFATC2/PAK1/PIK3CA/PLCG2/PRKCD/PTPN6/VAV1/VAV2/VAV3	15
BP	GO:0032735	positive regulation of interleukin-12 production	7/101	42/18800	2.41935e-09	3.28098e-08	2.01352e-08	HLA-G/IL12B/IL23A/IL23R/LEP/LGALS9/PLCG2	7
BP	GO:0032740	positive regulation of interleukin-17 production	6/101	24/18800	2.5747e-09	3.47135e-08	2.13035e-08	IL12B/IL18/IL2/IL21/IL23A/IL23R	6
BP	GO:0032823	regulation of natural killer cell differentiation	5/101	12/18800	3.11284e-09	4.17265e-08	2.56073e-08	AXL/GAS6/PGLYRP2/RASGRP1/STAT5B	5
BP	GO:0002433	immune response-regulating cell surface receptor signaling pathway involved in phagocytosis	6/101	26/18800	4.36604e-09	5.75276e-08	3.53044e-08	FYN/PAK1/PRKCD/VAV1/VAV2/VAV3	6
BP	GO:0019883	antigen processing and presentation of endogenous antigen	6/101	26/18800	4.36604e-09	5.75276e-08	3.53044e-08	HLA-A/HLA-B/HLA-C/HLA-E/HLA-F/HLA-G	6
BP	GO:0038096	Fc-gamma receptor signaling pathway involved in phagocytosis	6/101	26/18800	4.36604e-09	5.75276e-08	3.53044e-08	FYN/PAK1/PRKCD/VAV1/VAV2/VAV3	6
BP	GO:0002444	myeloid leukocyte mediated immunity	9/101	104/18800	4.67395e-09	6.12366e-08	3.75806e-08	CLNK/FCGR3A/HLA-E/ITGB2/LGALS9/RAC2/RASGRP1/STXBP2/UNC13D	9
BP	GO:0033135	regulation of peptidyl-serine phosphorylation	10/101	144/18800	5.38146e-09	7.01102e-08	4.30263e-08	GAS6/IFNA1/IFNA10/IFNA8/IFNB1/IFNE/IFNK/IFNW1/PAK1/PIK3CA	10
BP	GO:0070997	neuron death	14/101	353/18800	6.14488e-09	7.96088e-08	4.88555e-08	AXL/CASP3/CCL2/CCL5/CORO1A/FAS/FYN/HLA-F/HRAS/ITGB2/KRAS/NFATC4/PIK3CA/TYRO3	14
BP	GO:0042104	positive regulation of activated T cell proliferation	6/101	28/18800	7.08272e-09	9.1249e-08	5.5999e-08	IL12B/IL18/IL2/IL23A/IL23R/STAT5B	6
BP	GO:0043330	response to exogenous dsRNA	7/101	49/18800	7.47063e-09	9.57149e-08	5.87397e-08	IFNA1/IFNA10/IFNA8/IFNB1/IFNE/IFNK/IFNW1	7
BP	GO:2000107	negative regulation of leukocyte apoptotic process	7/101	50/18800	8.6488e-09	1.10201e-07	6.76297e-08	AXL/CCL5/GAS6/IL2/LILRB1/MERTK/RAG1	7
BP	GO:0002474	antigen processing and presentation of peptide antigen via MHC class I	6/101	29/18800	8.89173e-09	1.12677e-07	6.91493e-08	HLA-A/HLA-B/HLA-C/HLA-E/HLA-F/HLA-G	6
BP	GO:0002279	mast cell activation involved in immune response	7/101	52/18800	1.14831e-08	1.44724e-07	8.88165e-08	CLNK/LGALS9/PTPN6/RAC2/RASGRP1/STXBP2/UNC13D	7
BP	GO:0090316	positive regulation of intracellular protein transport	10/101	156/18800	1.16519e-08	1.45285e-07	8.91606e-08	CHP2/FYN/GAS6/HRAS/ITGB2/LEP/PIK3R1/PIK3R2/PRKCD/RAC2	10
BP	GO:0032725	positive regulation of granulocyte macrophage colony-stimulating factor production	5/101	15/18800	1.16529e-08	1.45285e-07	8.91606e-08	IL12B/IL18/IL23A/IL23R/RASGRP1	5
BP	GO:1901214	regulation of neuron death	13/101	313/18800	1.29342e-08	1.60398e-07	9.84356e-08	AXL/CASP3/CCL2/CCL5/CORO1A/FYN/HLA-F/HRAS/ITGB2/KRAS/NFATC4/PIK3CA/TYRO3	13
BP	GO:0002823	negative regulation of adaptive immune response based on somatic recombination of immune receptors built from immunoglobulin superfamily domains	7/101	54/18800	1.50684e-08	1.8587e-07	1.14068e-07	HLA-F/HLA-G/IFNB1/IL2/KLRC1/LILRB1/PTPN6	7
BP	GO:0034349	glial cell apoptotic process	5/101	16/18800	1.68775e-08	2.07085e-07	1.27087e-07	CASP3/CCL2/GAS6/PRKCA/PRKCD	5
BP	GO:2000106	regulation of leukocyte apoptotic process	8/101	85/18800	1.79244e-08	2.18772e-07	1.34259e-07	AXL/CCL5/GAS6/IL2/LGALS9/LILRB1/MERTK/RAG1	8
BP	GO:0043331	response to dsRNA	7/101	56/18800	1.95603e-08	2.37488e-07	1.45745e-07	IFNA1/IFNA10/IFNA8/IFNB1/IFNE/IFNK/IFNW1	7
BP	GO:0002431	Fc receptor mediated stimulatory signaling pathway	6/101	33/18800	2.03756e-08	2.46099e-07	1.5103e-07	FYN/PAK1/PRKCD/VAV1/VAV2/VAV3	6
BP	GO:0043491	protein kinase B signaling	11/101	216/18800	2.29555e-08	2.75823e-07	1.69271e-07	AXL/CCL2/CCL5/GAS6/HLA-G/IL18/LEP/MERTK/PIK3CA/PIK3R3/TYRO3	11
BP	GO:0050868	negative regulation of T cell activation	9/101	125/18800	2.37073e-08	2.81689e-07	1.72871e-07	CASP3/CRTAM/HLA-G/IFNB1/IL2/LAG3/LGALS9/LILRB1/PTPN6	9
BP	GO:0032604	granulocyte macrophage colony-stimulating factor production	5/101	17/18800	2.38082e-08	2.81689e-07	1.72871e-07	IL12B/IL18/IL23A/IL23R/RASGRP1	5
BP	GO:0032645	regulation of granulocyte macrophage colony-stimulating factor production	5/101	17/18800	2.38082e-08	2.81689e-07	1.72871e-07	IL12B/IL18/IL23A/IL23R/RASGRP1	5
BP	GO:0050727	regulation of inflammatory response	14/101	394/18800	2.45828e-08	2.89378e-07	1.7759e-07	CCL5/FYN/HLA-E/IL12B/IL18/IL2/IL21/IL23A/PGLYRP2/PLCG2/PRKCD/RHBDD3/STAT5B/TYRO3	14
BP	GO:0002820	negative regulation of adaptive immune response	7/101	59/18800	2.83974e-08	3.32593e-07	2.04111e-07	HLA-F/HLA-G/IFNB1/IL2/KLRC1/LILRB1/PTPN6	7
BP	GO:0033157	regulation of intracellular protein transport	11/101	224/18800	3.33705e-08	3.88876e-07	2.38651e-07	CHP2/FYN/GAS6/HRAS/ITGB2/LEP/PIK3R1/PIK3R2/PRKCD/PTPN11/RAC2	11
BP	GO:0046640	regulation of alpha-beta T cell proliferation	6/101	37/18800	4.20329e-08	4.87371e-07	2.99097e-07	HLA-A/HLA-E/IL12B/IL18/IL23A/LGALS9	6
BP	GO:0030595	leukocyte chemotaxis	11/101	236/18800	5.69177e-08	6.56677e-07	4.02999e-07	CCL2/CCL5/CCL7/CORO1A/GAS6/IL23A/ITGB2/LGALS9/RAC2/VAV1/VAV3	11
BP	GO:0046633	alpha-beta T cell proliferation	6/101	40/18800	6.85023e-08	7.8642e-07	4.82622e-07	HLA-A/HLA-E/IL12B/IL18/IL23A/LGALS9	6
BP	GO:0002294	CD4-positive, alpha-beta T cell differentiation involved in immune response	7/101	67/18800	6.9897e-08	7.98478e-07	4.90022e-07	IL12B/IL18/IL2/IL21/IL23A/IL23R/LGALS9	7
BP	GO:0032147	activation of protein kinase activity	9/101	142/18800	7.18328e-08	8.1657e-07	5.01124e-07	CCL5/GAS6/IL12B/IL18/IL23A/IL23R/LEP/PIK3CA/PRKCD	9
BP	GO:0001818	negative regulation of cytokine production	13/101	363/18800	7.3844e-08	8.35338e-07	5.12642e-07	AXL/GAS6/HLA-F/IFNB1/IL12B/IL23A/IL23R/LAG3/LGALS9/LILRB1/MERTK/PGLYRP2/PTPN6	13
BP	GO:0002287	alpha-beta T cell activation involved in immune response	7/101	68/18800	7.75774e-08	8.69092e-07	5.33357e-07	IL12B/IL18/IL2/IL21/IL23A/IL23R/LGALS9	7
BP	GO:0002293	alpha-beta T cell differentiation involved in immune response	7/101	68/18800	7.75774e-08	8.69092e-07	5.33357e-07	IL12B/IL18/IL2/IL21/IL23A/IL23R/LGALS9	7
BP	GO:0014065	phosphatidylinositol 3-kinase signaling	9/101	144/18800	8.10487e-08	8.99292e-07	5.51891e-07	CCL5/IL18/LEP/PIK3CA/PIK3R1/PIK3R2/PTPN6/RASGRP1/TYRO3	9
BP	GO:1903038	negative regulation of leukocyte cell-cell adhesion	9/101	144/18800	8.10487e-08	8.99292e-07	5.51891e-07	CASP3/CRTAM/HLA-G/IFNB1/IL2/LAG3/LGALS9/LILRB1/PTPN6	9
BP	GO:0046635	positive regulation of alpha-beta T cell activation	7/101	69/18800	8.59589e-08	9.49232e-07	5.82538e-07	HLA-A/HLA-E/IL12B/IL18/IL23A/IL23R/LGALS9	7
BP	GO:0007162	negative regulation of cell adhesion	12/101	305/18800	8.80943e-08	9.68202e-07	5.94181e-07	CASP3/CRTAM/HLA-G/IFNB1/IL2/LAG3/LGALS9/LILRB1/PIK3R1/PRKCD/PTPN11/PTPN6	12
BP	GO:0030593	neutrophil chemotaxis	8/101	106/18800	1.02401e-07	1.12013e-06	6.8742e-07	CCL2/CCL5/CCL7/IL23A/ITGB2/RAC2/VAV1/VAV3	8
BP	GO:0032388	positive regulation of intracellular transport	10/101	198/18800	1.11885e-07	1.21813e-06	7.47558e-07	CHP2/FYN/GAS6/HRAS/ITGB2/LEP/PIK3R1/PIK3R2/PRKCD/RAC2	10
BP	GO:0002440	production of molecular mediator of immune response	12/101	312/18800	1.1271e-07	1.22138e-06	7.49554e-07	CLNK/HLA-A/HLA-E/HLA-F/HLA-G/IFNB1/IL18/IL2/IL21/KIR2DL4/LILRB1/PLCG2	12
BP	GO:0022408	negative regulation of cell-cell adhesion	10/101	199/18800	1.17285e-07	1.26504e-06	7.7635e-07	CASP3/CRTAM/HLA-G/IFNB1/IL2/LAG3/LGALS9/LILRB1/PRKCD/PTPN6	10
BP	GO:0033173	calcineurin-NFAT signaling cascade	6/101	44/18800	1.23815e-07	1.32929e-06	8.15779e-07	CHP2/NFAT5/NFATC2/NFATC3/NFATC4/PLCG2	6
BP	GO:0018105	peptidyl-serine phosphorylation	12/101	315/18800	1.25022e-07	1.32994e-06	8.16176e-07	GAS6/IFNA1/IFNA10/IFNA8/IFNB1/IFNE/IFNK/IFNW1/PAK1/PIK3CA/PRKCA/PRKCD	12
BP	GO:0060326	cell chemotaxis	12/101	315/18800	1.25022e-07	1.32994e-06	8.16176e-07	CCL2/CCL5/CCL7/CORO1A/GAS6/IL23A/ITGB2/LGALS9/PRKCD/RAC2/VAV1/VAV3	12
BP	GO:0034105	positive regulation of tissue remodeling	5/101	23/18800	1.26196e-07	1.33629e-06	8.20076e-07	IL12B/IL18/IL2/IL21/IL23A	5
BP	GO:0031295	T cell costimulation	6/101	45/18800	1.42245e-07	1.47923e-06	9.07793e-07	FYN/LCK/PIK3CA/PTPN11/PTPN6/VAV1	6
BP	GO:0032620	interleukin-17 production	6/101	45/18800	1.42245e-07	1.47923e-06	9.07793e-07	IL12B/IL18/IL2/IL21/IL23A/IL23R	6
BP	GO:0032660	regulation of interleukin-17 production	6/101	45/18800	1.42245e-07	1.47923e-06	9.07793e-07	IL12B/IL18/IL2/IL21/IL23A/IL23R	6
BP	GO:0033003	regulation of mast cell activation	6/101	45/18800	1.42245e-07	1.47923e-06	9.07793e-07	LGALS9/NECTIN2/PTPN6/RAC2/STXBP2/UNC13D	6
BP	GO:0038095	Fc-epsilon receptor signaling pathway	5/101	24/18800	1.58728e-07	1.64326e-06	1.00846e-06	PLCG2/SOS1/VAV1/VAV2/VAV3	5
BP	GO:0002291	T cell activation via T cell receptor contact with antigen bound to MHC molecule on antigen presenting cell	4/101	10/18800	1.60743e-07	1.65673e-06	1.01672e-06	ICAM1/ITGAL/LGALS9/LILRB1	4
BP	GO:0002292	T cell differentiation involved in immune response	7/101	76/18800	1.68922e-07	1.73332e-06	1.06373e-06	IL12B/IL18/IL2/IL21/IL23A/IL23R/LGALS9	7
BP	GO:0031294	lymphocyte costimulation	6/101	47/18800	1.85903e-07	1.89083e-06	1.16039e-06	FYN/LCK/PIK3CA/PTPN11/PTPN6/VAV1	6
BP	GO:0097028	dendritic cell differentiation	6/101	47/18800	1.85903e-07	1.89083e-06	1.16039e-06	AXL/GAS6/HLA-B/HLA-G/LGALS9/LILRB1	6
BP	GO:0045860	positive regulation of protein kinase activity	13/101	396/18800	2.01596e-07	2.04149e-06	1.25285e-06	CCL5/GAS6/HRAS/IL12B/IL18/IL23A/IL23R/LEP/PAK1/PIK3CA/PIK3R6/PRKCD/RASGRP1	13
BP	GO:0097720	calcineurin-mediated signaling	6/101	48/18800	2.11541e-07	2.13289e-06	1.30894e-06	CHP2/NFAT5/NFATC2/NFATC3/NFATC4/PLCG2	6
BP	GO:0008286	insulin receptor signaling pathway	8/101	118/18800	2.35602e-07	2.36519e-06	1.45151e-06	GRB2/LEP/PIK3CA/PIK3R1/PIK3R2/PIK3R3/PRKCD/PTPN11	8
BP	GO:0043300	regulation of leukocyte degranulation	6/101	49/18800	2.40016e-07	2.39913e-06	1.47233e-06	HLA-F/ITGB2/LGALS9/RAC2/STXBP2/UNC13D	6
BP	GO:0002765	immune response-inhibiting signal transduction	4/101	11/18800	2.51554e-07	2.46141e-06	1.51055e-06	HLA-G/KIR2DL1/KLRC1/LILRB1	4
BP	GO:0034350	regulation of glial cell apoptotic process	4/101	11/18800	2.51554e-07	2.46141e-06	1.51055e-06	CCL2/GAS6/PRKCA/PRKCD	4
BP	GO:0051133	regulation of NK T cell activation	4/101	11/18800	2.51554e-07	2.46141e-06	1.51055e-06	IL12B/IL18/IL23A/IL23R	4
BP	GO:0097048	dendritic cell apoptotic process	4/101	11/18800	2.51554e-07	2.46141e-06	1.51055e-06	AXL/GAS6/LGALS9/LILRB1	4
BP	GO:2000668	regulation of dendritic cell apoptotic process	4/101	11/18800	2.51554e-07	2.46141e-06	1.51055e-06	AXL/GAS6/LGALS9/LILRB1	4
BP	GO:0018209	peptidyl-serine modification	12/101	338/18800	2.67023e-07	2.60179e-06	1.5967e-06	GAS6/IFNA1/IFNA10/IFNA8/IFNB1/IFNE/IFNK/IFNW1/PAK1/PIK3CA/PRKCA/PRKCD	12
BP	GO:0043303	mast cell degranulation	6/101	50/18800	2.71567e-07	2.62401e-06	1.61034e-06	CLNK/LGALS9/RAC2/RASGRP1/STXBP2/UNC13D	6
BP	GO:0043370	regulation of CD4-positive, alpha-beta T cell differentiation	6/101	50/18800	2.71567e-07	2.62401e-06	1.61034e-06	IL12B/IL18/IL2/IL23A/IL23R/LGALS9	6
BP	GO:0043367	CD4-positive, alpha-beta T cell differentiation	7/101	82/18800	2.86136e-07	2.75332e-06	1.6897e-06	IL12B/IL18/IL2/IL21/IL23A/IL23R/LGALS9	7
BP	GO:0002710	negative regulation of T cell mediated immunity	5/101	27/18800	2.97652e-07	2.84438e-06	1.74558e-06	HLA-F/HLA-G/IFNB1/KLRC1/LILRB1	5
BP	GO:0070374	positive regulation of ERK1 and ERK2 cascade	10/101	220/18800	2.98053e-07	2.84438e-06	1.74558e-06	CCL2/CCL5/CCL7/GAS6/HRAS/ICAM1/LGALS9/PRKCA/PTPN11/RASGRP1	10
BP	GO:0043277	apoptotic cell clearance	6/101	51/18800	3.06445e-07	2.91248e-06	1.78737e-06	AXL/CCL2/GAS6/MERTK/RAC2/TYRO3	6
BP	GO:0050672	negative regulation of lymphocyte proliferation	7/101	84/18800	3.37927e-07	3.19859e-06	1.96295e-06	CASP3/CRTAM/HLA-G/IL2/LGALS9/LILRB1/PTPN6	7
BP	GO:0002448	mast cell mediated immunity	6/101	52/18800	3.44918e-07	3.25148e-06	1.99542e-06	CLNK/LGALS9/RAC2/RASGRP1/STXBP2/UNC13D	6
BP	GO:0032945	negative regulation of mononuclear cell proliferation	7/101	85/18800	3.66646e-07	3.42951e-06	2.10467e-06	CASP3/CRTAM/HLA-G/IL2/LGALS9/LILRB1/PTPN6	7
BP	GO:0043410	positive regulation of MAPK cascade	14/101	491/18800	3.6676e-07	3.42951e-06	2.10467e-06	CCL2/CCL5/CCL7/GAS6/HRAS/ICAM1/LEP/LGALS9/PAK1/PIK3R6/PLCG2/PRKCA/PTPN11/RASGRP1	14
BP	GO:0033627	cell adhesion mediated by integrin	7/101	86/18800	3.9739e-07	3.68619e-06	2.26219e-06	CCL5/ICAM1/ITGAL/ITGB2/PTPN11/PTPN6/RAC3	7
BP	GO:0034103	regulation of tissue remodeling	7/101	86/18800	3.9739e-07	3.68619e-06	2.26219e-06	IL12B/IL18/IL2/IL21/IL23A/LEP/PRKCA	7
BP	GO:0051223	regulation of protein transport	14/101	495/18800	4.04345e-07	3.73576e-06	2.29262e-06	CCL5/CHP2/FYN/GAS6/HRAS/IL12B/ITGB2/LEP/PIK3R1/PIK3R2/PRKCD/PTPN11/RAC2/RHBDD3	14
BP	GO:0050852	T cell receptor signaling pathway	8/101	127/18800	4.14912e-07	3.81817e-06	2.34319e-06	FYN/HLA-A/HRAS/LCK/NECTIN2/PIK3CA/PLCG2/PTPN6	8
BP	GO:0071621	granulocyte chemotaxis	8/101	128/18800	4.40628e-07	4.0229e-06	2.46883e-06	CCL2/CCL5/CCL7/IL23A/ITGB2/RAC2/VAV1/VAV3	8
BP	GO:1990266	neutrophil migration	8/101	128/18800	4.40628e-07	4.0229e-06	2.46883e-06	CCL2/CCL5/CCL7/IL23A/ITGB2/RAC2/VAV1/VAV3	8
BP	GO:0048015	phosphatidylinositol-mediated signaling	9/101	177/18800	4.70913e-07	4.28254e-06	2.62817e-06	CCL5/IL18/LEP/PIK3CA/PIK3R1/PIK3R2/PTPN6/RASGRP1/TYRO3	9
BP	GO:0051132	NK T cell activation	4/101	13/18800	5.40547e-07	4.85943e-06	2.98221e-06	IL12B/IL18/IL23A/IL23R	4
BP	GO:2001198	regulation of dendritic cell differentiation	4/101	13/18800	5.40547e-07	4.85943e-06	2.98221e-06	HLA-B/HLA-G/LGALS9/LILRB1	4
BP	GO:0048016	inositol phosphate-mediated signaling	6/101	56/18800	5.40635e-07	4.85943e-06	2.98221e-06	CHP2/NFAT5/NFATC2/NFATC3/NFATC4/PLCG2	6
BP	GO:0048017	inositol lipid-mediated signaling	9/101	181/18800	5.68372e-07	5.08901e-06	3.1231e-06	CCL5/IL18/LEP/PIK3CA/PIK3R1/PIK3R2/PTPN6/RASGRP1/TYRO3	9
BP	GO:0070664	negative regulation of leukocyte proliferation	7/101	91/18800	5.85654e-07	5.22358e-06	3.20568e-06	CASP3/CRTAM/HLA-G/IL2/LGALS9/LILRB1/PTPN6	7
BP	GO:0043551	regulation of phosphatidylinositol 3-kinase activity	6/101	57/18800	6.01628e-07	5.3455e-06	3.2805e-06	PIK3R1/PIK3R2/PIK3R3/PIK3R6/VAV2/VAV3	6
BP	GO:0051402	neuron apoptotic process	10/101	241/18800	6.8846e-07	6.09366e-06	3.73964e-06	AXL/CASP3/CCL2/CORO1A/FAS/HRAS/KRAS/NFATC4/PIK3CA/TYRO3	10
BP	GO:0043372	positive regulation of CD4-positive, alpha-beta T cell differentiation	5/101	32/18800	7.26837e-07	6.40888e-06	3.93309e-06	IL12B/IL18/IL23A/IL23R/LGALS9	5
BP	GO:0002886	regulation of myeloid leukocyte mediated immunity	6/101	59/18800	7.4057e-07	6.50523e-06	3.99223e-06	HLA-E/ITGB2/LGALS9/RAC2/STXBP2/UNC13D	6
BP	GO:0050851	antigen receptor-mediated signaling pathway	10/101	244/18800	7.70673e-07	6.74411e-06	4.13883e-06	FYN/HLA-A/HRAS/LCK/NECTIN2/NFATC2/PIK3CA/PLCG2/PTPN6/VAV3	10
BP	GO:0046824	positive regulation of nucleocytoplasmic transport	6/101	60/18800	8.19299e-07	7.14269e-06	4.38343e-06	CHP2/GAS6/LEP/PIK3R1/PIK3R2/PRKCD	6
BP	GO:0070372	regulation of ERK1 and ERK2 cascade	11/101	311/18800	9.01027e-07	7.82577e-06	4.80263e-06	CCL2/CCL5/CCL7/GAS6/HRAS/ICAM1/LGALS9/PRKCA/PTPN11/PTPN6/RASGRP1	11
BP	GO:0033006	regulation of mast cell activation involved in immune response	5/101	34/18800	9.95811e-07	8.61674e-06	5.28804e-06	LGALS9/PTPN6/RAC2/STXBP2/UNC13D	5
BP	GO:0042976	activation of Janus kinase activity	4/101	15/18800	1.02346e-06	8.82307e-06	5.41467e-06	CCL5/IL12B/IL23A/IL23R	4
BP	GO:0006959	humoral immune response	11/101	317/18800	1.08641e-06	9.3234e-06	5.72172e-06	CCL2/HLA-A/HLA-E/IFNA1/IFNA10/IFNA8/IFNB1/IFNE/IFNK/IFNW1/PTPN6	11
BP	GO:0032613	interleukin-10 production	6/101	63/18800	1.09758e-06	9.3234e-06	5.72172e-06	IL12B/IL23A/IL23R/LGALS9/LILRB1/PLCG2	6
BP	GO:0032653	regulation of interleukin-10 production	6/101	63/18800	1.09758e-06	9.3234e-06	5.72172e-06	IL12B/IL23A/IL23R/LGALS9/LILRB1/PLCG2	6
BP	GO:0048002	antigen processing and presentation of peptide antigen	6/101	63/18800	1.09758e-06	9.3234e-06	5.72172e-06	HLA-A/HLA-B/HLA-C/HLA-E/HLA-F/HLA-G	6
BP	GO:0043524	negative regulation of neuron apoptotic process	8/101	145/18800	1.13867e-06	9.60205e-06	5.89273e-06	AXL/CCL2/CORO1A/HRAS/KRAS/NFATC4/PIK3CA/TYRO3	8
BP	GO:0050729	positive regulation of inflammatory response	8/101	145/18800	1.13867e-06	9.60205e-06	5.89273e-06	HLA-E/IL12B/IL18/IL2/IL21/IL23A/PLCG2/STAT5B	8
BP	GO:0035710	CD4-positive, alpha-beta T cell activation	7/101	102/18800	1.27341e-06	1.06608e-05	6.54245e-06	IL12B/IL18/IL2/IL21/IL23A/IL23R/LGALS9	7
BP	GO:1902106	negative regulation of leukocyte differentiation	7/101	102/18800	1.27341e-06	1.06608e-05	6.54245e-06	HLA-G/IFNB1/IL2/LAG3/LILRB1/PGLYRP2/PIK3R1	7
BP	GO:0042093	T-helper cell differentiation	6/101	65/18800	1.32278e-06	1.10343e-05	6.77168e-06	IL12B/IL18/IL2/IL21/IL23A/IL23R	6
BP	GO:2000514	regulation of CD4-positive, alpha-beta T cell activation	6/101	66/18800	1.44877e-06	1.20264e-05	7.38056e-06	IL12B/IL18/IL2/IL23A/IL23R/LGALS9	6
BP	GO:0046822	regulation of nucleocytoplasmic transport	7/101	104/18800	1.45209e-06	1.20264e-05	7.38056e-06	CHP2/GAS6/LEP/PIK3R1/PIK3R2/PRKCD/PTPN11	7
BP	GO:0046637	regulation of alpha-beta T cell differentiation	6/101	67/18800	1.5844e-06	1.30755e-05	8.02438e-06	IL12B/IL18/IL2/IL23A/IL23R/LGALS9	6
BP	GO:1903707	negative regulation of hemopoiesis	7/101	106/18800	1.65131e-06	1.35794e-05	8.33359e-06	HLA-G/IFNB1/IL2/LAG3/LILRB1/PGLYRP2/PIK3R1	7
BP	GO:0032386	regulation of intracellular transport	11/101	332/18800	1.70429e-06	1.39655e-05	8.57057e-06	CHP2/FYN/GAS6/HRAS/ITGB2/LEP/PIK3R1/PIK3R2/PRKCD/PTPN11/RAC2	11
BP	GO:0042130	negative regulation of T cell proliferation	6/101	68/18800	1.73022e-06	1.41281e-05	8.67035e-06	CASP3/CRTAM/HLA-G/LGALS9/LILRB1/PTPN6	6
BP	GO:0043523	regulation of neuron apoptotic process	9/101	207/18800	1.74009e-06	1.41588e-05	8.6892e-06	AXL/CASP3/CCL2/CORO1A/HRAS/KRAS/NFATC4/PIK3CA/TYRO3	9
BP	GO:0032496	response to lipopolysaccharide	11/101	333/18800	1.75474e-06	1.42145e-05	8.72334e-06	AXL/CASP3/CCL2/CCL5/IL12B/IL18/IL23R/LGALS9/LILRB1/PLCG2/PRKCA	11
BP	GO:0019882	antigen processing and presentation	7/101	107/18800	1.75919e-06	1.42145e-05	8.72334e-06	HLA-A/HLA-B/HLA-C/HLA-E/HLA-F/HLA-G/ICAM1	7
BP	GO:0045622	regulation of T-helper cell differentiation	5/101	38/18800	1.76601e-06	1.42201e-05	8.72678e-06	IL12B/IL18/IL2/IL23A/IL23R	5
BP	GO:0097530	granulocyte migration	8/101	154/18800	1.7926e-06	1.43842e-05	8.82753e-06	CCL2/CCL5/CCL7/IL23A/ITGB2/RAC2/VAV1/VAV3	8
BP	GO:0070371	ERK1 and ERK2 cascade	11/101	335/18800	1.85958e-06	1.48702e-05	9.12579e-06	CCL2/CCL5/CCL7/GAS6/HRAS/ICAM1/LGALS9/PRKCA/PTPN11/PTPN6/RASGRP1	11
BP	GO:1901215	negative regulation of neuron death	9/101	209/18800	1.88392e-06	1.49847e-05	9.19603e-06	AXL/CCL2/CORO1A/HLA-F/HRAS/KRAS/NFATC4/PIK3CA/TYRO3	9
BP	GO:0043550	regulation of lipid kinase activity	6/101	69/18800	1.88682e-06	1.49847e-05	9.19603e-06	PIK3R1/PIK3R2/PIK3R3/PIK3R6/VAV2/VAV3	6
BP	GO:0009595	detection of biotic stimulus	5/101	39/18800	2.01712e-06	1.58566e-05	9.73112e-06	CRTAM/HLA-A/HLA-B/PAK1/PGLYRP2	5
BP	GO:0042307	positive regulation of protein import into nucleus	5/101	39/18800	2.01712e-06	1.58566e-05	9.73112e-06	CHP2/LEP/PIK3R1/PIK3R2/PRKCD	5
BP	GO:2000516	positive regulation of CD4-positive, alpha-beta T cell activation	5/101	39/18800	2.01712e-06	1.58566e-05	9.73112e-06	IL12B/IL18/IL23A/IL23R/LGALS9	5
BP	GO:0046632	alpha-beta T cell differentiation	7/101	111/18800	2.25157e-06	1.76345e-05	1.08222e-05	IL12B/IL18/IL2/IL21/IL23A/IL23R/LGALS9	7
BP	GO:0002827	positive regulation of T-helper 1 type immune response	4/101	18/18800	2.2661e-06	1.76345e-05	1.08222e-05	IL12B/IL18/IL23A/IL23R	4
BP	GO:2000319	regulation of T-helper 17 cell differentiation	4/101	18/18800	2.2661e-06	1.76345e-05	1.08222e-05	IL12B/IL2/IL23A/IL23R	4
BP	GO:0042119	neutrophil activation	5/101	41/18800	2.60321e-06	2.01902e-05	1.23906e-05	CCL5/IL18/ITGB2/PRKCD/STXBP2	5
BP	GO:2001185	regulation of CD8-positive, alpha-beta T cell activation	4/101	19/18800	2.85856e-06	2.20967e-05	1.35606e-05	CRTAM/HLA-A/HLA-E/LILRB1	4
BP	GO:0032689	negative regulation of interferon-gamma production	5/101	42/18800	2.94246e-06	2.252e-05	1.38204e-05	AXL/GAS6/LGALS9/LILRB1/PGLYRP2	5
BP	GO:0050691	regulation of defense response to virus by host	5/101	42/18800	2.94246e-06	2.252e-05	1.38204e-05	IL12B/IL23A/IL23R/LILRB1/MICB	5
BP	GO:1904591	positive regulation of protein import	5/101	42/18800	2.94246e-06	2.252e-05	1.38204e-05	CHP2/LEP/PIK3R1/PIK3R2/PRKCD	5
BP	GO:0002237	response to molecule of bacterial origin	11/101	354/18800	3.16505e-06	2.41439e-05	1.4817e-05	AXL/CASP3/CCL2/CCL5/IL12B/IL18/IL23R/LGALS9/LILRB1/PLCG2/PRKCA	11
BP	GO:0006887	exocytosis	11/101	357/18800	3.43172e-06	2.60923e-05	1.60127e-05	CCL5/CLNK/CORO1A/HLA-F/ITGB2/LGALS9/PAK1/RAC2/RASGRP1/STXBP2/UNC13D	11
BP	GO:0046629	gamma-delta T cell activation	4/101	20/18800	3.55848e-06	2.69677e-05	1.65499e-05	KLRC1/LILRB1/MICB/STAT5B	4
BP	GO:0072676	lymphocyte migration	7/101	119/18800	3.5859e-06	2.7087e-05	1.66232e-05	CCL2/CCL5/CCL7/CRTAM/GAS6/ICAM1/ITGAL	7
BP	GO:1901653	cellular response to peptide	11/101	361/18800	3.81782e-06	2.87452e-05	1.76408e-05	FYN/GRB2/ICAM1/LEP/PIK3CA/PIK3R1/PIK3R2/PIK3R3/PRKCD/PTPN11/STAT5B	11
BP	GO:0097529	myeloid leukocyte migration	9/101	229/18800	3.98675e-06	2.98687e-05	1.83303e-05	CCL2/CCL5/CCL7/IL23A/ITGB2/RAC2/STAT5B/VAV1/VAV3	9
BP	GO:0051222	positive regulation of protein transport	10/101	293/18800	3.9928e-06	2.98687e-05	1.83303e-05	CHP2/FYN/GAS6/HRAS/ITGB2/LEP/PIK3R1/PIK3R2/PRKCD/RAC2	10
BP	GO:0031589	cell-substrate adhesion	11/101	364/18800	4.13186e-06	3.08096e-05	1.89077e-05	AXL/CORO1A/GAS6/ITGAL/ITGB2/MERTK/PIK3R1/RAC2/RAC3/TYRO3/UNC13D	11
BP	GO:0042088	T-helper 1 type immune response	5/101	45/18800	4.17249e-06	3.08441e-05	1.89289e-05	HRAS/IL12B/IL18/IL23A/IL23R	5
BP	GO:0046427	positive regulation of receptor signaling pathway via JAK-STAT	5/101	45/18800	4.17249e-06	3.08441e-05	1.89289e-05	CCL5/IL12B/IL23A/IL23R/LEP	5
BP	GO:0032418	lysosome localization	6/101	79/18800	4.18969e-06	3.08441e-05	1.89289e-05	CLNK/LGALS9/RAC2/RASGRP1/STXBP2/UNC13D	6
BP	GO:1990849	vacuolar localization	6/101	79/18800	4.18969e-06	3.08441e-05	1.89289e-05	CLNK/LGALS9/RAC2/RASGRP1/STXBP2/UNC13D	6
BP	GO:0072593	reactive oxygen species metabolic process	9/101	231/18800	4.27936e-06	3.14045e-05	1.92728e-05	FYN/GRB2/ITGB2/LEP/PLCG2/PRDX1/PRKCD/RAC2/VAV1	9
BP	GO:0048771	tissue remodeling	8/101	174/18800	4.45502e-06	3.25905e-05	2.00006e-05	AXL/IL12B/IL18/IL2/IL21/IL23A/LEP/PRKCA	8
BP	GO:0002688	regulation of leukocyte chemotaxis	7/101	124/18800	4.71445e-06	3.43799e-05	2.10988e-05	CCL2/CCL5/CCL7/GAS6/IL23A/LGALS9/RAC2	7
BP	GO:0045055	regulated exocytosis	9/101	234/18800	4.75281e-06	3.4551e-05	2.12037e-05	CLNK/CORO1A/HLA-F/ITGB2/LGALS9/RAC2/RASGRP1/STXBP2/UNC13D	9
BP	GO:0036230	granulocyte activation	5/101	47/18800	5.19427e-06	3.76422e-05	2.31008e-05	CCL5/IL18/ITGB2/PRKCD/STXBP2	5
BP	GO:0045624	positive regulation of T-helper cell differentiation	4/101	22/18800	5.32843e-06	3.84942e-05	2.36237e-05	IL12B/IL18/IL23A/IL23R	4
BP	GO:1900182	positive regulation of protein localization to nucleus	6/101	84/18800	5.99572e-06	4.31803e-05	2.64995e-05	CHP2/FYN/LEP/PIK3R1/PIK3R2/PRKCD	6
BP	GO:1904951	positive regulation of establishment of protein localization	10/101	309/18800	6.38244e-06	4.58232e-05	2.81214e-05	CHP2/FYN/GAS6/HRAS/ITGB2/LEP/PIK3R1/PIK3R2/PRKCD/RAC2	10
BP	GO:1904894	positive regulation of receptor signaling pathway via STAT	5/101	49/18800	6.40248e-06	4.58252e-05	2.81227e-05	CCL5/IL12B/IL23A/IL23R/LEP	5
BP	GO:0032693	negative regulation of interleukin-10 production	4/101	23/18800	6.42363e-06	4.58351e-05	2.81288e-05	IL12B/IL23A/IL23R/LILRB1	4
BP	GO:0046638	positive regulation of alpha-beta T cell differentiation	5/101	50/18800	7.08369e-06	5.03898e-05	3.0924e-05	IL12B/IL18/IL23A/IL23R/LGALS9	5
BP	GO:2000316	regulation of T-helper 17 type immune response	4/101	26/18800	1.07117e-05	7.59644e-05	4.6619e-05	IL12B/IL2/IL23A/IL23R	4
BP	GO:0002687	positive regulation of leukocyte migration	7/101	141/18800	1.09877e-05	7.76846e-05	4.76746e-05	CCL5/CCL7/GAS6/ICAM1/IL23A/LGALS9/RAC2	7
BP	GO:0002690	positive regulation of leukocyte chemotaxis	6/101	94/18800	1.15016e-05	8.10704e-05	4.97525e-05	CCL5/CCL7/GAS6/IL23A/LGALS9/RAC2	6
BP	GO:0071674	mononuclear cell migration	8/101	199/18800	1.19272e-05	8.38157e-05	5.14373e-05	CCL2/CCL5/CCL7/CRTAM/GAS6/ICAM1/ITGAL/LGALS9	8
BP	GO:0002418	immune response to tumor cell	4/101	27/18800	1.25228e-05	8.74711e-05	5.36805e-05	CRTAM/HLA-A/IL12B/NECTIN2	4
BP	GO:0036037	CD8-positive, alpha-beta T cell activation	4/101	27/18800	1.25228e-05	8.74711e-05	5.36805e-05	CRTAM/HLA-A/HLA-E/LILRB1	4
BP	GO:0042306	regulation of protein import into nucleus	5/101	57/18800	1.35886e-05	9.46304e-05	5.80742e-05	CHP2/LEP/PIK3R1/PIK3R2/PRKCD	5
BP	GO:2000377	regulation of reactive oxygen species metabolic process	7/101	147/18800	1.44189e-05	0.000100112	6.14381e-05	FYN/GRB2/ITGB2/LEP/PLCG2/PRKCD/RAC2	7
BP	GO:0048873	homeostasis of number of cells within a tissue	4/101	28/18800	1.45498e-05	0.00010042	6.1627e-05	CORO1A/KRAS/PTPN11/RAC3	4
BP	GO:0072539	T-helper 17 cell differentiation	4/101	28/18800	1.45498e-05	0.00010042	6.1627e-05	IL12B/IL2/IL23A/IL23R	4
BP	GO:0032869	cellular response to insulin stimulus	8/101	205/18800	1.47951e-05	0.00010181	6.24801e-05	GRB2/LEP/PIK3CA/PIK3R1/PIK3R2/PIK3R3/PRKCD/PTPN11	8
BP	GO:0002825	regulation of T-helper 1 type immune response	4/101	29/18800	1.68083e-05	0.000115321	7.07718e-05	IL12B/IL18/IL23A/IL23R	4
BP	GO:0008360	regulation of cell shape	7/101	151/18800	1.71653e-05	0.000117423	7.20617e-05	CCL2/CCL7/CORO1A/FYN/ITGB2/RAC2/RAC3	7
BP	GO:0001915	negative regulation of T cell mediated cytotoxicity	3/101	10/18800	1.75724e-05	0.000118117	7.24878e-05	HLA-G/KLRC1/LILRB1	3
BP	GO:0002423	natural killer cell mediated immune response to tumor cell	3/101	10/18800	1.75724e-05	0.000118117	7.24878e-05	CRTAM/IL12B/NECTIN2	3
BP	GO:0019062	virion attachment to host cell	3/101	10/18800	1.75724e-05	0.000118117	7.24878e-05	GAS6/ICAM1/NECTIN2	3
BP	GO:0035747	natural killer cell chemotaxis	3/101	10/18800	1.75724e-05	0.000118117	7.24878e-05	CCL2/CCL5/CCL7	3
BP	GO:0043320	natural killer cell degranulation	3/101	10/18800	1.75724e-05	0.000118117	7.24878e-05	CORO1A/HLA-F/UNC13D	3
BP	GO:0060068	vagina development	3/101	10/18800	1.75724e-05	0.000118117	7.24878e-05	AXL/MERTK/TYRO3	3
BP	GO:1904589	regulation of protein import	5/101	61/18800	1.89818e-05	0.000127222	7.80753e-05	CHP2/LEP/PIK3R1/PIK3R2/PRKCD	5
BP	GO:0031663	lipopolysaccharide-mediated signaling pathway	5/101	62/18800	2.05593e-05	0.000137398	8.43204e-05	CCL2/CCL5/IL18/PLCG2/PRKCA	5
BP	GO:0002230	positive regulation of defense response to virus by host	4/101	31/18800	2.20845e-05	0.000146745	9.00567e-05	IL12B/IL23A/IL23R/LILRB1	4
BP	GO:0002507	tolerance induction	4/101	31/18800	2.20845e-05	0.000146745	9.00567e-05	HLA-B/HLA-E/HLA-G/LGALS9	4
BP	GO:0071222	cellular response to lipopolysaccharide	8/101	217/18800	2.2295e-05	0.000147721	9.06553e-05	AXL/CCL2/CCL5/IL12B/IL18/LILRB1/PLCG2/PRKCA	8
BP	GO:0002685	regulation of leukocyte migration	8/101	218/18800	2.30428e-05	0.00015224	9.3429e-05	CCL2/CCL5/CCL7/GAS6/ICAM1/IL23A/LGALS9/RAC2	8
BP	GO:0019724	B cell mediated immunity	8/101	219/18800	2.38116e-05	0.000156872	9.62717e-05	FCGR3A/HLA-E/HLA-G/IL2/IL21R/NECTIN2/PRKCD/PTPN6	8
BP	GO:0030888	regulation of B cell proliferation	5/101	64/18800	2.40194e-05	0.000157347	9.65632e-05	CASP3/IL2/IL21/NFATC2/VAV3	5
BP	GO:0045670	regulation of osteoclast differentiation	5/101	64/18800	2.40194e-05	0.000157347	9.65632e-05	IL12B/IL23A/IL23R/LILRB1/PIK3R1	5
BP	GO:0043304	regulation of mast cell degranulation	4/101	32/18800	2.51356e-05	0.000164196	0.000100766	LGALS9/RAC2/STXBP2/UNC13D	4
BP	GO:0043087	regulation of GTPase activity	10/101	364/18800	2.63346e-05	0.000171544	0.000105276	CCL2/CCL5/CCL7/HRAS/RASGRP1/SOS1/SOS2/VAV1/VAV2/VAV3	10
BP	GO:0034446	substrate adhesion-dependent cell spreading	6/101	109/18800	2.68097e-05	0.00017415	0.000106875	AXL/MERTK/PIK3R1/RAC3/TYRO3/UNC13D	6
BP	GO:1901222	regulation of NIK/NF-kappaB signaling	6/101	110/18800	2.82342e-05	0.000182891	0.000112239	IL12B/IL18/IL23A/LGALS9/NFAT5/PRDX1	6
BP	GO:0045589	regulation of regulatory T cell differentiation	4/101	33/18800	2.8485e-05	0.000184002	0.000112921	HLA-G/IL2/LAG3/LGALS9	4
BP	GO:0071375	cellular response to peptide hormone stimulus	9/101	294/18800	2.93794e-05	0.000189252	0.000116143	GRB2/LEP/PIK3CA/PIK3R1/PIK3R2/PIK3R3/PRKCD/PTPN11/STAT5B	9
BP	GO:1901224	positive regulation of NIK/NF-kappaB signaling	5/101	67/18800	3.00394e-05	0.000192967	0.000118423	IL12B/IL18/IL23A/LGALS9/NFAT5	5
BP	GO:0010455	positive regulation of cell fate commitment	3/101	12/18800	3.1965e-05	0.000203087	0.000124634	IL12B/IL23A/IL23R	3
BP	GO:0043380	regulation of memory T cell differentiation	3/101	12/18800	3.1965e-05	0.000203087	0.000124634	IL12B/IL23A/IL23R	3
BP	GO:0044650	adhesion of symbiont to host cell	3/101	12/18800	3.1965e-05	0.000203087	0.000124634	GAS6/ICAM1/NECTIN2	3
BP	GO:0060907	positive regulation of macrophage cytokine production	3/101	12/18800	3.1965e-05	0.000203087	0.000124634	HLA-G/LILRB1/PLCG2	3
BP	GO:0046854	phosphatidylinositol phosphate biosynthetic process	5/101	68/18800	3.22861e-05	0.000204567	0.000125542	PIK3CA/PIK3R1/PIK3R2/PIK3R3/PIK3R6	5
BP	GO:0071219	cellular response to molecule of bacterial origin	8/101	229/18800	3.27571e-05	0.000206986	0.000127026	AXL/CCL2/CCL5/IL12B/IL18/LILRB1/PLCG2/PRKCA	8
BP	GO:0042698	ovulation cycle	5/101	70/18800	3.71692e-05	0.000234227	0.000143744	AXL/CASP3/LEP/STAT5B/TYRO3	5
BP	GO:0032635	interleukin-6 production	7/101	172/18800	3.96515e-05	0.000247541	0.000151915	GAS6/HLA-B/LEP/LGALS9/PLCG2/PTPN11/PTPN6	7
BP	GO:0032675	regulation of interleukin-6 production	7/101	172/18800	3.96515e-05	0.000247541	0.000151915	GAS6/HLA-B/LEP/LGALS9/PLCG2/PTPN11/PTPN6	7
BP	GO:0030032	lamellipodium assembly	5/101	71/18800	3.98158e-05	0.000247541	0.000151915	PIK3CA/PIK3R1/RAC2/VAV2/VAV3	5
BP	GO:0050766	positive regulation of phagocytosis	5/101	71/18800	3.98158e-05	0.000247541	0.000151915	CCL2/GAS6/IL2RG/MERTK/PLCG2	5
BP	GO:2000379	positive regulation of reactive oxygen species metabolic process	5/101	71/18800	3.98158e-05	0.000247541	0.000151915	GRB2/ITGB2/LEP/PLCG2/PRKCD	5
BP	GO:0002761	regulation of myeloid leukocyte differentiation	6/101	117/18800	4.00005e-05	0.000248025	0.000152211	IL12B/IL23A/IL23R/LILRB1/PIK3R1/PRKCA	6
BP	GO:0045066	regulatory T cell differentiation	4/101	36/18800	4.05008e-05	0.000250457	0.000153704	HLA-G/IL2/LAG3/LGALS9	4
BP	GO:0032736	positive regulation of interleukin-13 production	3/101	13/18800	4.13924e-05	0.000253269	0.00015543	HLA-E/IL18/LGALS9	3
BP	GO:0043379	memory T cell differentiation	3/101	13/18800	4.13924e-05	0.000253269	0.00015543	IL12B/IL23A/IL23R	3
BP	GO:0072540	T-helper 17 cell lineage commitment	3/101	13/18800	4.13924e-05	0.000253269	0.00015543	IL12B/IL23A/IL23R	3
BP	GO:0072683	T cell extravasation	3/101	13/18800	4.13924e-05	0.000253269	0.00015543	CCL2/ICAM1/ITGAL	3
BP	GO:0038179	neurotrophin signaling pathway	4/101	37/18800	4.52233e-05	0.000275981	0.000169368	CASP3/CORO1A/PTPN11/SOS1	4
BP	GO:0030099	myeloid cell differentiation	10/101	391/18800	4.82164e-05	0.000293474	0.000180104	CASP3/IL12B/IL23A/IL23R/LILRB1/PIK3R1/PRKCA/PTPN11/PTPN6/STAT5B	10
BP	GO:0050688	regulation of defense response to virus	5/101	74/18800	4.86387e-05	0.00029527	0.000181206	IL12B/IL23A/IL23R/LILRB1/MICB	5
BP	GO:0002369	T cell cytokine production	4/101	38/18800	5.03359e-05	0.000303982	0.000186552	HLA-A/HLA-F/IFNB1/IL18	4
BP	GO:0002724	regulation of T cell cytokine production	4/101	38/18800	5.03359e-05	0.000303982	0.000186552	HLA-A/HLA-F/IFNB1/IL18	4
BP	GO:0002437	inflammatory response to antigenic stimulus	5/101	75/18800	5.18923e-05	0.000311757	0.000191324	FCGR3A/FYN/HLA-E/IL12B/RASGRP1	5
BP	GO:0070227	lymphocyte apoptotic process	5/101	75/18800	5.18923e-05	0.000311757	0.000191324	CCL5/FAS/IL2/LGALS9/RAG1	5
BP	GO:0002475	antigen processing and presentation via MHC class Ib	3/101	14/18800	5.24756e-05	0.00031283	0.000191982	HLA-E/HLA-F/HLA-G	3
BP	GO:0090715	immunological memory formation process	3/101	14/18800	5.24756e-05	0.00031283	0.000191982	IL12B/IL23A/IL23R	3
BP	GO:2000318	positive regulation of T-helper 17 type immune response	3/101	14/18800	5.24756e-05	0.00031283	0.000191982	IL12B/IL23A/IL23R	3
BP	GO:0019058	viral life cycle	9/101	317/18800	5.27595e-05	0.000313716	0.000192526	AXL/CCL2/CCL5/GAS6/ICAM1/IFNB1/LGALS9/NECTIN2/TYRO3	9
BP	GO:0046660	female sex differentiation	6/101	124/18800	5.54112e-05	0.000328641	0.000201685	AXL/CASP3/LEP/MERTK/STAT5B/TYRO3	6
BP	GO:0043405	regulation of MAP kinase activity	7/101	183/18800	5.87669e-05	0.000347569	0.000213301	HRAS/PAK1/PIK3R6/PRKCD/PTPN6/RASGRP1/SOS1	7
BP	GO:0032720	negative regulation of tumor necrosis factor production	5/101	77/18800	5.89024e-05	0.000347569	0.000213301	AXL/GAS6/LGALS9/LILRB1/PTPN6	5
BP	GO:0072538	T-helper 17 type immune response	4/101	40/18800	6.18095e-05	0.000363797	0.00022326	IL12B/IL2/IL23A/IL23R	4
BP	GO:0033077	T cell differentiation in thymus	5/101	78/18800	6.26705e-05	0.000367931	0.000225798	RAG1/RASGRP1/SOS1/SOS2/STAT5B	5
BP	GO:0002836	positive regulation of response to tumor cell	3/101	15/18800	6.53387e-05	0.00037975	0.000233051	CRTAM/IL12B/NECTIN2	3
BP	GO:0002839	positive regulation of immune response to tumor cell	3/101	15/18800	6.53387e-05	0.00037975	0.000233051	CRTAM/IL12B/NECTIN2	3
BP	GO:0044406	adhesion of symbiont to host	3/101	15/18800	6.53387e-05	0.00037975	0.000233051	GAS6/ICAM1/NECTIN2	3
BP	GO:0046007	negative regulation of activated T cell proliferation	3/101	15/18800	6.53387e-05	0.00037975	0.000233051	CASP3/CRTAM/LGALS9	3
BP	GO:1901652	response to peptide	11/101	491/18800	6.59407e-05	0.000382291	0.00023461	FYN/GRB2/ICAM1/LEP/PIK3CA/PIK3R1/PIK3R2/PIK3R3/PRKCD/PTPN11/STAT5B	11
BP	GO:1903556	negative regulation of tumor necrosis factor superfamily cytokine production	5/101	79/18800	6.66219e-05	0.000385277	0.000236443	AXL/GAS6/LGALS9/LILRB1/PTPN6	5
BP	GO:0032733	positive regulation of interleukin-10 production	4/101	41/18800	6.82101e-05	0.000393481	0.000241477	IL12B/IL23A/LGALS9/PLCG2	4
BP	GO:0071216	cellular response to biotic stimulus	8/101	256/18800	7.18999e-05	0.000413737	0.000253908	AXL/CCL2/CCL5/IL12B/IL18/LILRB1/PLCG2/PRKCA	8
BP	GO:0002347	response to tumor cell	4/101	42/18800	7.50804e-05	0.000429905	0.00026383	CRTAM/HLA-A/IL12B/NECTIN2	4
BP	GO:0030890	positive regulation of B cell proliferation	4/101	42/18800	7.50804e-05	0.000429905	0.00026383	IL2/IL21/NFATC2/VAV3	4
BP	GO:0051701	biological process involved in interaction with host	7/101	191/18800	7.69458e-05	0.000439501	0.000269719	AXL/GAS6/ICAM1/LGALS9/NECTIN2/PGLYRP2/TYRO3	7
BP	GO:0032868	response to insulin	8/101	259/18800	7.79909e-05	0.000444376	0.000272711	GRB2/LEP/PIK3CA/PIK3R1/PIK3R2/PIK3R3/PRKCD/PTPN11	8
BP	GO:1900180	regulation of protein localization to nucleus	6/101	132/18800	7.84864e-05	0.000446103	0.000273771	CHP2/FYN/LEP/PIK3R1/PIK3R2/PRKCD	6
BP	GO:0006661	phosphatidylinositol biosynthetic process	6/101	134/18800	8.5308e-05	0.00048369	0.000296838	PIK3CA/PIK3R1/PIK3R2/PIK3R3/PIK3R6/PLCG2	6
BP	GO:0002295	T-helper cell lineage commitment	3/101	17/18800	9.6889e-05	0.000542719	0.000333064	IL12B/IL23A/IL23R	3
BP	GO:0010934	macrophage cytokine production	3/101	17/18800	9.6889e-05	0.000542719	0.000333064	HLA-G/LILRB1/PLCG2	3
BP	GO:0010935	regulation of macrophage cytokine production	3/101	17/18800	9.6889e-05	0.000542719	0.000333064	HLA-G/LILRB1/PLCG2	3
BP	GO:0016045	detection of bacterium	3/101	17/18800	9.6889e-05	0.000542719	0.000333064	HLA-A/HLA-B/PGLYRP2	3
BP	GO:0090713	immunological memory process	3/101	17/18800	9.6889e-05	0.000542719	0.000333064	IL12B/IL23A/IL23R	3
BP	GO:0050864	regulation of B cell activation	7/101	200/18800	0.000102638	0.000573537	0.000351977	CASP3/IL2/IL21/NFATC2/PTPN6/STAT5B/VAV3	7
BP	GO:1903900	regulation of viral life cycle	6/101	139/18800	0.000104443	0.00058222	0.000357305	AXL/CCL5/IFNB1/LGALS9/NECTIN2/TYRO3	6
BP	GO:0048806	genitalia development	4/101	46/18800	0.000107674	0.000598792	0.000367475	AXL/MERTK/PTPN11/TYRO3	4
BP	GO:0034341	response to interferon-gamma	6/101	140/18800	0.00010865	0.000599904	0.000368158	CCL2/CCL5/CCL7/IL12B/IL23R/LGALS9	6
BP	GO:0050921	positive regulation of chemotaxis	6/101	140/18800	0.00010865	0.000599904	0.000368158	CCL5/CCL7/GAS6/IL23A/LGALS9/RAC2	6
BP	GO:1903305	regulation of regulated secretory pathway	6/101	140/18800	0.00010865	0.000599904	0.000368158	HLA-F/ITGB2/LGALS9/RAC2/STXBP2/UNC13D	6
BP	GO:0043547	positive regulation of GTPase activity	8/101	272/18800	0.000109568	0.000603536	0.000370387	CCL2/CCL5/CCL7/HRAS/RASGRP1/SOS1/SOS2/VAV1	8
BP	GO:0038061	NIK/NF-kappaB signaling	6/101	141/18800	0.000112991	0.000620913	0.000381051	IL12B/IL18/IL23A/LGALS9/NFAT5/PRDX1	6
BP	GO:0030540	female genitalia development	3/101	18/18800	0.000115814	0.000634921	0.000389648	AXL/MERTK/TYRO3	3
BP	GO:0032956	regulation of actin cytoskeleton organization	9/101	352/18800	0.000117376	0.000641719	0.00039382	CORO1A/GRB2/HRAS/PAK1/PIK3CA/PIK3R1/PRKCD/RAC2/RAC3	9
BP	GO:0097581	lamellipodium organization	5/101	89/18800	0.000117607	0.000641719	0.00039382	PIK3CA/PIK3R1/RAC2/VAV2/VAV3	5
BP	GO:1903531	negative regulation of secretion by cell	6/101	143/18800	0.000122085	0.000664589	0.000407855	HLA-F/IL12B/LEP/LGALS9/LILRB1/PTPN11	6
BP	GO:0033628	regulation of cell adhesion mediated by integrin	4/101	48/18800	0.000127337	0.000691558	0.000424406	CCL5/PTPN11/PTPN6/RAC3	4
BP	GO:0045637	regulation of myeloid cell differentiation	7/101	208/18800	0.000130973	0.000709643	0.000435504	IL12B/IL23A/IL23R/LILRB1/PIK3R1/PRKCA/STAT5B	7
BP	GO:0046718	viral entry into host cell	6/101	146/18800	0.000136806	0.000738804	0.0004534	AXL/GAS6/ICAM1/LGALS9/NECTIN2/TYRO3	6
BP	GO:0048245	eosinophil chemotaxis	3/101	19/18800	0.000136993	0.000738804	0.0004534	CCL2/CCL5/CCL7	3
BP	GO:1903829	positive regulation of protein localization	10/101	446/18800	0.000143024	0.00076954	0.000472262	CHP2/FYN/GAS6/HRAS/ITGB2/LEP/PIK3R1/PIK3R2/PRKCD/RAC2	10
BP	GO:0034109	homotypic cell-cell adhesion	5/101	93/18800	0.000144781	0.000777191	0.000476958	CCL5/PRKCA/PRKCD/PTPN6/TYRO3	5
BP	GO:0070231	T cell apoptotic process	4/101	50/18800	0.000149479	0.000800557	0.000491298	CCL5/FAS/LGALS9/RAG1	4
BP	GO:0044403	biological process involved in symbiotic interaction	8/101	286/18800	0.000154736	0.000826801	0.000507403	AXL/CCL5/GAS6/ICAM1/LGALS9/NECTIN2/PGLYRP2/TYRO3	8
BP	GO:0002837	regulation of immune response to tumor cell	3/101	20/18800	0.00016054	0.000846118	0.000519258	CRTAM/IL12B/NECTIN2	3
BP	GO:0032616	interleukin-13 production	3/101	20/18800	0.00016054	0.000846118	0.000519258	HLA-E/IL18/LGALS9	3
BP	GO:0032656	regulation of interleukin-13 production	3/101	20/18800	0.00016054	0.000846118	0.000519258	HLA-E/IL18/LGALS9	3
BP	GO:0043373	CD4-positive, alpha-beta T cell lineage commitment	3/101	20/18800	0.00016054	0.000846118	0.000519258	IL12B/IL23A/IL23R	3
BP	GO:0045591	positive regulation of regulatory T cell differentiation	3/101	20/18800	0.00016054	0.000846118	0.000519258	HLA-G/IL2/LGALS9	3
BP	GO:0098543	detection of other organism	3/101	20/18800	0.00016054	0.000846118	0.000519258	HLA-A/HLA-B/PGLYRP2	3
BP	GO:0016064	immunoglobulin mediated immune response	7/101	216/18800	0.000165359	0.00086954	0.000533632	FCGR3A/HLA-E/IL2/IL21R/NECTIN2/PRKCD/PTPN6	7
BP	GO:0030316	osteoclast differentiation	5/101	96/18800	0.000168129	0.000882107	0.000541344	IL12B/IL23A/IL23R/LILRB1/PIK3R1	5
BP	GO:0044409	entry into host	6/101	153/18800	0.000176655	0.000924747	0.000567512	AXL/GAS6/ICAM1/LGALS9/NECTIN2/TYRO3	6
BP	GO:0030220	platelet formation	3/101	21/18800	0.000186567	0.000970064	0.000595323	CASP3/PTPN11/PTPN6	3
BP	GO:0033630	positive regulation of cell adhesion mediated by integrin	3/101	21/18800	0.000186567	0.000970064	0.000595323	CCL5/PTPN6/RAC3	3
BP	GO:1903902	positive regulation of viral life cycle	3/101	21/18800	0.000186567	0.000970064	0.000595323	AXL/LGALS9/TYRO3	3
BP	GO:0045639	positive regulation of myeloid cell differentiation	5/101	99/18800	0.00019425	0.00100551	0.000617074	IL12B/IL23A/IL23R/PRKCA/STAT5B	5
BP	GO:0050764	regulation of phagocytosis	5/101	99/18800	0.00019425	0.00100551	0.000617074	CCL2/GAS6/IL2RG/MERTK/PLCG2	5
BP	GO:0050920	regulation of chemotaxis	7/101	225/18800	0.000212431	0.00109673	0.000673055	CCL2/CCL5/CCL7/GAS6/IL23A/LGALS9/RAC2	7
BP	GO:0002223	stimulatory C-type lectin receptor signaling pathway	3/101	22/18800	0.000215183	0.00109673	0.000673055	FYN/PAK1/PLCG2	3
BP	GO:0002363	alpha-beta T cell lineage commitment	3/101	22/18800	0.000215183	0.00109673	0.000673055	IL12B/IL23A/IL23R	3
BP	GO:0002834	regulation of response to tumor cell	3/101	22/18800	0.000215183	0.00109673	0.000673055	CRTAM/IL12B/NECTIN2	3
BP	GO:0036344	platelet morphogenesis	3/101	22/18800	0.000215183	0.00109673	0.000673055	CASP3/PTPN11/PTPN6	3
BP	GO:0043369	CD4-positive or CD8-positive, alpha-beta T cell lineage commitment	3/101	22/18800	0.000215183	0.00109673	0.000673055	IL12B/IL23A/IL23R	3
BP	GO:0061081	positive regulation of myeloid leukocyte cytokine production involved in immune response	3/101	22/18800	0.000215183	0.00109673	0.000673055	HLA-G/LILRB1/PLCG2	3
BP	GO:0002763	positive regulation of myeloid leukocyte differentiation	4/101	55/18800	0.000216862	0.00110045	0.000675337	IL12B/IL23A/IL23R/PRKCA	4
BP	GO:0045620	negative regulation of lymphocyte differentiation	4/101	55/18800	0.000216862	0.00110045	0.000675337	IFNB1/IL2/LAG3/PGLYRP2	4
BP	GO:0050792	regulation of viral process	6/101	159/18800	0.00021766	0.00110208	0.000676341	AXL/CCL5/IFNB1/LGALS9/NECTIN2/TYRO3	6
BP	GO:0022604	regulation of cell morphogenesis	8/101	305/18800	0.000239626	0.00121066	0.000742975	CCL2/CCL7/CORO1A/FYN/ITGB2/RAC2/RAC3/UNC13D	8
BP	GO:0046488	phosphatidylinositol metabolic process	6/101	162/18800	0.000240796	0.00121393	0.00074498	PIK3CA/PIK3R1/PIK3R2/PIK3R3/PIK3R6/PLCG2	6
BP	GO:0072677	eosinophil migration	3/101	23/18800	0.000246497	0.00123462	0.000757678	CCL2/CCL5/CCL7	3
BP	GO:1990840	response to lectin	3/101	23/18800	0.000246497	0.00123462	0.000757678	FYN/PAK1/PLCG2	3
BP	GO:1990858	cellular response to lectin	3/101	23/18800	0.000246497	0.00123462	0.000757678	FYN/PAK1/PLCG2	3
BP	GO:0070228	regulation of lymphocyte apoptotic process	4/101	57/18800	0.000249114	0.00124504	0.000764071	CCL5/IL2/LGALS9/RAG1	4
BP	GO:0048010	vascular endothelial growth factor receptor signaling pathway	4/101	58/18800	0.00026647	0.0013284	0.000815229	AXL/FYN/VAV1/VAV2	4
BP	GO:0032970	regulation of actin filament-based process	9/101	393/18800	0.000266939	0.0013284	0.000815229	CORO1A/GRB2/HRAS/PAK1/PIK3CA/PIK3R1/PRKCD/RAC2/RAC3	9
BP	GO:0007229	integrin-mediated signaling pathway	5/101	107/18800	0.000279115	0.00138601	0.00085059	ITGAL/ITGB2/PTPN11/VAV1/VAV3	5
BP	GO:0045672	positive regulation of osteoclast differentiation	3/101	24/18800	0.000280615	0.00138752	0.000851512	IL12B/IL23A/IL23R	3
BP	GO:0048011	neurotrophin TRK receptor signaling pathway	3/101	24/18800	0.000280615	0.00138752	0.000851512	CASP3/PTPN11/SOS1	3
BP	GO:0051048	negative regulation of secretion	6/101	167/18800	0.000283621	0.0013994	0.000858803	HLA-F/IL12B/LEP/LGALS9/LILRB1/PTPN11	6
BP	GO:2000351	regulation of endothelial cell apoptotic process	4/101	59/18800	0.000284679	0.00140163	0.000860175	CCL2/GAS6/HLA-G/ICAM1	4
BP	GO:0007173	epidermal growth factor receptor signaling pathway	5/101	108/18800	0.00029143	0.00143183	0.000878709	GRB2/PIK3CA/PTPN11/SHC3/SOS1	5
BP	GO:0033081	regulation of T cell differentiation in thymus	3/101	25/18800	0.000317639	0.00155402	0.000953694	RASGRP1/SOS1/SOS2	3
BP	GO:0098581	detection of external biotic stimulus	3/101	25/18800	0.000317639	0.00155402	0.000953694	HLA-A/HLA-B/PGLYRP2	3
BP	GO:0048524	positive regulation of viral process	4/101	61/18800	0.000323747	0.00158057	0.000969986	AXL/CCL5/LGALS9/TYRO3	4
BP	GO:0043434	response to peptide hormone	9/101	404/18800	0.000326852	0.00159237	0.000977231	GRB2/LEP/PIK3CA/PIK3R1/PIK3R2/PIK3R3/PRKCD/PTPN11/STAT5B	9
BP	GO:0014066	regulation of phosphatidylinositol 3-kinase signaling	5/101	111/18800	0.000330855	0.0016085	0.000987127	CCL5/IL18/LEP/PTPN6/RASGRP1	5
BP	GO:0002712	regulation of B cell mediated immunity	4/101	62/18800	0.000344657	0.0016686	0.00102401	HLA-E/IL2/NECTIN2/PTPN6	4
BP	GO:0002889	regulation of immunoglobulin mediated immune response	4/101	62/18800	0.000344657	0.0016686	0.00102401	HLA-E/IL2/NECTIN2/PTPN6	4
BP	GO:0042593	glucose homeostasis	7/101	244/18800	0.00034749	0.00167881	0.00103028	GAS6/ICAM1/LEP/PIK3CA/PIK3R1/PIK3R2/PTPN11	7
BP	GO:0071214	cellular response to abiotic stimulus	8/101	323/18800	0.000352138	0.00169421	0.00103973	CASP3/FAS/GRB2/HRAS/NFATC4/PIK3CA/PIK3R1/PRKCD	8
BP	GO:0104004	cellular response to environmental stimulus	8/101	323/18800	0.000352138	0.00169421	0.00103973	CASP3/FAS/GRB2/HRAS/NFATC4/PIK3CA/PIK3R1/PRKCD	8
BP	GO:0033500	carbohydrate homeostasis	7/101	245/18800	0.000356157	0.00170999	0.00104941	GAS6/ICAM1/LEP/PIK3CA/PIK3R1/PIK3R2/PTPN11	7
BP	GO:0002407	dendritic cell chemotaxis	3/101	26/18800	0.000357673	0.00171019	0.00104954	CCL5/GAS6/LGALS9	3
BP	GO:1901623	regulation of lymphocyte chemotaxis	3/101	26/18800	0.000357673	0.00171019	0.00104954	CCL2/CCL5/CCL7	3
BP	GO:0052126	movement in host environment	6/101	177/18800	0.000387112	0.00184714	0.00113358	AXL/GAS6/ICAM1/LGALS9/NECTIN2/TYRO3	6
BP	GO:0048247	lymphocyte chemotaxis	4/101	64/18800	0.000389349	0.001854	0.00113779	CCL2/CCL5/CCL7/GAS6	4
BP	GO:0002220	innate immune response activating cell surface receptor signaling pathway	3/101	27/18800	0.000400817	0.00190081	0.00116652	FYN/PAK1/PLCG2	3
BP	GO:0002719	negative regulation of cytokine production involved in immune response	3/101	27/18800	0.000400817	0.00190081	0.00116652	HLA-F/IFNB1/LILRB1	3
BP	GO:0071675	regulation of mononuclear cell migration	5/101	116/18800	0.000405384	0.00191854	0.0011774	CCL2/CCL5/CCL7/GAS6/LGALS9	5
BP	GO:0051924	regulation of calcium ion transport	7/101	251/18800	0.000411866	0.00194525	0.00119379	CCL2/CCL5/CORO1A/FYN/LILRB1/PLCG2/PTPN6	7
BP	GO:0072577	endothelial cell apoptotic process	4/101	65/18800	0.000413181	0.00194749	0.00119517	CCL2/GAS6/HLA-G/ICAM1	4
BP	GO:0016032	viral process	9/101	418/18800	0.000418814	0.00197004	0.001209	AXL/CCL2/CCL5/GAS6/ICAM1/IFNB1/LGALS9/NECTIN2/TYRO3	9
BP	GO:0071677	positive regulation of mononuclear cell migration	4/101	66/18800	0.000438037	0.0020543	0.00126071	CCL5/CCL7/GAS6/LGALS9	4
BP	GO:0071346	cellular response to interferon-gamma	5/101	118/18800	0.000438499	0.0020543	0.00126071	CCL2/CCL5/CCL7/IL12B/LGALS9	5
BP	GO:0002360	T cell lineage commitment	3/101	28/18800	0.000447169	0.00207813	0.00127534	IL12B/IL23A/IL23R	3
BP	GO:0002758	innate immune response-activating signal transduction	3/101	28/18800	0.000447169	0.00207813	0.00127534	FYN/PAK1/PLCG2	3
BP	GO:0010592	positive regulation of lamellipodium assembly	3/101	28/18800	0.000447169	0.00207813	0.00127534	PIK3CA/PIK3R1/RAC2	3
BP	GO:0090314	positive regulation of protein targeting to membrane	3/101	28/18800	0.000447169	0.00207813	0.00127534	FYN/HRAS/ITGB2	3
BP	GO:0051897	positive regulation of protein kinase B signaling	5/101	119/18800	0.000455801	0.00211401	0.00129735	AXL/GAS6/IL18/LEP/PIK3CA	5
BP	GO:0072678	T cell migration	4/101	67/18800	0.000463941	0.00214475	0.00131622	CCL2/CCL5/ICAM1/ITGAL	4
BP	GO:0006816	calcium ion transport	9/101	424/18800	0.000464281	0.00214475	0.00131622	CCL2/CCL5/CORO1A/FYN/GAS6/LCK/LILRB1/PLCG2/PTPN6	9
BP	GO:0046626	regulation of insulin receptor signaling pathway	4/101	68/18800	0.00049092	0.00226331	0.00138898	LEP/PIK3R1/PRKCD/PTPN11	4
BP	GO:0038127	ERBB signaling pathway	5/101	121/18800	0.000491946	0.00226354	0.00138912	GRB2/PIK3CA/PTPN11/SHC3/SOS1	5
BP	GO:0002313	mature B cell differentiation involved in immune response	3/101	29/18800	0.000496826	0.00227246	0.0013946	IL2/IL21/PLCG2	3
BP	GO:0010453	regulation of cell fate commitment	3/101	29/18800	0.000496826	0.00227246	0.0013946	IL12B/IL23A/IL23R	3
BP	GO:0061082	myeloid leukocyte cytokine production	3/101	29/18800	0.000496826	0.00227246	0.0013946	HLA-G/LILRB1/PLCG2	3
BP	GO:0051896	regulation of protein kinase B signaling	6/101	187/18800	0.00051805	0.00236455	0.00145111	AXL/GAS6/HLA-G/IL18/LEP/PIK3CA	6
BP	GO:0070527	platelet aggregation	4/101	69/18800	0.000518997	0.00236455	0.00145111	PRKCA/PRKCD/PTPN6/TYRO3	4
BP	GO:0048608	reproductive structure development	9/101	433/18800	0.000540048	0.00245563	0.00150701	AXL/CASP3/GRB2/LEP/MERTK/PTPN11/PTPN6/STAT5B/TYRO3	9
BP	GO:0051057	positive regulation of small GTPase mediated signal transduction	4/101	70/18800	0.000548199	0.00248781	0.00152676	KRAS/RASGRP1/SOS1/SOS2	4
BP	GO:0061458	reproductive system development	9/101	436/18800	0.000567455	0.00257017	0.0015773	AXL/CASP3/GRB2/LEP/MERTK/PTPN11/PTPN6/STAT5B/TYRO3	9
BP	GO:0009314	response to radiation	9/101	438/18800	0.000586353	0.00265059	0.00162665	CASP3/GRB2/HRAS/IL12B/KRAS/NFATC4/PIK3R1/PRKCD/RAG1	9
BP	GO:0001782	B cell homeostasis	3/101	31/18800	0.000606433	0.00273071	0.00167582	CASP3/SOS1/SOS2	3
BP	GO:0045577	regulation of B cell differentiation	3/101	31/18800	0.000606433	0.00273071	0.00167582	IL2/PTPN6/STAT5B	3
BP	GO:0045123	cellular extravasation	4/101	73/18800	0.000642803	0.00288329	0.00176946	CCL2/ICAM1/ITGAL/LEP	4
BP	GO:0150076	neuroinflammatory response	4/101	73/18800	0.000642803	0.00288329	0.00176946	IFNGR1/IL18/ITGB2/PLCG2	4
BP	GO:0120032	regulation of plasma membrane bounded cell projection assembly	6/101	195/18800	0.000645727	0.00289081	0.00177408	HRAS/ICAM1/PIK3CA/PIK3R1/PRKCD/RAC2	6
BP	GO:0060491	regulation of cell projection assembly	6/101	197/18800	0.000681163	0.00304358	0.00186783	HRAS/ICAM1/PIK3CA/PIK3R1/PRKCD/RAC2	6
BP	GO:0050853	B cell receptor signaling pathway	5/101	131/18800	0.000706022	0.00314858	0.00193227	LCK/NFATC2/PLCG2/PTPN6/VAV3	5
BP	GO:0036336	dendritic cell migration	3/101	33/18800	0.000730375	0.00324471	0.00199126	CCL5/GAS6/LGALS9	3
BP	GO:0070229	negative regulation of lymphocyte apoptotic process	3/101	33/18800	0.000730375	0.00324471	0.00199126	CCL5/IL2/RAG1	3
BP	GO:0042742	defense response to bacterium	8/101	364/18800	0.000772932	0.00342721	0.00210326	HLA-A/HLA-E/IFNE/IL12B/IL23A/IL23R/PGLYRP2/PRKCD	8
BP	GO:0019722	calcium-mediated signaling	6/101	202/18800	0.000776363	0.00343585	0.00210856	CHP2/NFAT5/NFATC2/NFATC3/NFATC4/PLCG2	6
BP	GO:2001235	positive regulation of apoptotic signaling pathway	5/101	134/18800	0.000782074	0.00345453	0.00212003	FAS/IFNB1/LCK/NFATC4/PRKCD	5
BP	GO:0002335	mature B cell differentiation	3/101	34/18800	0.000797945	0.00349799	0.0021467	IL2/IL21/PLCG2	3
BP	GO:0070232	regulation of T cell apoptotic process	3/101	34/18800	0.000797945	0.00349799	0.0021467	CCL5/LGALS9/RAG1	3
BP	GO:0070670	response to interleukin-4	3/101	34/18800	0.000797945	0.00349799	0.0021467	CORO1A/IL2RG/STAT5B	3
BP	GO:0090313	regulation of protein targeting to membrane	3/101	34/18800	0.000797945	0.00349799	0.0021467	FYN/HRAS/ITGB2	3
BP	GO:0007548	sex differentiation	7/101	281/18800	0.000803992	0.00351785	0.00215888	AXL/CASP3/LEP/MERTK/PTPN11/STAT5B/TYRO3	7
BP	GO:0017157	regulation of exocytosis	6/101	204/18800	0.000817199	0.0035689	0.00219021	HLA-F/ITGB2/LGALS9/RAC2/STXBP2/UNC13D	6
BP	GO:1903533	regulation of protein targeting	4/101	78/18800	0.000825333	0.00359764	0.00220785	FYN/HRAS/ITGB2/RAC2	4
BP	GO:0014068	positive regulation of phosphatidylinositol 3-kinase signaling	4/101	79/18800	0.000865797	0.0037613	0.00230829	CCL5/IL18/LEP/PTPN6	4
BP	GO:0034110	regulation of homotypic cell-cell adhesion	3/101	35/18800	0.000869364	0.0037613	0.00230829	CCL5/PRKCA/PRKCD	3
BP	GO:0070884	regulation of calcineurin-NFAT signaling cascade	3/101	35/18800	0.000869364	0.0037613	0.00230829	CHP2/NFAT5/PLCG2	3
BP	GO:0098751	bone cell development	3/101	35/18800	0.000869364	0.0037613	0.00230829	LILRB1/PTPN11/PTPN6	3
BP	GO:0071900	regulation of protein serine/threonine kinase activity	8/101	372/18800	0.00088957	0.00384155	0.00235754	CASP3/HRAS/PAK1/PIK3R6/PRKCD/PTPN6/RASGRP1/SOS1	8
BP	GO:0043368	positive T cell selection	3/101	36/18800	0.000944715	0.00405703	0.00248977	IL12B/IL23A/IL23R	3
BP	GO:0106056	regulation of calcineurin-mediated signaling	3/101	36/18800	0.000944715	0.00405703	0.00248977	CHP2/NFAT5/PLCG2	3
BP	GO:1902745	positive regulation of lamellipodium organization	3/101	36/18800	0.000944715	0.00405703	0.00248977	PIK3CA/PIK3R1/RAC2	3
BP	GO:0002573	myeloid leukocyte differentiation	6/101	210/18800	0.000949729	0.00407102	0.00249836	IL12B/IL23A/IL23R/LILRB1/PIK3R1/PRKCA	6
BP	GO:0070555	response to interleukin-1	5/101	141/18800	0.000983203	0.00420673	0.00258165	CCL2/CCL5/CCL7/LGALS9/PRKCA	5
BP	GO:0046474	glycerophospholipid biosynthetic process	6/101	214/18800	0.00104688	0.00447094	0.00274379	PIK3CA/PIK3R1/PIK3R2/PIK3R3/PIK3R6/PLCG2	6
BP	GO:0002478	antigen processing and presentation of exogenous peptide antigen	3/101	38/18800	0.00110755	0.00470403	0.00288684	HLA-A/HLA-E/HLA-F	3
BP	GO:0002701	negative regulation of production of molecular mediator of immune response	3/101	38/18800	0.00110755	0.00470403	0.00288684	HLA-F/IFNB1/LILRB1	3
BP	GO:0033363	secretory granule organization	3/101	38/18800	0.00110755	0.00470403	0.00288684	BLOC1S3/NECTIN2/UNC13D	3
BP	GO:0098586	cellular response to virus	4/101	85/18800	0.00113845	0.00482644	0.00296196	CCL5/IFNB1/IL21/LGALS9	4
BP	GO:0009411	response to UV	5/101	146/18800	0.00114878	0.00486135	0.00298338	CASP3/IL12B/NFATC4/PIK3R1/PRKCD	5
BP	GO:0051056	regulation of small GTPase mediated signal transduction	7/101	299/18800	0.0011535	0.00487245	0.0029902	KRAS/RASGRP1/SOS1/SOS2/VAV1/VAV2/VAV3	7
BP	GO:0002312	B cell activation involved in immune response	4/101	86/18800	0.00118911	0.00501371	0.00307689	IFNB1/IL2/IL21/PLCG2	4
BP	GO:0033007	negative regulation of mast cell activation involved in immune response	2/101	10/18800	0.00125037	0.00521512	0.00320049	LGALS9/PTPN6	2
BP	GO:0035457	cellular response to interferon-alpha	2/101	10/18800	0.00125037	0.00521512	0.00320049	AXL/GAS6	2
BP	GO:0060155	platelet dense granule organization	2/101	10/18800	0.00125037	0.00521512	0.00320049	BLOC1S3/UNC13D	2
BP	GO:1905456	regulation of lymphoid progenitor cell differentiation	2/101	10/18800	0.00125037	0.00521512	0.00320049	SOS1/SOS2	2
BP	GO:2000510	positive regulation of dendritic cell chemotaxis	2/101	10/18800	0.00125037	0.00521512	0.00320049	GAS6/LGALS9	2
BP	GO:2001269	positive regulation of cysteine-type endopeptidase activity involved in apoptotic signaling pathway	2/101	10/18800	0.00125037	0.00521512	0.00320049	FAS/LGALS9	2
BP	GO:0006913	nucleocytoplasmic transport	7/101	308/18800	0.00136806	0.00568554	0.00348918	CHP2/GAS6/LEP/PIK3R1/PIK3R2/PRKCD/PTPN11	7
BP	GO:0051169	nuclear transport	7/101	308/18800	0.00136806	0.00568554	0.00348918	CHP2/GAS6/LEP/PIK3R1/PIK3R2/PRKCD/PTPN11	7
BP	GO:0050871	positive regulation of B cell activation	5/101	152/18800	0.00137376	0.00569902	0.00349746	IL2/IL21/NFATC2/STAT5B/VAV3	5
BP	GO:0002714	positive regulation of B cell mediated immunity	3/101	41/18800	0.00138331	0.00570799	0.00350297	HLA-E/IL2/NECTIN2	3
BP	GO:0002891	positive regulation of immunoglobulin mediated immune response	3/101	41/18800	0.00138331	0.00570799	0.00350297	HLA-E/IL2/NECTIN2	3
BP	GO:0010591	regulation of lamellipodium assembly	3/101	41/18800	0.00138331	0.00570799	0.00350297	PIK3CA/PIK3R1/RAC2	3
BP	GO:0009416	response to light stimulus	7/101	310/18800	0.00141973	0.00584786	0.0035888	CASP3/IL12B/KRAS/NFATC4/PIK3R1/PRKCD/RAG1	7
BP	GO:0001678	cellular glucose homeostasis	5/101	154/18800	0.00145552	0.00597407	0.00366626	GAS6/ICAM1/PIK3CA/PIK3R1/PIK3R2	5
BP	GO:0097553	calcium ion transmembrane import into cytosol	5/101	154/18800	0.00145552	0.00597407	0.00366626	CORO1A/FYN/LCK/PLCG2/PTPN6	5
BP	GO:0090398	cellular senescence	4/101	91/18800	0.0014663	0.00600769	0.00368688	HLA-G/HRAS/KIR2DL4/PRKCD	4
BP	GO:2000116	regulation of cysteine-type endopeptidase activity	6/101	229/18800	0.00148082	0.00605647	0.00371683	FAS/FYN/GAS6/LCK/LGALS9/RAG1	6
BP	GO:0046636	negative regulation of alpha-beta T cell activation	3/101	42/18800	0.00148394	0.00605856	0.0037181	IL2/LGALS9/LILRB1	3
BP	GO:0051656	establishment of organelle localization	8/101	404/18800	0.00150542	0.00613546	0.0037653	BLOC1S3/CLNK/LGALS9/NECTIN2/RAC2/RASGRP1/STXBP2/UNC13D	8
BP	GO:0002725	negative regulation of T cell cytokine production	2/101	11/18800	0.00152288	0.00617406	0.00378899	HLA-F/IFNB1	2
BP	GO:0046643	regulation of gamma-delta T cell activation	2/101	11/18800	0.00152288	0.00617406	0.00378899	LILRB1/STAT5B	2
BP	GO:2000508	regulation of dendritic cell chemotaxis	2/101	11/18800	0.00152288	0.00617406	0.00378899	GAS6/LGALS9	2
BP	GO:0071364	cellular response to epidermal growth factor stimulus	3/101	43/18800	0.00158905	0.00643109	0.00394673	KNSTRN/PTPN11/STAT5B	3
BP	GO:1904035	regulation of epithelial cell apoptotic process	4/101	94/18800	0.00165265	0.00667683	0.00409753	CCL2/GAS6/HLA-G/ICAM1	4
BP	GO:0060249	anatomical structure homeostasis	7/101	319/18800	0.00167141	0.00674086	0.00413683	CORO1A/KRAS/PRDX1/PRKCA/PTPN11/RAC3/TYRO3	7
BP	GO:0006606	protein import into nucleus	5/101	159/18800	0.00167557	0.00674593	0.00413994	CHP2/LEP/PIK3R1/PIK3R2/PRKCD	5
BP	GO:0050856	regulation of T cell receptor signaling pathway	3/101	44/18800	0.00169872	0.00682726	0.00418985	LCK/NECTIN2/PTPN6	3
BP	GO:0002262	myeloid cell homeostasis	5/101	160/18800	0.00172236	0.0069103	0.00424081	AXL/CASP3/MERTK/PRDX1/STAT5B	5
BP	GO:0002861	regulation of inflammatory response to antigenic stimulus	3/101	45/18800	0.001813	0.0072561	0.00445303	FYN/HLA-E/IL12B	3
BP	GO:0002328	pro-B cell differentiation	2/101	12/18800	0.00182106	0.0072561	0.00445303	SOS1/SOS2	2
BP	GO:0043312	neutrophil degranulation	2/101	12/18800	0.00182106	0.0072561	0.00445303	ITGB2/STXBP2	2
BP	GO:0097531	mast cell migration	2/101	12/18800	0.00182106	0.0072561	0.00445303	RAC2/STAT5B	2
BP	GO:0032755	positive regulation of interleukin-6 production	4/101	97/18800	0.00185487	0.00737811	0.00452791	LEP/LGALS9/PLCG2/PTPN11	4
BP	GO:0051170	import into nucleus	5/101	163/18800	0.00186848	0.00741955	0.00455334	CHP2/LEP/PIK3R1/PIK3R2/PRKCD	5
BP	GO:0045581	negative regulation of T cell differentiation	3/101	46/18800	0.00193198	0.00765857	0.00470002	IFNB1/IL2/LAG3	3
BP	GO:0001959	regulation of cytokine-mediated signaling pathway	5/101	166/18800	0.00202349	0.00800765	0.00491425	AXL/CCL5/GAS6/PTPN11/PTPN6	5
BP	GO:0019884	antigen processing and presentation of exogenous antigen	3/101	47/18800	0.00205571	0.00809372	0.00496707	HLA-A/HLA-E/HLA-F	3
BP	GO:0032008	positive regulation of TOR signaling	3/101	47/18800	0.00205571	0.00809372	0.00496707	GAS6/LEP/PIK3CA	3
BP	GO:0070849	response to epidermal growth factor	3/101	47/18800	0.00205571	0.00809372	0.00496707	KNSTRN/PTPN11/STAT5B	3
BP	GO:0051403	stress-activated MAPK cascade	6/101	245/18800	0.00208251	0.00818533	0.00502329	FAS/HRAS/LEP/LGALS9/PRDX1/RASGRP1	6
BP	GO:0062197	cellular response to chemical stress	7/101	332/18800	0.00209486	0.00821993	0.00504453	AXL/CASP3/FAS/FYN/PIK3CA/PRDX1/PRKCD	7
BP	GO:0002524	hypersensitivity	2/101	13/18800	0.00214464	0.00834467	0.00512108	FCGR3A/HLA-E	2
BP	GO:0002664	regulation of T cell tolerance induction	2/101	13/18800	0.00214464	0.00834467	0.00512108	HLA-B/HLA-G	2
BP	GO:0042492	gamma-delta T cell differentiation	2/101	13/18800	0.00214464	0.00834467	0.00512108	KLRC1/STAT5B	2
BP	GO:0070234	positive regulation of T cell apoptotic process	2/101	13/18800	0.00214464	0.00834467	0.00512108	CCL5/LGALS9	2
BP	GO:1905064	negative regulation of vascular associated smooth muscle cell differentiation	2/101	13/18800	0.00214464	0.00834467	0.00512108	NFATC2/NFATC3	2
BP	GO:0034612	response to tumor necrosis factor	6/101	249/18800	0.00225829	0.00877214	0.00538342	CASP3/CCL2/CCL5/CCL7/FAS/GAS6	6
BP	GO:0060402	calcium ion transport into cytosol	5/101	171/18800	0.00230245	0.00892875	0.00547953	CORO1A/FYN/LCK/PLCG2/PTPN6	5
BP	GO:1905477	positive regulation of protein localization to membrane	4/101	103/18800	0.00230961	0.00894155	0.00548738	FYN/HRAS/ITGB2/PIK3R1	4
BP	GO:0022602	ovulation cycle process	3/101	49/18800	0.00231772	0.00894308	0.00548832	CASP3/LEP/STAT5B	3
BP	GO:0045058	T cell selection	3/101	49/18800	0.00231772	0.00894308	0.00548832	IL12B/IL23A/IL23R	3
BP	GO:0031098	stress-activated protein kinase signaling cascade	6/101	252/18800	0.0023973	0.00923479	0.00566734	FAS/HRAS/LEP/LGALS9/PRDX1/RASGRP1	6
BP	GO:0045017	glycerolipid biosynthetic process	6/101	253/18800	0.00244504	0.00940308	0.00577062	PIK3CA/PIK3R1/PIK3R2/PIK3R3/PIK3R6/PLCG2	6
BP	GO:1903307	positive regulation of regulated secretory pathway	3/101	50/18800	0.00245612	0.00943003	0.00578716	HLA-F/ITGB2/UNC13D	3
BP	GO:0001767	establishment of lymphocyte polarity	2/101	14/18800	0.00249334	0.00950994	0.0058362	CRTAM/SNX27	2
BP	GO:0033004	negative regulation of mast cell activation	2/101	14/18800	0.00249334	0.00950994	0.0058362	LGALS9/PTPN6	2
BP	GO:0043301	negative regulation of leukocyte degranulation	2/101	14/18800	0.00249334	0.00950994	0.0058362	HLA-F/LGALS9	2
BP	GO:0045579	positive regulation of B cell differentiation	2/101	14/18800	0.00249334	0.00950994	0.0058362	IL2/STAT5B	2
BP	GO:0120034	positive regulation of plasma membrane bounded cell projection assembly	4/101	106/18800	0.00256348	0.00976144	0.00599054	HRAS/PIK3CA/PIK3R1/RAC2	4
BP	GO:0002639	positive regulation of immunoglobulin production	3/101	51/18800	0.00259953	0.00985018	0.006045	HLA-E/IL2/IL21	3
BP	GO:0007157	heterophilic cell-cell adhesion via plasma membrane cell adhesion molecules	3/101	51/18800	0.00259953	0.00985018	0.006045	CRTAM/ICAM1/ITGAL	3
BP	GO:0071622	regulation of granulocyte chemotaxis	3/101	51/18800	0.00259953	0.00985018	0.006045	CCL5/IL23A/RAC2	3
BP	GO:0007265	Ras protein signal transduction	7/101	347/18800	0.00268197	0.010146	0.00622654	GRB2/HRAS/KRAS/RAC2/RASGRP1/SOS1/SOS2	7
BP	GO:0008654	phospholipid biosynthetic process	6/101	258/18800	0.00269459	0.0101771	0.00624564	PIK3CA/PIK3R1/PIK3R2/PIK3R3/PIK3R6/PLCG2	6
BP	GO:0060759	regulation of response to cytokine stimulus	5/101	178/18800	0.00273875	0.0103271	0.00633768	AXL/CCL5/GAS6/PTPN11/PTPN6	5
BP	GO:0048013	ephrin receptor signaling pathway	3/101	52/18800	0.00274801	0.0103452	0.0063488	FYN/PAK1/PTPN11	3
BP	GO:0032535	regulation of cellular component size	7/101	351/18800	0.00285807	0.0107421	0.00659236	CORO1A/GRB2/PIK3CA/PRKCD/VAV1/VAV2/VAV3	7
BP	GO:0002517	T cell tolerance induction	2/101	15/18800	0.00286687	0.0107577	0.00660197	HLA-B/HLA-G	2
BP	GO:1902743	regulation of lamellipodium organization	3/101	53/18800	0.00290163	0.0108706	0.00667121	PIK3CA/PIK3R1/RAC2	3
BP	GO:0007015	actin filament organization	8/101	450/18800	0.00293802	0.0109891	0.00674397	CORO1A/GRB2/PAK1/PIK3CA/PIK3R1/PRKCD/RAC2/RAC3	8
BP	GO:0050728	negative regulation of inflammatory response	5/101	182/18800	0.00301342	0.011253	0.00690591	FYN/IL12B/IL2/PRKCD/TYRO3	5
BP	GO:0006874	cellular calcium ion homeostasis	8/101	456/18800	0.00318454	0.0118729	0.00728634	CCL5/CCL7/CORO1A/FYN/IL2/LCK/PLCG2/PTPN6	8
BP	GO:0042743	hydrogen peroxide metabolic process	3/101	55/18800	0.00322449	0.0120005	0.00736464	FYN/PRDX1/RAC2	3
BP	GO:0031623	receptor internalization	4/101	113/18800	0.00322911	0.0120005	0.00736464	GRB2/ITGB2/LILRB1/PLCG2	4
BP	GO:0001780	neutrophil homeostasis	2/101	16/18800	0.00326498	0.012095	0.00742266	AXL/MERTK	2
BP	GO:0050862	positive regulation of T cell receptor signaling pathway	2/101	16/18800	0.00326498	0.012095	0.00742266	LCK/NECTIN2	2
BP	GO:0110053	regulation of actin filament organization	6/101	270/18800	0.0033713	0.012469	0.00765215	CORO1A/GRB2/PAK1/PIK3CA/PIK3R1/PRKCD	6
BP	GO:0071478	cellular response to radiation	5/101	187/18800	0.00338411	0.0124926	0.00766663	GRB2/HRAS/NFATC4/PIK3R1/PRKCD	5
BP	GO:0060337	type I interferon signaling pathway	3/101	56/18800	0.00339384	0.0124926	0.00766663	IFNB1/PTPN11/PTPN6	3
BP	GO:0061756	leukocyte adhesion to vascular endothelial cell	3/101	56/18800	0.00339384	0.0124926	0.00766663	ITGB2/LEP/NFAT5	3
BP	GO:0001894	tissue homeostasis	6/101	272/18800	0.00349538	0.0128459	0.00788348	CORO1A/KRAS/PRDX1/PRKCA/PTPN11/RAC3	6
BP	GO:0043406	positive regulation of MAP kinase activity	4/101	116/18800	0.00354734	0.0130163	0.00798801	HRAS/PAK1/PIK3R6/RASGRP1	4
BP	GO:0060401	cytosolic calcium ion transport	5/101	190/18800	0.00362168	0.013268	0.00814253	CORO1A/FYN/LCK/PLCG2/PTPN6	5
BP	GO:0002544	chronic inflammatory response	2/101	17/18800	0.0036874	0.0134029	0.00822531	CCL5/UNC13D	2
BP	GO:0035855	megakaryocyte development	2/101	17/18800	0.0036874	0.0134029	0.00822531	PTPN11/PTPN6	2
BP	GO:0070230	positive regulation of lymphocyte apoptotic process	2/101	17/18800	0.0036874	0.0134029	0.00822531	CCL5/LGALS9	2
BP	GO:2000774	positive regulation of cellular senescence	2/101	17/18800	0.0036874	0.0134029	0.00822531	HLA-G/KIR2DL4	2
BP	GO:2001267	regulation of cysteine-type endopeptidase activity involved in apoptotic signaling pathway	2/101	17/18800	0.0036874	0.0134029	0.00822531	FAS/LGALS9	2
BP	GO:0055074	calcium ion homeostasis	8/101	468/18800	0.00372582	0.0135214	0.00829802	CCL5/CCL7/CORO1A/FYN/IL2/LCK/PLCG2/PTPN6	8
BP	GO:0071357	cellular response to type I interferon	3/101	58/18800	0.00374866	0.0135831	0.00833585	IFNB1/PTPN11/PTPN6	3
BP	GO:1904019	epithelial cell apoptotic process	4/101	118/18800	0.00377094	0.0136425	0.00837231	CCL2/GAS6/HLA-G/ICAM1	4
BP	GO:0002218	activation of innate immune response	3/101	59/18800	0.00393424	0.014211	0.00872124	FYN/PAK1/PLCG2	3
BP	GO:0051209	release of sequestered calcium ion into cytosol	4/101	121/18800	0.004124	0.014855	0.00911642	CORO1A/LCK/PLCG2/PTPN6	4
BP	GO:0046324	regulation of glucose import	3/101	60/18800	0.00412531	0.014855	0.00911642	LEP/PIK3R1/PTPN11	3
BP	GO:0150078	positive regulation of neuroinflammatory response	2/101	18/18800	0.00413384	0.0148626	0.00912111	IL18/PLCG2	2
BP	GO:0051283	negative regulation of sequestering of calcium ion	4/101	122/18800	0.00424648	0.0152439	0.00935512	CORO1A/LCK/PLCG2/PTPN6	4
BP	GO:0032872	regulation of stress-activated MAPK cascade	5/101	198/18800	0.00431357	0.0154608	0.00948823	FAS/HRAS/LEP/PRDX1/RASGRP1	5
BP	GO:0034113	heterotypic cell-cell adhesion	3/101	61/18800	0.00432195	0.015467	0.00949199	CD2/ITGB2/LCK	3
BP	GO:0051282	regulation of sequestering of calcium ion	4/101	124/18800	0.00449877	0.0160557	0.00985331	CORO1A/LCK/PLCG2/PTPN6	4
BP	GO:0034284	response to monosaccharide	5/101	200/18800	0.00450031	0.0160557	0.00985331	CASP3/GAS6/ICAM1/LEP/PIK3CA	5
BP	GO:0032757	positive regulation of interleukin-8 production	3/101	62/18800	0.00452418	0.0161161	0.00989036	CD2/LEP/LGALS9	3
BP	GO:0070302	regulation of stress-activated protein kinase signaling cascade	5/101	201/18800	0.00459582	0.0162262	0.00995791	FAS/HRAS/LEP/PRDX1/RASGRP1	5
BP	GO:0002283	neutrophil activation involved in immune response	2/101	19/18800	0.00460406	0.0162262	0.00995791	ITGB2/STXBP2	2
BP	GO:0002888	positive regulation of myeloid leukocyte mediated immunity	2/101	19/18800	0.00460406	0.0162262	0.00995791	HLA-E/ITGB2	2
BP	GO:0032930	positive regulation of superoxide anion generation	2/101	19/18800	0.00460406	0.0162262	0.00995791	ITGB2/PRKCD	2
BP	GO:0035743	CD4-positive, alpha-beta T cell cytokine production	2/101	19/18800	0.00460406	0.0162262	0.00995791	IFNB1/IL18	2
BP	GO:1902894	negative regulation of miRNA transcription	2/101	19/18800	0.00460406	0.0162262	0.00995791	NFATC3/NFATC4	2
BP	GO:2000269	regulation of fibroblast apoptotic process	2/101	19/18800	0.00460406	0.0162262	0.00995791	GAS6/PIK3CA	2
BP	GO:0090066	regulation of anatomical structure size	8/101	487/18800	0.00472595	0.0165765	0.0101729	CORO1A/GRB2/LEP/PIK3CA/PRKCD/VAV1/VAV2/VAV3	8
BP	GO:0032623	interleukin-2 production	3/101	63/18800	0.00473206	0.0165765	0.0101729	LAG3/PLCG2/STAT5B	3
BP	GO:0032663	regulation of interleukin-2 production	3/101	63/18800	0.00473206	0.0165765	0.0101729	LAG3/PLCG2/STAT5B	3
BP	GO:2000401	regulation of lymphocyte migration	3/101	63/18800	0.00473206	0.0165765	0.0101729	CCL2/CCL5/CCL7	3
BP	GO:0000302	response to reactive oxygen species	5/101	203/18800	0.00479115	0.0167582	0.0102844	AXL/CASP3/FYN/PRDX1/PRKCD	5
BP	GO:0043281	regulation of cysteine-type endopeptidase activity involved in apoptotic process	5/101	204/18800	0.00489099	0.0170816	0.0104829	FAS/GAS6/LCK/LGALS9/RAG1	5
BP	GO:0006644	phospholipid metabolic process	7/101	388/18800	0.00493961	0.0172206	0.0105682	PIK3CA/PIK3R1/PIK3R2/PIK3R3/PIK3R6/PLCG2/PRKCD	7
BP	GO:0034340	response to type I interferon	3/101	64/18800	0.00494564	0.0172206	0.0105682	IFNB1/PTPN11/PTPN6	3
BP	GO:0042542	response to hydrogen peroxide	4/101	128/18800	0.00503329	0.0174733	0.0107233	AXL/CASP3/FYN/PRKCD	4
BP	GO:0051208	sequestering of calcium ion	4/101	128/18800	0.00503329	0.0174733	0.0107233	CORO1A/LCK/PLCG2/PTPN6	4
BP	GO:0034504	protein localization to nucleus	6/101	294/18800	0.00509519	0.0175137	0.0107481	CHP2/FYN/LEP/PIK3R1/PIK3R2/PRKCD	6
BP	GO:0002643	regulation of tolerance induction	2/101	20/18800	0.00509779	0.0175137	0.0107481	HLA-B/HLA-G	2
BP	GO:0010310	regulation of hydrogen peroxide metabolic process	2/101	20/18800	0.00509779	0.0175137	0.0107481	FYN/RAC2	2
BP	GO:0035455	response to interferon-alpha	2/101	20/18800	0.00509779	0.0175137	0.0107481	AXL/GAS6	2
BP	GO:0070233	negative regulation of T cell apoptotic process	2/101	20/18800	0.00509779	0.0175137	0.0107481	CCL5/RAG1	2
BP	GO:0140131	positive regulation of lymphocyte chemotaxis	2/101	20/18800	0.00509779	0.0175137	0.0107481	CCL5/CCL7	2
BP	GO:1902004	positive regulation of amyloid-beta formation	2/101	20/18800	0.00509779	0.0175137	0.0107481	CASP3/IFNGR1	2
BP	GO:0044089	positive regulation of cellular component biogenesis	8/101	494/18800	0.00514239	0.0176148	0.0108101	GRB2/HRAS/PAK1/PIK3CA/PIK3R1/PLCG2/PRKCA/RAC2	8
BP	GO:0072503	cellular divalent inorganic cation homeostasis	8/101	494/18800	0.00514239	0.0176148	0.0108101	CCL5/CCL7/CORO1A/FYN/IL2/LCK/PLCG2/PTPN6	8
BP	GO:0097193	intrinsic apoptotic signaling pathway	6/101	295/18800	0.00517882	0.0177134	0.0108706	CASP3/HRAS/LCK/NFATC4/PIK3R1/PRKCD	6
BP	GO:0021700	developmental maturation	6/101	296/18800	0.00526345	0.0179763	0.011032	AXL/BLOC1S3/IL21/LEP/NFATC4/RAC3	6
BP	GO:0050854	regulation of antigen receptor-mediated signaling pathway	3/101	66/18800	0.00539004	0.0183546	0.0112641	LCK/NECTIN2/PTPN6	3
BP	GO:1900076	regulation of cellular response to insulin stimulus	3/101	66/18800	0.00539004	0.0183546	0.0112641	LEP/PRKCD/PTPN11	3
BP	GO:0046486	glycerolipid metabolic process	7/101	396/18800	0.00551055	0.0187375	0.0114991	PIK3CA/PIK3R1/PIK3R2/PIK3R3/PIK3R6/PLCG2/PTPN11	7
BP	GO:0017038	protein import	5/101	210/18800	0.00552138	0.0187468	0.0115048	CHP2/LEP/PIK3R1/PIK3R2/PRKCD	5
BP	GO:0036092	phosphatidylinositol-3-phosphate biosynthetic process	2/101	21/18800	0.00561476	0.019036	0.0116823	PIK3CA/PIK3R3	2
BP	GO:0034101	erythrocyte homeostasis	4/101	133/18800	0.00575935	0.0194977	0.0119656	AXL/CASP3/PRDX1/STAT5B	4
BP	GO:0019932	second-messenger-mediated signaling	6/101	303/18800	0.00588462	0.0198928	0.0122081	CHP2/NFAT5/NFATC2/NFATC3/NFATC4/PLCG2	6
BP	GO:0019079	viral genome replication	4/101	134/18800	0.0059125	0.0199579	0.0122481	CCL2/CCL5/GAS6/IFNB1	4
BP	GO:0010959	regulation of metal ion transport	7/101	403/18800	0.00604963	0.0203911	0.0125139	CCL2/CCL5/CORO1A/FYN/LILRB1/PLCG2/PTPN6	7
BP	GO:0002320	lymphoid progenitor cell differentiation	2/101	22/18800	0.00615472	0.0205956	0.0126394	SOS1/SOS2	2
BP	GO:0032928	regulation of superoxide anion generation	2/101	22/18800	0.00615472	0.0205956	0.0126394	ITGB2/PRKCD	2
BP	GO:0044346	fibroblast apoptotic process	2/101	22/18800	0.00615472	0.0205956	0.0126394	GAS6/PIK3CA	2
BP	GO:0046628	positive regulation of insulin receptor signaling pathway	2/101	22/18800	0.00615472	0.0205956	0.0126394	LEP/PTPN11	2
BP	GO:0051151	negative regulation of smooth muscle cell differentiation	2/101	22/18800	0.00615472	0.0205956	0.0126394	NFATC2/NFATC3	2
BP	GO:0071326	cellular response to monosaccharide stimulus	4/101	136/18800	0.00622689	0.0208072	0.0127692	GAS6/ICAM1/LEP/PIK3CA	4
BP	GO:0002548	monocyte chemotaxis	3/101	70/18800	0.006349	0.0211847	0.0130009	CCL2/CCL5/CCL7	3
BP	GO:0006650	glycerophospholipid metabolic process	6/101	309/18800	0.00645836	0.0215186	0.0132059	PIK3CA/PIK3R1/PIK3R2/PIK3R3/PIK3R6/PLCG2	6
BP	GO:0009410	response to xenobiotic stimulus	7/101	411/18800	0.00671308	0.0223176	0.0136962	BLOC1S3/CASP3/GAS6/LCK/NFATC2/RHBDD3/VAV3	7
BP	GO:0048169	regulation of long-term neuronal synaptic plasticity	2/101	23/18800	0.0067174	0.0223176	0.0136962	HRAS/KRAS	2
BP	GO:0006801	superoxide metabolic process	3/101	72/18800	0.00686417	0.0227725	0.0139754	ITGB2/PRDX1/PRKCD	3
BP	GO:0070588	calcium ion transmembrane transport	6/101	314/18800	0.00696678	0.0230799	0.014164	CORO1A/FYN/GAS6/LCK/PLCG2/PTPN6	6
BP	GO:0051145	smooth muscle cell differentiation	3/101	73/18800	0.0071308	0.0235896	0.0144768	NFATC2/NFATC3/NFATC4	3
BP	GO:0090023	positive regulation of neutrophil chemotaxis	2/101	24/18800	0.00730257	0.0240549	0.0147624	IL23A/RAC2	2
BP	GO:1904996	positive regulation of leukocyte adhesion to vascular endothelial cell	2/101	24/18800	0.00730257	0.0240549	0.0147624	ITGB2/NFAT5	2
BP	GO:2000353	positive regulation of endothelial cell apoptotic process	2/101	24/18800	0.00730257	0.0240549	0.0147624	CCL2/HLA-G	2
BP	GO:0002637	regulation of immunoglobulin production	3/101	74/18800	0.0074035	0.0242854	0.0149038	HLA-E/IL2/IL21	3
BP	GO:0061515	myeloid cell development	3/101	74/18800	0.0074035	0.0242854	0.0149038	LILRB1/PTPN11/PTPN6	3
BP	GO:0035264	multicellular organism growth	4/101	143/18800	0.00741443	0.0242854	0.0149038	PIK3CA/PTPN11/SOS1/STAT5B	4
BP	GO:2001056	positive regulation of cysteine-type endopeptidase activity	4/101	143/18800	0.00741443	0.0242854	0.0149038	FAS/FYN/LCK/LGALS9	4
BP	GO:0009743	response to carbohydrate	5/101	226/18800	0.00748021	0.0244663	0.0150148	CASP3/GAS6/ICAM1/LEP/PIK3CA	5
BP	GO:0050848	regulation of calcium-mediated signaling	3/101	75/18800	0.00768232	0.025092	0.0153988	CHP2/NFAT5/PLCG2	3
BP	GO:0071356	cellular response to tumor necrosis factor	5/101	229/18800	0.00789514	0.0255476	0.0156784	CCL2/CCL5/CCL7/FAS/GAS6	5
BP	GO:0002438	acute inflammatory response to antigenic stimulus	2/101	25/18800	0.00790995	0.0255476	0.0156784	FCGR3A/HLA-E	2
BP	GO:0032753	positive regulation of interleukin-4 production	2/101	25/18800	0.00790995	0.0255476	0.0156784	HLA-E/LGALS9	2
BP	GO:0043302	positive regulation of leukocyte degranulation	2/101	25/18800	0.00790995	0.0255476	0.0156784	HLA-F/ITGB2	2
BP	GO:0060396	growth hormone receptor signaling pathway	2/101	25/18800	0.00790995	0.0255476	0.0156784	PIK3R1/STAT5B	2
BP	GO:1900078	positive regulation of cellular response to insulin stimulus	2/101	25/18800	0.00790995	0.0255476	0.0156784	LEP/PTPN11	2
BP	GO:1902993	positive regulation of amyloid precursor protein catabolic process	2/101	25/18800	0.00790995	0.0255476	0.0156784	CASP3/IFNGR1	2
BP	GO:1903306	negative regulation of regulated secretory pathway	2/101	25/18800	0.00790995	0.0255476	0.0156784	HLA-F/LGALS9	2
BP	GO:0052548	regulation of endopeptidase activity	7/101	426/18800	0.00810142	0.0261296	0.0160356	FAS/FYN/GAS6/LCK/LGALS9/RAG1/SERPINB4	7
BP	GO:0071322	cellular response to carbohydrate stimulus	4/101	147/18800	0.00815575	0.0262683	0.0161207	GAS6/ICAM1/LEP/PIK3CA	4
BP	GO:0007204	positive regulation of cytosolic calcium ion concentration	6/101	325/18800	0.00818675	0.0263316	0.0161595	CORO1A/FYN/IL2/LCK/PLCG2/PTPN6	6
BP	GO:0002726	positive regulation of T cell cytokine production	2/101	26/18800	0.00853931	0.0272764	0.0167394	HLA-A/IL18	2
BP	GO:0042832	defense response to protozoan	2/101	26/18800	0.00853931	0.0272764	0.0167394	HRAS/IL12B	2
BP	GO:0050857	positive regulation of antigen receptor-mediated signaling pathway	2/101	26/18800	0.00853931	0.0272764	0.0167394	LCK/NECTIN2	2
BP	GO:0071378	cellular response to growth hormone stimulus	2/101	26/18800	0.00853931	0.0272764	0.0167394	PIK3R1/STAT5B	2
BP	GO:1905063	regulation of vascular associated smooth muscle cell differentiation	2/101	26/18800	0.00853931	0.0272764	0.0167394	NFATC2/NFATC3	2
BP	GO:0010827	regulation of glucose transmembrane transport	3/101	78/18800	0.00855572	0.0272912	0.0167485	LEP/PIK3R1/PTPN11	3
BP	GO:0046323	glucose import	3/101	79/18800	0.00885927	0.0281819	0.0172951	LEP/PIK3R1/PTPN11	3
BP	GO:0048708	astrocyte differentiation	3/101	79/18800	0.00885927	0.0281819	0.0172951	IFNGR1/KRAS/PTPN11	3
BP	GO:0051235	maintenance of location	6/101	331/18800	0.00891359	0.0283159	0.0173773	CORO1A/LCK/LEP/PLCG2/PTPN6/STAT5B	6
BP	GO:0001562	response to protozoan	2/101	27/18800	0.00919039	0.0290757	0.0178436	HRAS/IL12B	2
BP	GO:0071624	positive regulation of granulocyte chemotaxis	2/101	27/18800	0.00919039	0.0290757	0.0178436	IL23A/RAC2	2
BP	GO:2000108	positive regulation of leukocyte apoptotic process	2/101	27/18800	0.00919039	0.0290757	0.0178436	CCL5/LGALS9	2
BP	GO:0090330	regulation of platelet aggregation	2/101	28/18800	0.00986294	0.031161	0.0191233	PRKCA/PRKCD	2
BP	GO:0019216	regulation of lipid metabolic process	6/101	339/18800	0.00995333	0.0314038	0.0192723	LEP/PLCG2/PRKCD/STAT5B/VAV2/VAV3	6
BP	GO:1903169	regulation of calcium ion transmembrane transport	4/101	156/18800	0.00999772	0.031501	0.019332	CORO1A/FYN/PLCG2/PTPN6	4
BP	GO:0045921	positive regulation of exocytosis	3/101	83/18800	0.0101363	0.0318942	0.0195733	HLA-F/ITGB2/UNC13D	3
BP	GO:0008064	regulation of actin polymerization or depolymerization	4/101	158/18800	0.0104407	0.0328077	0.0201339	CORO1A/GRB2/PIK3CA/PRKCD	4
BP	GO:0030832	regulation of actin filament length	4/101	159/18800	0.0106669	0.0334731	0.0205423	CORO1A/GRB2/PIK3CA/PRKCD	4
BP	GO:0050886	endocrine process	3/101	85/18800	0.0108128	0.0338849	0.020795	KRAS/LEP/PTPN11	3
BP	GO:0045671	negative regulation of osteoclast differentiation	2/101	30/18800	0.0112715	0.0352272	0.0216188	LILRB1/PIK3R1	2
BP	GO:0061037	negative regulation of cartilage development	2/101	30/18800	0.0112715	0.0352272	0.0216188	LEP/PTPN11	2
BP	GO:0052547	regulation of peptidase activity	7/101	456/18800	0.0114999	0.0358128	0.0219781	FAS/FYN/GAS6/LCK/LGALS9/RAG1/SERPINB4	7
BP	GO:0050829	defense response to Gram-negative bacterium	3/101	87/18800	0.0115149	0.0358128	0.0219781	IL12B/IL23A/IL23R	3
BP	GO:1901216	positive regulation of neuron death	3/101	87/18800	0.0115149	0.0358128	0.0219781	CASP3/FYN/ITGB2	3
BP	GO:0009306	protein secretion	6/101	350/18800	0.0115206	0.0358128	0.0219781	BLOC1S3/CCL5/IL12B/LEP/PTPN11/RHBDD3	6
BP	GO:0061025	membrane fusion	4/101	163/18800	0.0116034	0.0360217	0.0221063	CORO1A/GAS6/NECTIN2/VAV3	4
BP	GO:0050708	regulation of protein secretion	5/101	252/18800	0.0116215	0.0360298	0.0221113	CCL5/IL12B/LEP/PTPN11/RHBDD3	5
BP	GO:0035592	establishment of protein localization to extracellular region	6/101	351/18800	0.0116713	0.0361358	0.0221764	BLOC1S3/CCL5/IL12B/LEP/PTPN11/RHBDD3	6
BP	GO:0034644	cellular response to UV	3/101	88/18800	0.0118756	0.0367193	0.0225344	NFATC4/PIK3R1/PRKCD	3
BP	GO:0002862	negative regulation of inflammatory response to antigenic stimulus	2/101	31/18800	0.012007	0.0368311	0.022603	FYN/IL12B	2
BP	GO:0032148	activation of protein kinase B activity	2/101	31/18800	0.012007	0.0368311	0.022603	GAS6/IL18	2
BP	GO:0046825	regulation of protein export from nucleus	2/101	31/18800	0.012007	0.0368311	0.022603	GAS6/PTPN11	2
BP	GO:0071295	cellular response to vitamin	2/101	31/18800	0.012007	0.0368311	0.022603	GAS6/LEP	2
BP	GO:1900027	regulation of ruffle assembly	2/101	31/18800	0.012007	0.0368311	0.022603	HRAS/ICAM1	2
BP	GO:2000515	negative regulation of CD4-positive, alpha-beta T cell activation	2/101	31/18800	0.012007	0.0368311	0.022603	IL2/LGALS9	2
BP	GO:0051494	negative regulation of cytoskeleton organization	4/101	165/18800	0.0120908	0.0370391	0.0227307	CORO1A/PIK3CA/PIK3R1/PRKCD	4
BP	GO:0070098	chemokine-mediated signaling pathway	3/101	89/18800	0.0122427	0.037455	0.0229859	CCL2/CCL5/CCL7	3
BP	GO:0051480	regulation of cytosolic calcium ion concentration	6/101	356/18800	0.0124455	0.0380253	0.0233359	CORO1A/FYN/IL2/LCK/PLCG2/PTPN6	6
BP	GO:0051051	negative regulation of transport	7/101	464/18800	0.0125589	0.0383211	0.0235175	CORO1A/HLA-F/IL12B/LEP/LGALS9/LILRB1/PTPN11	7
BP	GO:0034250	positive regulation of cellular amide metabolic process	4/101	167/18800	0.0125912	0.0383693	0.0235471	CASP3/CCL5/IFNGR1/PRKCD	4
BP	GO:0002828	regulation of type 2 immune response	2/101	32/18800	0.0127631	0.0387402	0.0237747	IFNB1/IL18	2
BP	GO:0071353	cellular response to interleukin-4	2/101	32/18800	0.0127631	0.0387402	0.0237747	CORO1A/IL2RG	2
BP	GO:1902624	positive regulation of neutrophil migration	2/101	32/18800	0.0127631	0.0387402	0.0237747	IL23A/RAC2	2
BP	GO:0071692	protein localization to extracellular region	6/101	359/18800	0.0129271	0.0391869	0.0240488	BLOC1S3/CCL5/IL12B/LEP/PTPN11/RHBDD3	6
BP	GO:0045638	negative regulation of myeloid cell differentiation	3/101	91/18800	0.0129965	0.0393457	0.0241463	LILRB1/PIK3R1/STAT5B	3
BP	GO:1902904	negative regulation of supramolecular fiber organization	4/101	169/18800	0.0131047	0.0396217	0.0243156	CORO1A/PIK3CA/PIK3R1/PRKCD	4
BP	GO:0048660	regulation of smooth muscle cell proliferation	4/101	170/18800	0.0133664	0.0403603	0.0247689	CCL5/IL12B/IL18/PIK3CA	4
BP	GO:0032633	interleukin-4 production	2/101	33/18800	0.0135394	0.0406707	0.0249594	HLA-E/LGALS9	2
BP	GO:0032673	regulation of interleukin-4 production	2/101	33/18800	0.0135394	0.0406707	0.0249594	HLA-E/LGALS9	2
BP	GO:0043552	positive regulation of phosphatidylinositol 3-kinase activity	2/101	33/18800	0.0135394	0.0406707	0.0249594	VAV2/VAV3	2
BP	GO:0090022	regulation of neutrophil chemotaxis	2/101	33/18800	0.0135394	0.0406707	0.0249594	IL23A/RAC2	2
BP	GO:1905475	regulation of protein localization to membrane	4/101	172/18800	0.0138998	0.0416993	0.0255906	FYN/HRAS/ITGB2/PIK3R1	4
BP	GO:0007611	learning or memory	5/101	264/18800	0.0139756	0.0418727	0.0256971	CASP3/FYN/KRAS/NFATC4/RAG1	5
BP	GO:0048659	smooth muscle cell proliferation	4/101	173/18800	0.0141714	0.0424046	0.0260235	CCL5/IL12B/IL18/PIK3CA	4
BP	GO:0032743	positive regulation of interleukin-2 production	2/101	34/18800	0.0143357	0.0426211	0.0261564	PLCG2/STAT5B	2
BP	GO:0050850	positive regulation of calcium-mediated signaling	2/101	34/18800	0.0143357	0.0426211	0.0261564	CHP2/PLCG2	2
BP	GO:0090322	regulation of superoxide metabolic process	2/101	34/18800	0.0143357	0.0426211	0.0261564	ITGB2/PRKCD	2
BP	GO:1901532	regulation of hematopoietic progenitor cell differentiation	2/101	34/18800	0.0143357	0.0426211	0.0261564	SOS1/SOS2	2
BP	GO:2000352	negative regulation of endothelial cell apoptotic process	2/101	34/18800	0.0143357	0.0426211	0.0261564	GAS6/ICAM1	2
BP	GO:0010950	positive regulation of endopeptidase activity	4/101	174/18800	0.0144465	0.0428954	0.0263247	FAS/FYN/LCK/LGALS9	4
BP	GO:0048661	positive regulation of smooth muscle cell proliferation	3/101	95/18800	0.0145821	0.043243	0.026538	CCL5/IL18/PIK3CA	3
BP	GO:2001233	regulation of apoptotic signaling pathway	6/101	370/18800	0.0148051	0.0438481	0.0269094	FAS/ICAM1/IFNB1/LCK/NFATC4/PRKCD	6
BP	GO:0002446	neutrophil mediated immunity	2/101	35/18800	0.0151518	0.0447037	0.0274344	ITGB2/STXBP2	2
BP	GO:0044060	regulation of endocrine process	2/101	35/18800	0.0151518	0.0447037	0.0274344	LEP/PTPN11	2
BP	GO:0045920	negative regulation of exocytosis	2/101	35/18800	0.0151518	0.0447037	0.0274344	HLA-F/LGALS9	2
BP	GO:1990868	response to chemokine	3/101	97/18800	0.0154143	0.0453626	0.0278388	CCL2/CCL5/CCL7	3
BP	GO:1990869	cellular response to chemokine	3/101	97/18800	0.0154143	0.0453626	0.0278388	CCL2/CCL5/CCL7	3
BP	GO:0001936	regulation of endothelial cell proliferation	4/101	178/18800	0.0155804	0.0457933	0.0281031	CCL2/IL12B/LEP/PRKCA	4
BP	GO:0032479	regulation of type I interferon production	3/101	98/18800	0.0158403	0.0464394	0.0284996	LILRB1/PLCG2/PTPN11	3
BP	GO:0032606	type I interferon production	3/101	98/18800	0.0158403	0.0464394	0.0284996	LILRB1/PLCG2/PTPN11	3
BP	GO:0030900	forebrain development	6/101	376/18800	0.015906	0.0465144	0.0285456	AXL/CASP3/FYN/KRAS/RAC3/TYRO3	6
BP	GO:1902903	regulation of supramolecular fiber organization	6/101	376/18800	0.015906	0.0465144	0.0285456	CORO1A/GRB2/PAK1/PIK3CA/PIK3R1/PRKCD	6
BP	GO:1903532	positive regulation of secretion by cell	5/101	274/18800	0.0161678	0.0472206	0.0289791	HLA-F/ITGB2/LEP/PTPN11/UNC13D	5
BP	GO:0019233	sensory perception of pain	3/101	99/18800	0.0162728	0.0474674	0.0291305	CCL2/FYN/IL12B	3
BP	GO:0042092	type 2 immune response	2/101	37/18800	0.0168426	0.0488836	0.0299996	IFNB1/IL18	2
BP	GO:0046326	positive regulation of glucose import	2/101	37/18800	0.0168426	0.0488836	0.0299996	PIK3R1/PTPN11	2
BP	GO:0090218	positive regulation of lipid kinase activity	2/101	37/18800	0.0168426	0.0488836	0.0299996	VAV2/VAV3	2
BP	GO:2000403	positive regulation of lymphocyte migration	2/101	37/18800	0.0168426	0.0488836	0.0299996	CCL5/CCL7	2
BP	GO:0098742	cell-cell adhesion via plasma-membrane adhesion molecules	5/101	279/18800	0.0173454	0.05028	0.0308566	CRTAM/ICAM1/ITGAL/ITGB2/NECTIN2	5
BP	GO:0032677	regulation of interleukin-8 production	3/101	102/18800	0.0176101	0.0509742	0.0312826	CD2/LEP/LGALS9	3
BP	GO:0061138	morphogenesis of a branching epithelium	4/101	185/18800	0.0176968	0.0509742	0.0312826	GRB2/KRAS/NFATC4/PAK1	4
BP	GO:0035886	vascular associated smooth muscle cell differentiation	2/101	38/18800	0.0177168	0.0509742	0.0312826	NFATC2/NFATC3	2
BP	GO:0048246	macrophage chemotaxis	2/101	38/18800	0.0177168	0.0509742	0.0312826	CCL2/CCL5	2
BP	GO:0060416	response to growth hormone	2/101	38/18800	0.0177168	0.0509742	0.0312826	PIK3R1/STAT5B	2
BP	GO:1904037	positive regulation of epithelial cell apoptotic process	2/101	38/18800	0.0177168	0.0509742	0.0312826	CCL2/HLA-G	2
BP	GO:0010522	regulation of calcium ion transport into cytosol	3/101	103/18800	0.0180691	0.0518592	0.0318257	CORO1A/FYN/PTPN6	3
BP	GO:0032637	interleukin-8 production	3/101	103/18800	0.0180691	0.0518592	0.0318257	CD2/LEP/LGALS9	3
BP	GO:0050830	defense response to Gram-positive bacterium	3/101	104/18800	0.0185348	0.0530827	0.0325765	HLA-A/HLA-E/PGLYRP2	3
BP	GO:0071634	regulation of transforming growth factor beta production	2/101	39/18800	0.0186098	0.0530827	0.0325765	LGALS9/LILRB1	2
BP	GO:0090278	negative regulation of peptide hormone secretion	2/101	39/18800	0.0186098	0.0530827	0.0325765	LEP/PTPN11	2
BP	GO:0097242	amyloid-beta clearance	2/101	39/18800	0.0186098	0.0530827	0.0325765	IFNGR1/ITGB2	2
BP	GO:1904994	regulation of leukocyte adhesion to vascular endothelial cell	2/101	39/18800	0.0186098	0.0530827	0.0325765	ITGB2/NFAT5	2
BP	GO:0009749	response to glucose	4/101	189/18800	0.0189829	0.0540802	0.0331887	CASP3/GAS6/ICAM1/PIK3CA	4
BP	GO:0008585	female gonad development	3/101	105/18800	0.0190071	0.0540826	0.0331902	CASP3/LEP/STAT5B	3
BP	GO:0032006	regulation of TOR signaling	3/101	106/18800	0.019486	0.0553097	0.0339433	GAS6/LEP/PIK3CA	3
BP	GO:0042116	macrophage activation	3/101	106/18800	0.019486	0.0553097	0.0339433	IFNGR1/ITGB2/PLCG2	3
BP	GO:0002792	negative regulation of peptide secretion	2/101	40/18800	0.0195216	0.0553429	0.0339636	LEP/PTPN11	2
BP	GO:0010952	positive regulation of peptidase activity	4/101	192/18800	0.0199846	0.0565863	0.0347267	FAS/FYN/LCK/LGALS9	4
BP	GO:0009746	response to hexose	4/101	193/18800	0.0203256	0.0574818	0.0352763	CASP3/GAS6/ICAM1/PIK3CA	4
BP	GO:0150077	regulation of neuroinflammatory response	2/101	41/18800	0.0204517	0.057768	0.0354519	IL18/PLCG2	2
BP	GO:0001935	endothelial cell proliferation	4/101	194/18800	0.0206702	0.0583141	0.0357871	CCL2/IL12B/LEP/PRKCA	4
BP	GO:0046545	development of primary female sexual characteristics	3/101	109/18800	0.0209627	0.0590675	0.0362494	CASP3/LEP/STAT5B	3
BP	GO:0043254	regulation of protein-containing complex assembly	6/101	401/18800	0.0211056	0.0593981	0.0364523	CORO1A/GRB2/PAK1/PLCG2/PRKCD/PTPN11	6
BP	GO:0008542	visual learning	2/101	42/18800	0.0214001	0.0599358	0.0367823	KRAS/RAG1	2
BP	GO:0031670	cellular response to nutrient	2/101	42/18800	0.0214001	0.0599358	0.0367823	GAS6/LEP	2
BP	GO:0060338	regulation of type I interferon-mediated signaling pathway	2/101	42/18800	0.0214001	0.0599358	0.0367823	PTPN11/PTPN6	2
BP	GO:1900026	positive regulation of substrate adhesion-dependent cell spreading	2/101	42/18800	0.0214001	0.0599358	0.0367823	RAC3/UNC13D	2
BP	GO:0031532	actin cytoskeleton reorganization	3/101	111/18800	0.0219805	0.061413	0.0376889	GRB2/HRAS/PAK1	3
BP	GO:0071347	cellular response to interleukin-1	3/101	111/18800	0.0219805	0.061413	0.0376889	CCL2/CCL5/CCL7	3
BP	GO:0048511	rhythmic process	5/101	297/18800	0.0220528	0.061541	0.0377674	AXL/CASP3/LEP/STAT5B/TYRO3	5
BP	GO:0014002	astrocyte development	2/101	43/18800	0.0223665	0.0618949	0.0379846	IFNGR1/KRAS	2
BP	GO:0016601	Rac protein signal transduction	2/101	43/18800	0.0223665	0.0618949	0.0379846	KRAS/RAC2	2
BP	GO:0042554	superoxide anion generation	2/101	43/18800	0.0223665	0.0618949	0.0379846	ITGB2/PRKCD	2
BP	GO:0046596	regulation of viral entry into host cell	2/101	43/18800	0.0223665	0.0618949	0.0379846	LGALS9/NECTIN2	2
BP	GO:0051150	regulation of smooth muscle cell differentiation	2/101	43/18800	0.0223665	0.0618949	0.0379846	NFATC2/NFATC3	2
BP	GO:0071604	transforming growth factor beta production	2/101	43/18800	0.0223665	0.0618949	0.0379846	LGALS9/LILRB1	2
BP	GO:0140353	lipid export from cell	2/101	43/18800	0.0223665	0.0618949	0.0379846	LEP/PTPN11	2
BP	GO:0001763	morphogenesis of a branching structure	4/101	199/18800	0.0224472	0.0619704	0.0380309	GRB2/KRAS/NFATC4/PAK1	4
BP	GO:0008154	actin polymerization or depolymerization	4/101	199/18800	0.0224472	0.0619704	0.0380309	CORO1A/GRB2/PIK3CA/PRKCD	4
BP	GO:0051047	positive regulation of secretion	5/101	300/18800	0.0229107	0.0631746	0.0387699	HLA-F/ITGB2/LEP/PTPN11/UNC13D	5
BP	GO:0002526	acute inflammatory response	3/101	113/18800	0.023025	0.0632641	0.0388248	FCGR3A/HLA-E/RHBDD3	3
BP	GO:0044344	cellular response to fibroblast growth factor stimulus	3/101	113/18800	0.023025	0.0632641	0.0388248	CCL2/CCL5/PTPN11	3
BP	GO:1904659	glucose transmembrane transport	3/101	113/18800	0.023025	0.0632641	0.0388248	LEP/PIK3R1/PTPN11	3
BP	GO:0032271	regulation of protein polymerization	4/101	201/18800	0.0231834	0.063624	0.0390457	CORO1A/GRB2/PAK1/PRKCD	4
BP	GO:0010828	positive regulation of glucose transmembrane transport	2/101	44/18800	0.0233507	0.0639318	0.0392346	PIK3R1/PTPN11	2
BP	GO:0097178	ruffle assembly	2/101	44/18800	0.0233507	0.0639318	0.0392346	HRAS/ICAM1	2
BP	GO:0043200	response to amino acid	3/101	114/18800	0.0235572	0.0644211	0.0395349	CASP3/FYN/PIK3CA	3
BP	GO:0016572	histone phosphorylation	2/101	45/18800	0.0243524	0.0662055	0.04063	PRKCA/PRKCD	2
BP	GO:0047496	vesicle transport along microtubule	2/101	45/18800	0.0243524	0.0662055	0.04063	BLOC1S3/RASGRP1	2
BP	GO:0060612	adipose tissue development	2/101	45/18800	0.0243524	0.0662055	0.04063	LEP/PIK3CA	2
BP	GO:1902622	regulation of neutrophil migration	2/101	45/18800	0.0243524	0.0662055	0.04063	IL23A/RAC2	2
BP	GO:1904646	cellular response to amyloid-beta	2/101	45/18800	0.0243524	0.0662055	0.04063	FYN/ICAM1	2
BP	GO:0016050	vesicle organization	5/101	306/18800	0.0246907	0.0669681	0.041098	BLOC1S3/CORO1A/NECTIN2/UNC13D/VAV3	5
BP	GO:0050890	cognition	5/101	306/18800	0.0246907	0.0669681	0.041098	CASP3/FYN/KRAS/NFATC4/RAG1	5
BP	GO:0008645	hexose transmembrane transport	3/101	117/18800	0.0251938	0.0681732	0.0418375	LEP/PIK3R1/PTPN11	3
BP	GO:0032411	positive regulation of transporter activity	3/101	117/18800	0.0251938	0.0681732	0.0418375	CCL2/PLCG2/PRKCD	3
BP	GO:0032368	regulation of lipid transport	3/101	118/18800	0.0257527	0.0696042	0.0427157	LEP/PRKCD/PTPN11	3
BP	GO:0071902	positive regulation of protein serine/threonine kinase activity	4/101	208/18800	0.0258752	0.069854	0.042869	HRAS/PAK1/PIK3R6/RASGRP1	4
BP	GO:0015749	monosaccharide transmembrane transport	3/101	119/18800	0.0263182	0.070634	0.0433477	LEP/PIK3R1/PTPN11	3
BP	GO:0045471	response to ethanol	3/101	119/18800	0.0263182	0.070634	0.0433477	FYN/IL2/LEP	3
BP	GO:0051928	positive regulation of calcium ion transport	3/101	119/18800	0.0263182	0.070634	0.0433477	CCL2/CCL5/PLCG2	3
BP	GO:0071774	response to fibroblast growth factor	3/101	119/18800	0.0263182	0.070634	0.0433477	CCL2/CCL5/PTPN11	3
BP	GO:0001774	microglial cell activation	2/101	47/18800	0.0264078	0.070634	0.0433477	IFNGR1/ITGB2	2
BP	GO:0002673	regulation of acute inflammatory response	2/101	47/18800	0.0264078	0.070634	0.0433477	HLA-E/RHBDD3	2
BP	GO:0090279	regulation of calcium ion import	2/101	47/18800	0.0264078	0.070634	0.0433477	CCL2/FYN	2
BP	GO:1905953	negative regulation of lipid localization	2/101	47/18800	0.0264078	0.070634	0.0433477	LEP/PTPN11	2
BP	GO:0007632	visual behavior	2/101	48/18800	0.027461	0.0730515	0.0448313	KRAS/RAG1	2
BP	GO:0010543	regulation of platelet activation	2/101	48/18800	0.027461	0.0730515	0.0448313	PRKCA/PRKCD	2
BP	GO:1902003	regulation of amyloid-beta formation	2/101	48/18800	0.027461	0.0730515	0.0448313	CASP3/IFNGR1	2
BP	GO:1903426	regulation of reactive oxygen species biosynthetic process	2/101	48/18800	0.027461	0.0730515	0.0448313	FYN/PLCG2	2
BP	GO:0071482	cellular response to light stimulus	3/101	121/18800	0.0274691	0.0730515	0.0448313	NFATC4/PIK3R1/PRKCD	3
BP	GO:0034764	positive regulation of transmembrane transport	4/101	213/18800	0.0279086	0.0741353	0.0454965	CCL2/PIK3R1/PLCG2/PTPN11	4
BP	GO:0071901	negative regulation of protein serine/threonine kinase activity	3/101	122/18800	0.0280546	0.0744377	0.045682	CASP3/PRKCD/PTPN6	3
BP	GO:0002762	negative regulation of myeloid leukocyte differentiation	2/101	49/18800	0.0285309	0.075271	0.0461934	LILRB1/PIK3R1	2
BP	GO:0046850	regulation of bone remodeling	2/101	49/18800	0.0285309	0.075271	0.0461934	LEP/PRKCA	2
BP	GO:0051489	regulation of filopodium assembly	2/101	49/18800	0.0285309	0.075271	0.0461934	PIK3R1/PRKCD	2
BP	GO:0060986	endocrine hormone secretion	2/101	49/18800	0.0285309	0.075271	0.0461934	LEP/PTPN11	2
BP	GO:2000772	regulation of cellular senescence	2/101	49/18800	0.0285309	0.075271	0.0461934	HLA-G/KIR2DL4	2
BP	GO:0002244	hematopoietic progenitor cell differentiation	3/101	123/18800	0.0286467	0.0754048	0.0462755	PTPN6/SOS1/SOS2	3
BP	GO:0032355	response to estradiol	3/101	123/18800	0.0286467	0.0754048	0.0462755	CASP3/LEP/STAT5B	3
BP	GO:0072594	establishment of protein localization to organelle	6/101	431/18800	0.0287399	0.0755645	0.0463735	CHP2/LEP/PIK3R1/PIK3R2/PRKCD/RAC2	6
BP	GO:0006979	response to oxidative stress	6/101	433/18800	0.0293059	0.0769653	0.0472332	AXL/CASP3/FYN/MICB/PRDX1/PRKCD	6
BP	GO:0010810	regulation of cell-substrate adhesion	4/101	217/18800	0.0296024	0.0773454	0.0474665	PIK3R1/RAC2/RAC3/UNC13D	4
BP	GO:0002269	leukocyte activation involved in inflammatory response	2/101	50/18800	0.0296174	0.0773454	0.0474665	IFNGR1/ITGB2	2
BP	GO:0038084	vascular endothelial growth factor signaling pathway	2/101	50/18800	0.0296174	0.0773454	0.0474665	IL12B/PIK3CA	2
BP	GO:0048168	regulation of neuronal synaptic plasticity	2/101	50/18800	0.0296174	0.0773454	0.0474665	HRAS/KRAS	2
BP	GO:0052372	modulation by symbiont of entry into host	2/101	50/18800	0.0296174	0.0773454	0.0474665	LGALS9/NECTIN2	2
BP	GO:0043280	positive regulation of cysteine-type endopeptidase activity involved in apoptotic process	3/101	125/18800	0.0298507	0.077867	0.0477866	FAS/LCK/LGALS9	3
BP	GO:0007163	establishment or maintenance of cell polarity	4/101	219/18800	0.0304717	0.0793085	0.0486712	CRTAM/RAC2/RAC3/SNX27	4
BP	GO:0051651	maintenance of location in cell	4/101	219/18800	0.0304717	0.0793085	0.0486712	CORO1A/LCK/PLCG2/PTPN6	4
BP	GO:0051932	synaptic transmission, GABAergic	2/101	51/18800	0.0307202	0.0798655	0.049013	KRAS/RAC3	2
BP	GO:0097191	extrinsic apoptotic signaling pathway	4/101	221/18800	0.031356	0.0814273	0.0499715	FAS/ICAM1/IL2/PIK3R1	4
BP	GO:0006911	phagocytosis, engulfment	3/101	128/18800	0.0317063	0.0820614	0.0503606	ITGB2/PLCG2/RAC2	3
BP	GO:0031929	TOR signaling	3/101	128/18800	0.0317063	0.0820614	0.0503606	GAS6/LEP/PIK3CA	3
BP	GO:0045931	positive regulation of mitotic cell cycle	3/101	128/18800	0.0317063	0.0820614	0.0503606	PRKCA/PTPN11/STAT5B	3
BP	GO:0009395	phospholipid catabolic process	2/101	52/18800	0.031839	0.0822213	0.0504588	PLCG2/PRKCD	2
BP	GO:1904036	negative regulation of epithelial cell apoptotic process	2/101	52/18800	0.031839	0.0822213	0.0504588	GAS6/ICAM1	2
BP	GO:0001101	response to acid chemical	3/101	129/18800	0.0323381	0.0834171	0.0511927	CASP3/FYN/PIK3CA	3
BP	GO:0060348	bone development	4/101	225/18800	0.0331698	0.0854675	0.052451	LEP/LILRB1/PTPN11/PTPN6	4
BP	GO:0034219	carbohydrate transmembrane transport	3/101	131/18800	0.0336213	0.0865347	0.0531059	LEP/PIK3R1/PTPN11	3
BP	GO:0006968	cellular defense response	2/101	54/18800	0.0341244	0.087635	0.0537811	HLA-G/KIR2DL4	2
BP	GO:0061900	glial cell activation	2/101	54/18800	0.0341244	0.087635	0.0537811	IFNGR1/ITGB2	2
BP	GO:0006612	protein targeting to membrane	3/101	132/18800	0.0342727	0.0877246	0.0538361	FYN/HRAS/ITGB2	3
BP	GO:0032874	positive regulation of stress-activated MAPK cascade	3/101	132/18800	0.0342727	0.0877246	0.0538361	HRAS/LEP/RASGRP1	3
BP	GO:0071333	cellular response to glucose stimulus	3/101	132/18800	0.0342727	0.0877246	0.0538361	GAS6/ICAM1/PIK3CA	3
BP	GO:0010518	positive regulation of phospholipase activity	2/101	55/18800	0.0352904	0.0898336	0.0551304	CCL5/HRAS	2
BP	GO:0061098	positive regulation of protein tyrosine kinase activity	2/101	55/18800	0.0352904	0.0898336	0.0551304	CCL5/GAS6	2
BP	GO:1902991	regulation of amyloid precursor protein catabolic process	2/101	55/18800	0.0352904	0.0898336	0.0551304	CASP3/IFNGR1	2
BP	GO:1904645	response to amyloid-beta	2/101	55/18800	0.0352904	0.0898336	0.0551304	FYN/ICAM1	2
BP	GO:1905517	macrophage migration	2/101	55/18800	0.0352904	0.0898336	0.0551304	CCL2/CCL5	2
BP	GO:0070304	positive regulation of stress-activated protein kinase signaling cascade	3/101	134/18800	0.0355953	0.0904112	0.0554849	HRAS/LEP/RASGRP1	3
BP	GO:0071331	cellular response to hexose stimulus	3/101	134/18800	0.0355953	0.0904112	0.0554849	GAS6/ICAM1/PIK3CA	3
BP	GO:0031529	ruffle organization	2/101	56/18800	0.0364717	0.0922333	0.0566031	HRAS/ICAM1	2
BP	GO:0034205	amyloid-beta formation	2/101	56/18800	0.0364717	0.0922333	0.0566031	CASP3/IFNGR1	2
BP	GO:0043113	receptor clustering	2/101	56/18800	0.0364717	0.0922333	0.0566031	ITGAL/ITGB2	2
BP	GO:0043903	regulation of biological process involved in symbiotic interaction	2/101	56/18800	0.0364717	0.0922333	0.0566031	LGALS9/NECTIN2	2
BP	GO:0031346	positive regulation of cell projection organization	5/101	341/18800	0.0368452	0.0930762	0.0571204	FYN/HRAS/PIK3CA/PIK3R1/RAC2	5
BP	GO:0033002	muscle cell proliferation	4/101	233/18800	0.0369787	0.0933119	0.057265	CCL5/IL12B/IL18/PIK3CA	4
BP	GO:0099024	plasma membrane invagination	3/101	137/18800	0.037628	0.0943333	0.0578918	ITGB2/PLCG2/RAC2	3
BP	GO:0001961	positive regulation of cytokine-mediated signaling pathway	2/101	57/18800	0.0376682	0.0943333	0.0578918	AXL/GAS6	2
BP	GO:0030219	megakaryocyte differentiation	2/101	57/18800	0.0376682	0.0943333	0.0578918	PTPN11/PTPN6	2
BP	GO:0032608	interferon-beta production	2/101	57/18800	0.0376682	0.0943333	0.0578918	LILRB1/PTPN11	2
BP	GO:0032648	regulation of interferon-beta production	2/101	57/18800	0.0376682	0.0943333	0.0578918	LILRB1/PTPN11	2
BP	GO:0038066	p38MAPK cascade	2/101	57/18800	0.0376682	0.0943333	0.0578918	LEP/LGALS9	2
BP	GO:0045071	negative regulation of viral genome replication	2/101	57/18800	0.0376682	0.0943333	0.0578918	CCL5/IFNB1	2
BP	GO:0006611	protein export from nucleus	2/101	58/18800	0.0388796	0.0969482	0.0594966	GAS6/PTPN11	2
BP	GO:0032481	positive regulation of type I interferon production	2/101	58/18800	0.0388796	0.0969482	0.0594966	PLCG2/PTPN11	2
BP	GO:0050732	negative regulation of peptidyl-tyrosine phosphorylation	2/101	58/18800	0.0388796	0.0969482	0.0594966	PRKCD/PTPN6	2
BP	GO:1900024	regulation of substrate adhesion-dependent cell spreading	2/101	58/18800	0.0388796	0.0969482	0.0594966	RAC3/UNC13D	2
BP	GO:0030833	regulation of actin filament polymerization	3/101	139/18800	0.0390156	0.0971829	0.0596406	CORO1A/GRB2/PRKCD	3
BP	GO:1902893	regulation of miRNA transcription	2/101	59/18800	0.0401058	0.0997911	0.0612413	NFATC3/NFATC4	2
CC	GO:0009897	external side of plasma membrane	21/100	455/19594	1.15024e-14	1.9209e-12	1.31975e-12	CD2/CD48/CLEC2A/FAS/FCGR3A/HLA-E/HLA-F/HLA-G/ICAM1/IL12B/IL21R/IL23R/IL2RG/ITGAL/ITGB2/KLRC1/LAG3/LILRB1/MICB/ULBP1/ULBP2	21
CC	GO:0042611	MHC protein complex	6/100	25/19594	2.48566e-09	2.07553e-07	1.42598e-07	HLA-A/HLA-B/HLA-C/HLA-E/HLA-F/HLA-G	6
CC	GO:0030670	phagocytic vesicle membrane	8/100	77/19594	5.45273e-09	2.19042e-07	1.50492e-07	CORO1A/HLA-A/HLA-B/HLA-C/HLA-E/HLA-F/HLA-G/RAC2	8
CC	GO:0071556	integral component of lumenal side of endoplasmic reticulum membrane	6/100	29/19594	6.55815e-09	2.19042e-07	1.50492e-07	HLA-A/HLA-B/HLA-C/HLA-E/HLA-F/HLA-G	6
CC	GO:0098553	lumenal side of endoplasmic reticulum membrane	6/100	29/19594	6.55815e-09	2.19042e-07	1.50492e-07	HLA-A/HLA-B/HLA-C/HLA-E/HLA-F/HLA-G	6
CC	GO:0098576	lumenal side of membrane	6/100	35/19594	2.18626e-08	6.08509e-07	4.18074e-07	HLA-A/HLA-B/HLA-C/HLA-E/HLA-F/HLA-G	6
CC	GO:0001772	immunological synapse	6/100	44/19594	9.16218e-08	2.18583e-06	1.50177e-06	CORO1A/CRTAM/ICAM1/LCK/SNX27/VAV3	6
CC	GO:0005942	phosphatidylinositol 3-kinase complex	5/100	29/19594	3.37279e-07	7.04069e-06	4.83729e-06	PIK3CA/PIK3R1/PIK3R2/PIK3R3/PIK3R6	5
CC	GO:0045335	phagocytic vesicle	8/100	138/19594	5.3276e-07	9.88566e-06	6.79191e-06	CORO1A/HLA-A/HLA-B/HLA-C/HLA-E/HLA-F/HLA-G/RAC2	8
CC	GO:0012507	ER to Golgi transport vesicle membrane	6/100	62/19594	7.40954e-07	1.23739e-05	8.50148e-06	HLA-A/HLA-B/HLA-C/HLA-E/HLA-F/HLA-G	6
CC	GO:0031901	early endosome membrane	8/100	172/19594	2.80571e-06	4.25958e-05	2.92653e-05	HLA-A/HLA-B/HLA-C/HLA-E/HLA-F/HLA-G/KIR2DL4/SNX27	8
CC	GO:0030666	endocytic vesicle membrane	8/100	194/19594	6.83236e-06	9.50837e-05	6.53269e-05	CORO1A/HLA-A/HLA-B/HLA-C/HLA-E/HLA-F/HLA-G/RAC2	8
CC	GO:0030134	COPII-coated ER to Golgi transport vesicle	6/100	94/19594	8.60471e-06	0.000110537	7.59444e-05	HLA-A/HLA-B/HLA-C/HLA-E/HLA-F/HLA-G	6
CC	GO:0055038	recycling endosome membrane	6/100	96/19594	9.71702e-06	0.00011591	7.96357e-05	HLA-A/HLA-B/HLA-C/HLA-E/HLA-F/HLA-G	6
CC	GO:0045121	membrane raft	9/100	326/19594	4.41156e-05	0.000471509	0.000323949	CASP3/CD2/CD48/FAS/FYN/ICAM1/ITGB2/LCK/TUBB	9
CC	GO:0098857	membrane microdomain	9/100	327/19594	4.51746e-05	0.000471509	0.000323949	CASP3/CD2/CD48/FAS/FYN/ICAM1/ITGB2/LCK/TUBB	9
CC	GO:0055037	recycling endosome	7/100	196/19594	6.57266e-05	0.000645668	0.000443604	HLA-A/HLA-B/HLA-C/HLA-E/HLA-F/HLA-G/UNC13D	7
CC	GO:0005769	early endosome	9/100	389/19594	0.000169246	0.00157022	0.00107882	CORO1A/HLA-A/HLA-B/HLA-C/HLA-E/HLA-F/HLA-G/KIR2DL4/SNX27	9
CC	GO:0030176	integral component of endoplasmic reticulum membrane	6/100	164/19594	0.000195419	0.00171763	0.0011801	HLA-A/HLA-B/HLA-C/HLA-E/HLA-F/HLA-G	6
CC	GO:0019898	extrinsic component of membrane	8/100	314/19594	0.000206383	0.0017233	0.00118399	FYN/KRAS/LCK/PIK3CA/PIK3R1/PIK3R2/PIK3R3/PIK3R6	8
CC	GO:0005911	cell-cell junction	10/100	497/19594	0.000226483	0.00180108	0.00123743	CD2/CORO1A/GRB2/NECTIN2/PAK1/PIK3CA/PIK3R1/PRKCD/PTPN6/VAV1	10
CC	GO:0031227	intrinsic component of endoplasmic reticulum membrane	6/100	172/19594	0.000252788	0.00191889	0.00131837	HLA-A/HLA-B/HLA-C/HLA-E/HLA-F/HLA-G	6
CC	GO:0005884	actin filament	5/100	113/19594	0.000284188	0.00199042	0.00136751	CORO1A/FYN/PAK1/RAC2/RAC3	5
CC	GO:0030662	coated vesicle membrane	6/100	176/19594	0.000286048	0.00199042	0.00136751	HLA-A/HLA-B/HLA-C/HLA-E/HLA-F/HLA-G	6
CC	GO:0030139	endocytic vesicle	8/100	342/19594	0.000366454	0.00244791	0.00168183	CORO1A/HLA-A/HLA-B/HLA-C/HLA-E/HLA-F/HLA-G/RAC2	8
CC	GO:0030658	transport vesicle membrane	6/100	205/19594	0.000642372	0.004126	0.00283476	HLA-A/HLA-B/HLA-C/HLA-E/HLA-F/HLA-G	6
CC	GO:0030135	coated vesicle	7/100	290/19594	0.000716622	0.00443244	0.00304529	HLA-A/HLA-B/HLA-C/HLA-E/HLA-F/HLA-G/UNC13D	7
CC	GO:0030133	transport vesicle	8/100	402/19594	0.00105339	0.0062827	0.00431651	BLOC1S3/HLA-A/HLA-B/HLA-C/HLA-E/HLA-F/HLA-G/UNC13D	8
CC	GO:0005766	primary lysosome	5/100	155/19594	0.00119516	0.00654584	0.0044973	PRKCD/STXBP2/TUBB/TUBB4B/UNC13D	5
CC	GO:0042582	azurophil granule	5/100	155/19594	0.00119516	0.00654584	0.0044973	PRKCD/STXBP2/TUBB/TUBB4B/UNC13D	5
CC	GO:0035578	azurophil granule lumen	4/100	91/19594	0.0012151	0.00654584	0.0044973	PRKCD/TUBB/TUBB4B/UNC13D	4
CC	GO:0030027	lamellipodium	5/100	202/19594	0.00378169	0.0197357	0.0135594	CORO1A/PAK1/PIK3CA/RAC2/RAC3	5
CC	GO:0046658	anchored component of plasma membrane	3/100	62/19594	0.0039223	0.0198492	0.0136373	CD2/ULBP1/ULBP2	3
CC	GO:0097038	perinuclear endoplasmic reticulum	2/100	21/19594	0.0050835	0.024969	0.0171548	FYN/PIK3R1	2
CC	GO:0031252	cell leading edge	7/100	416/19594	0.005452	0.0260138	0.0178727	CORO1A/KNSTRN/PAK1/PIK3CA/PLCG2/RAC2/RAC3	7
CC	GO:0044291	cell-cell contact zone	3/100	71/19594	0.00573495	0.0266038	0.0182781	NECTIN2/PAK1/PIK3CA	3
CC	GO:0034774	secretory granule lumen	6/100	322/19594	0.00615945	0.0278007	0.0191004	GAS6/PRKCD/PTPN6/TUBB/TUBB4B/UNC13D	6
CC	GO:0060205	cytoplasmic vesicle lumen	6/100	325/19594	0.00643607	0.0282848	0.019433	GAS6/PRKCD/PTPN6/TUBB/TUBB4B/UNC13D	6
CC	GO:0031983	vesicle lumen	6/100	327/19594	0.00662544	0.0283705	0.0194919	GAS6/PRKCD/PTPN6/TUBB/TUBB4B/UNC13D	6
CC	GO:0042581	specific granule	4/100	160/19594	0.009156	0.0382263	0.0262633	ITGAL/ITGB2/PTPN6/STXBP2	4
CC	GO:0061695	transferase complex, transferring phosphorus-containing groups	5/100	259/19594	0.0105664	0.0418694	0.0287662	PIK3CA/PIK3R1/PIK3R2/PIK3R3/PIK3R6	5
CC	GO:0008305	integrin complex	2/100	31/19594	0.0108898	0.0418694	0.0287662	ITGAL/ITGB2	2
CC	GO:0009898	cytoplasmic side of plasma membrane	4/100	169/19594	0.0110315	0.0418694	0.0287662	CD2/FYN/KRAS/LCK	4
CC	GO:0031225	anchored component of membrane	4/100	169/19594	0.0110315	0.0418694	0.0287662	CD2/CD48/ULBP1/ULBP2	4
CC	GO:0005775	vacuolar lumen	4/100	174/19594	0.012173	0.0451753	0.0310375	PRKCD/TUBB/TUBB4B/UNC13D	4
CC	GO:0031301	integral component of organelle membrane	6/100	382/19594	0.0135745	0.0492814	0.0338586	HLA-A/HLA-B/HLA-C/HLA-E/HLA-F/HLA-G	6
CC	GO:0031234	extrinsic component of cytoplasmic side of plasma membrane	3/100	99/19594	0.0142077	0.0504825	0.0346839	FYN/KRAS/LCK	3
CC	GO:1905360	GTPase complex	2/100	36/19594	0.0145125	0.0504914	0.03469	HRAS/SOS1	2
CC	GO:0098562	cytoplasmic side of membrane	4/100	193/19594	0.0171913	0.0585906	0.0402545	CD2/FYN/KRAS/LCK	4
CC	GO:0031300	intrinsic component of organelle membrane	6/100	412/19594	0.0189903	0.0634275	0.0435776	HLA-A/HLA-B/HLA-C/HLA-E/HLA-F/HLA-G	6
CC	GO:0098636	protein complex involved in cell adhesion	2/100	43/19594	0.0203273	0.0656435	0.0451002	ITGAL/ITGB2	2
CC	GO:0005925	focal adhesion	6/100	419/19594	0.0204399	0.0656435	0.0451002	ICAM1/ITGB2/KRAS/NECTIN2/PAK1/RAC2	6
CC	GO:0030055	cell-substrate junction	6/100	428/19594	0.0224123	0.0706199	0.0485192	ICAM1/ITGB2/KRAS/NECTIN2/PAK1/RAC2	6
CC	GO:0014704	intercalated disc	2/100	49/19594	0.0259563	0.0802722	0.0551508	PAK1/PIK3CA	2
MF	GO:0005126	cytokine receptor binding	19/101	272/18410	4.88399e-16	6.18319e-14	4.4108e-14	CASP3/CCL2/CCL5/CCL7/GRB2/IFNA1/IFNA10/IFNA8/IFNB1/IFNE/IFNK/IFNW1/IL12B/IL18/IL2/IL21/IL23A/IL23R/PIK3R1	19
MF	GO:0001784	phosphotyrosine residue binding	11/101	44/18410	5.11007e-16	6.18319e-14	4.4108e-14	GRB2/LCK/PIK3R1/PIK3R2/PIK3R3/PLCG2/PTPN11/PTPN6/SHC3/VAV1/VAV2	11
MF	GO:0045309	protein phosphorylated amino acid binding	11/101	55/18410	7.58771e-15	6.12076e-13	4.36626e-13	GRB2/LCK/PIK3R1/PIK3R2/PIK3R3/PLCG2/PTPN11/PTPN6/SHC3/VAV1/VAV2	11
MF	GO:0051219	phosphoprotein binding	11/101	88/18410	1.74961e-12	1.05851e-10	7.55093e-11	GRB2/LCK/PIK3R1/PIK3R2/PIK3R3/PLCG2/PTPN11/PTPN6/SHC3/VAV1/VAV2	11
MF	GO:0005132	type I interferon receptor binding	7/101	17/18410	2.2516e-12	1.08977e-10	7.77395e-11	IFNA1/IFNA10/IFNA8/IFNB1/IFNE/IFNK/IFNW1	7
MF	GO:0005125	cytokine activity	15/101	235/18410	2.79784e-12	1.12846e-10	8.04992e-11	CCL2/CCL5/CCL7/IFNA1/IFNA10/IFNA8/IFNB1/IFNE/IFNK/IFNW1/IL12B/IL18/IL2/IL21/IL23A	15
MF	GO:0048018	receptor ligand activity	17/101	489/18410	1.26584e-09	4.37618e-08	3.12176e-08	CCL2/CCL5/CCL7/GAS6/IFNA1/IFNA10/IFNA8/IFNB1/IFNE/IFNK/IFNW1/IL12B/IL18/IL2/IL21/IL23A/LEP	17
MF	GO:0030546	signaling receptor activator activity	17/101	496/18410	1.56923e-09	4.74694e-08	3.38624e-08	CCL2/CCL5/CCL7/GAS6/IFNA1/IFNA10/IFNA8/IFNB1/IFNE/IFNK/IFNW1/IL12B/IL18/IL2/IL21/IL23A/LEP	17
MF	GO:0042605	peptide antigen binding	6/101	37/18410	4.75314e-08	1.27807e-06	9.11714e-07	HLA-A/HLA-B/HLA-C/HLA-E/HLA-F/HLA-G	6
MF	GO:0140375	immune receptor activity	9/101	148/18410	1.22324e-07	2.96023e-06	2.11169e-06	FCGR3A/IFNGR1/IL12B/IL21R/IL23R/IL2RG/KIR2DL4/KLRC1/LILRB1	9
MF	GO:0043560	insulin receptor substrate binding	4/101	10/18410	1.74712e-07	3.84366e-06	2.74189e-06	GRB2/PIK3CA/PIK3R1/PRKCD	4
MF	GO:0043548	phosphatidylinositol 3-kinase binding	5/101	29/18410	4.81073e-07	9.70163e-06	6.92069e-06	AXL/CORO1A/LCK/PIK3R1/TYRO3	5
MF	GO:0019207	kinase regulator activity	10/101	235/18410	6.60184e-07	1.22896e-05	8.76682e-06	CASP3/CCL5/GAS6/IL2/PIK3CA/PIK3R1/PIK3R2/PIK3R3/PIK3R6/RAC2	10
MF	GO:0016004	phospholipase activator activity	4/101	14/18410	8.18852e-07	1.41544e-05	1.00971e-05	CASP3/CCL5/FYN/LCK	4
MF	GO:0070851	growth factor receptor binding	8/101	139/18410	9.6564e-07	1.5579e-05	1.11133e-05	FYN/GRB2/IL12B/IL2/IL21/IL23R/VAV2/VAV3	8
MF	GO:0046935	1-phosphatidylinositol-3-kinase regulator activity	4/101	16/18410	1.47631e-06	2.10157e-05	1.49916e-05	PIK3R1/PIK3R2/PIK3R3/PIK3R6	4
MF	GO:0060229	lipase activator activity	4/101	16/18410	1.47631e-06	2.10157e-05	1.49916e-05	CASP3/CCL5/FYN/LCK	4
MF	GO:1990782	protein tyrosine kinase binding	7/101	113/18410	2.91038e-06	3.91284e-05	2.79124e-05	CD2/GAS6/PIK3R1/PIK3R2/PLCG2/PTPN11/SHC3	7
MF	GO:0035014	phosphatidylinositol 3-kinase regulator activity	4/101	19/18410	3.10453e-06	3.94067e-05	2.81109e-05	PIK3R1/PIK3R2/PIK3R3/PIK3R6	4
MF	GO:0042287	MHC protein binding	5/101	42/18410	3.25675e-06	3.94067e-05	2.81109e-05	HLA-E/LAG3/LILRB1/TUBB/TUBB4B	5
MF	GO:0030971	receptor tyrosine kinase binding	6/101	76/18410	3.76148e-06	4.33466e-05	3.09214e-05	CD2/GAS6/PIK3R1/PIK3R2/PTPN11/SHC3	6
MF	GO:0003823	antigen binding	8/101	174/18410	5.1875e-06	5.70625e-05	4.07057e-05	CD48/HLA-A/HLA-B/HLA-C/HLA-E/HLA-F/HLA-G/LAG3	8
MF	GO:0042288	MHC class I protein binding	4/101	22/18410	5.7854e-06	6.08724e-05	4.34236e-05	HLA-E/LILRB1/TUBB/TUBB4B	4
MF	GO:0042608	T cell receptor binding	3/101	10/18410	1.87022e-05	0.00018858	0.000134524	HLA-A/HLA-E/LCK	3
MF	GO:0035004	phosphatidylinositol 3-kinase activity	3/101	12/18410	3.40145e-05	0.00032926	0.000234879	PIK3CA/PIK3R3/PIK3R6	3
MF	GO:0004713	protein tyrosine kinase activity	6/101	135/18410	9.96229e-05	0.00092726	0.000661464	AXL/FYN/LCK/MERTK/PRKCD/TYRO3	6
MF	GO:0004896	cytokine receptor activity	5/101	97/18410	0.000194411	0.0017425	0.00124302	IFNGR1/IL12B/IL21R/IL23R/IL2RG	5
MF	GO:0042277	peptide binding	8/101	322/18410	0.000396157	0.00342393	0.00244247	HLA-A/HLA-B/HLA-C/HLA-E/HLA-F/HLA-G/ITGB2/PIK3R1	8
MF	GO:0019902	phosphatase binding	6/101	193/18410	0.000682	0.00569117	0.00405982	GRB2/LCK/LILRB1/NFATC2/PIK3R1/PIK3R2	6
MF	GO:0005154	epidermal growth factor receptor binding	3/101	32/18410	0.000708136	0.00571229	0.00407489	GRB2/VAV2/VAV3	3
MF	GO:0004712	protein serine/threonine/tyrosine kinase activity	9/101	446/18410	0.000773473	0.00603808	0.00430729	AXL/FYN/LCK/MERTK/PAK1/PIK3CA/PRKCA/PRKCD/TYRO3	9
MF	GO:0001618	virus receptor activity	4/101	76/18410	0.000808827	0.00611675	0.00436341	AXL/ICAM1/NECTIN2/TYRO3	4
MF	GO:0140272	exogenous protein binding	4/101	77/18410	0.000849585	0.00623029	0.0044444	AXL/ICAM1/NECTIN2/TYRO3	4
MF	GO:0016303	1-phosphatidylinositol-3-kinase activity	2/101	10/18410	0.00130313	0.00893733	0.00637548	PIK3CA/PIK3R3	2
MF	GO:0052813	phosphatidylinositol bisphosphate kinase activity	2/101	10/18410	0.00130313	0.00893733	0.00637548	PIK3CA/PIK3R6	2
MF	GO:0019903	protein phosphatase binding	5/101	148/18410	0.00133814	0.00893733	0.00637548	GRB2/LCK/LILRB1/PIK3R1/PIK3R2	5
MF	GO:0003925	G protein activity	3/101	40/18410	0.00136645	0.00893733	0.00637548	HRAS/KRAS/RAC3	3
MF	GO:0005085	guanyl-nucleotide exchange factor activity	6/101	223/18410	0.00143802	0.00911218	0.00650021	RASGRP1/SOS1/SOS2/VAV1/VAV2/VAV3	6
MF	GO:0042169	SH2 domain binding	3/101	41/18410	0.00146849	0.00911218	0.00650021	LCK/LILRB1/PTPN6	3
MF	GO:0033218	amide binding	8/101	402/18410	0.00166344	0.00996424	0.00710803	HLA-A/HLA-B/HLA-C/HLA-E/HLA-F/HLA-G/ITGB2/PIK3R1	8
MF	GO:0005178	integrin binding	5/101	156/18410	0.00168816	0.00996424	0.00710803	ICAM1/ICAM2/ITGAL/ITGB2/PRKCA	5
MF	GO:0005165	neurotrophin receptor binding	2/101	12/18410	0.00189763	0.0108282	0.00772434	GRB2/PIK3R1	2
MF	GO:0004715	non-membrane spanning protein tyrosine kinase activity	3/101	45/18410	0.00192402	0.0108282	0.00772434	FYN/LCK/PRKCD	3
MF	GO:0048020	CCR chemokine receptor binding	3/101	47/18410	0.00218124	0.0119968	0.00855796	CCL2/CCL5/CCL7	3
MF	GO:0032036	myosin heavy chain binding	2/101	13/18410	0.00223464	0.0120174	0.00857267	AXL/CORO1A	2
MF	GO:0008009	chemokine activity	3/101	49/18410	0.00245884	0.0129356	0.00922768	CCL2/CCL5/CCL7	3
MF	GO:0019209	kinase activator activity	4/101	110/18410	0.00315822	0.0162615	0.0116002	CCL5/GAS6/IL2/PIK3CA	4
MF	GO:0004698	calcium-dependent protein kinase C activity	2/101	16/18410	0.00340125	0.017148	0.0122326	PRKCA/PRKCD	2
MF	GO:0004697	protein kinase C activity	2/101	17/18410	0.00384101	0.0189699	0.0135322	PRKCA/PRKCD	2
MF	GO:0004714	transmembrane receptor protein tyrosine kinase activity	3/101	60/18410	0.00437258	0.0211633	0.0150969	AXL/MERTK/TYRO3	3
MF	GO:0051428	peptide hormone receptor binding	2/101	19/18410	0.00479515	0.0223159	0.0159191	LEP/PTPN11	2
MF	GO:0052742	phosphatidylinositol kinase activity	2/101	19/18410	0.00479515	0.0223159	0.0159191	PIK3CA/PIK3R3	2
MF	GO:0030296	protein tyrosine kinase activator activity	2/101	20/18410	0.00530898	0.024241	0.0172924	CCL5/GAS6	2
MF	GO:0019887	protein kinase regulator activity	5/101	207/18410	0.00567126	0.0254156	0.0181303	CASP3/CCL5/GAS6/PIK3CA/RAC2	5
MF	GO:0005158	insulin receptor binding	2/101	22/18410	0.00640875	0.0276949	0.0197563	PIK3R1/PTPN11	2
MF	GO:0009931	calcium-dependent protein serine/threonine kinase activity	2/101	22/18410	0.00640875	0.0276949	0.0197563	PRKCA/PRKCD	2
MF	GO:0042379	chemokine receptor binding	3/101	71/18410	0.00699318	0.0286879	0.0204646	CCL2/CCL5/CCL7	3
MF	GO:0010857	calcium-dependent protein kinase activity	2/101	23/18410	0.00699415	0.0286879	0.0204646	PRKCA/PRKCD	2
MF	GO:0043274	phospholipase binding	2/101	23/18410	0.00699415	0.0286879	0.0204646	FYN/LCK	2
MF	GO:0019955	cytokine binding	4/101	141/18410	0.00758866	0.0306076	0.0218341	IFNGR1/IL12B/IL23R/IL2RG	4
MF	GO:0004435	phosphatidylinositol phospholipase C activity	2/101	26/18410	0.00888916	0.0352652	0.0251565	CCL5/PLCG2	2
MF	GO:0019199	transmembrane receptor protein kinase activity	3/101	79/18410	0.00937592	0.0365963	0.0261061	AXL/MERTK/TYRO3	3
MF	GO:0004629	phospholipase C activity	2/101	28/18410	0.0102655	0.0388165	0.0276899	CCL5/PLCG2	2
MF	GO:0046875	ephrin receptor binding	2/101	28/18410	0.0102655	0.0388165	0.0276899	FYN/GRB2	2
MF	GO:0003924	GTPase activity	6/101	336/18410	0.0105162	0.0391528	0.0279298	HRAS/KRAS/RAC2/RAC3/TUBB/TUBB4B	6
MF	GO:0051427	hormone receptor binding	2/101	32/18410	0.0132801	0.0486938	0.0347359	LEP/PTPN11	2
MF	GO:0023023	MHC protein complex binding	2/101	36/18410	0.0166304	0.0600681	0.0428498	KLRC1/LILRB1	2
MF	GO:0005525	GTP binding	6/101	379/18410	0.018069	0.0643044	0.0458718	HRAS/KRAS/RAC2/RAC3/TUBB/TUBB4B	6
MF	GO:0030295	protein kinase activator activity	3/101	104/18410	0.0195767	0.0686602	0.048979	CCL5/GAS6/PIK3CA	3
MF	GO:0001664	G protein-coupled receptor binding	5/101	288/18410	0.0212369	0.0734191	0.0523738	CCL2/CCL5/CCL7/FYN/IL2	5
MF	GO:0019001	guanyl nucleotide binding	6/101	401/18410	0.0231005	0.0776434	0.0553872	HRAS/KRAS/RAC2/RAC3/TUBB/TUBB4B	6
MF	GO:0032561	guanyl ribonucleotide binding	6/101	401/18410	0.0231005	0.0776434	0.0553872	HRAS/KRAS/RAC2/RAC3/TUBB/TUBB4B	6
MF	GO:0030674	protein-macromolecule adaptor activity	5/101	305/18410	0.0263786	0.0874467	0.0623804	GAS6/GRB2/PIK3R1/PTPN11/SH2D1B	5
KEGG	hsa04650	Natural killer cell mediated cytotoxicity	48/84	131/8164	2.08371e-67	4.00072e-65	1.03089e-65	CASP3/CD48/FAS/FCGR3A/FYN/GRB2/HLA-A/HLA-B/HLA-C/HLA-E/HLA-G/HRAS/ICAM1/ICAM2/IFNA1/IFNA10/IFNA8/IFNB1/IFNGR1/ITGAL/ITGB2/KIR2DL1/KLRC1/KRAS/LCK/MICB/NFATC2/PAK1/PIK3CA/PIK3R1/PIK3R2/PIK3R3/PLCG2/PPP3R2/PRKCA/PTPN11/PTPN6/RAC2/RAC3/SH2D1B/SHC3/SOS1/SOS2/ULBP1/ULBP2/VAV1/VAV2/VAV3	48
KEGG	hsa04630	JAK-STAT signaling pathway	27/84	162/8164	3.40878e-26	2.18934e-24	5.6414e-25	GRB2/HRAS/IFNA1/IFNA10/IFNA8/IFNB1/IFNE/IFNGR1/IFNK/IFNW1/IL12B/IL2/IL21/IL21R/IL23A/IL23R/IL2RG/LEP/PIK3CA/PIK3R1/PIK3R2/PIK3R3/PTPN11/PTPN6/SOS1/SOS2/STAT5B	27
KEGG	hsa05163	Human cytomegalovirus infection	30/84	225/8164	3.42085e-26	2.18934e-24	5.6414e-25	CASP3/CCL2/CCL5/FAS/GRB2/HLA-A/HLA-B/HLA-C/HLA-E/HLA-F/HLA-G/HRAS/IFNA1/IFNA10/IFNA8/IFNB1/KRAS/NFATC2/NFATC3/NFATC4/PIK3CA/PIK3R1/PIK3R2/PIK3R3/PPP3R2/PRKCA/RAC2/RAC3/SOS1/SOS2	30
KEGG	hsa05167	Kaposi sarcoma-associated herpesvirus infection	27/84	194/8164	5.2881e-24	2.53829e-22	6.54054e-23	CASP3/FAS/HLA-A/HLA-B/HLA-C/HLA-E/HLA-F/HLA-G/HRAS/ICAM1/IFNA1/IFNA10/IFNA8/IFNB1/IFNGR1/KRAS/MICB/NFATC2/NFATC3/NFATC4/PIK3CA/PIK3R1/PIK3R2/PIK3R3/PIK3R6/PLCG2/PPP3R2	27
KEGG	hsa04662	B cell receptor signaling pathway	20/84	82/8164	6.01347e-23	1.94096e-21	5.00138e-22	GRB2/HRAS/KRAS/LILRB1/NFATC2/NFATC3/PIK3CA/PIK3R1/PIK3R2/PIK3R3/PLCG2/PPP3R2/PTPN6/RAC2/RAC3/SOS1/SOS2/VAV1/VAV2/VAV3	20
KEGG	hsa05170	Human immunodeficiency virus 1 infection	27/84	212/8164	6.06551e-23	1.94096e-21	5.00138e-22	CASP3/FAS/HLA-A/HLA-B/HLA-C/HLA-E/HLA-F/HLA-G/HRAS/IFNA1/IFNA10/IFNA8/IFNB1/KRAS/NFATC2/NFATC3/NFATC4/PAK1/PIK3CA/PIK3R1/PIK3R2/PIK3R3/PLCG2/PPP3R2/PRKCA/RAC2/RAC3	27
KEGG	hsa04660	T cell receptor signaling pathway	21/84	104/8164	3.34499e-22	9.17484e-21	2.36413e-21	FYN/GRB2/HRAS/IL2/KRAS/LCK/NFATC2/NFATC3/PAK1/PIK3CA/PIK3R1/PIK3R2/PIK3R3/PPP3R2/PTPN6/RASGRP1/SOS1/SOS2/VAV1/VAV2/VAV3	21
KEGG	hsa04664	Fc epsilon RI signaling pathway	17/84	68/8164	8.76933e-20	2.10464e-18	5.42314e-19	FYN/GRB2/HRAS/KRAS/PIK3CA/PIK3R1/PIK3R2/PIK3R3/PLCG2/PRKCA/RAC2/RAC3/SOS1/SOS2/VAV1/VAV2/VAV3	17
KEGG	hsa05417	Lipid and atherosclerosis	24/84	215/8164	5.50732e-19	1.17489e-17	3.02741e-18	CASP3/CCL2/CCL5/FAS/HRAS/ICAM1/IFNA1/IFNA10/IFNA8/IFNB1/IL12B/IL18/KRAS/NFATC2/NFATC3/PIK3CA/PIK3R1/PIK3R2/PIK3R3/PPP3R2/PRKCA/VAV1/VAV2/VAV3	24
KEGG	hsa04062	Chemokine signaling pathway	23/84	192/8164	6.73465e-19	1.29305e-17	3.33188e-18	CCL2/CCL5/CCL7/GRB2/HRAS/KRAS/PAK1/PIK3CA/PIK3R1/PIK3R2/PIK3R3/PIK3R6/PLCG2/PRKCD/RAC2/RAC3/SHC3/SOS1/SOS2/STAT5B/VAV1/VAV2/VAV3	23
KEGG	hsa05166	Human T-cell leukemia virus 1 infection	23/84	222/8164	1.84606e-17	3.22221e-16	8.30285e-17	HLA-A/HLA-B/HLA-C/HLA-E/HLA-F/HLA-G/HRAS/ICAM1/IL2/IL2RG/ITGAL/ITGB2/KRAS/LCK/NFATC2/NFATC3/NFATC4/PIK3CA/PIK3R1/PIK3R2/PIK3R3/PPP3R2/STAT5B	23
KEGG	hsa05161	Hepatitis B	20/84	162/8164	9.89686e-17	1.5835e-15	4.08029e-16	CASP3/FAS/GRB2/HRAS/IFNA1/IFNA10/IFNA8/IFNB1/KRAS/NFATC2/NFATC3/NFATC4/PIK3CA/PIK3R1/PIK3R2/PIK3R3/PRKCA/SOS1/SOS2/STAT5B	20
KEGG	hsa04625	C-type lectin receptor signaling pathway	17/84	104/8164	2.02047e-16	2.98407e-15	7.68923e-16	HRAS/IL12B/IL2/IL23A/KRAS/NFATC2/NFATC3/NFATC4/PAK1/PIK3CA/PIK3R1/PIK3R2/PIK3R3/PLCG2/PPP3R2/PRKCD/PTPN11	17
KEGG	hsa05205	Proteoglycans in cancer	20/84	205/8164	1.03009e-14	1.41269e-13	3.64017e-14	CASP3/FAS/GRB2/HRAS/IL12B/KRAS/PAK1/PIK3CA/PIK3R1/PIK3R2/PIK3R3/PLCG2/PRKCA/PTPN11/PTPN6/SOS1/SOS2/VAV1/VAV2/VAV3	20
KEGG	hsa05416	Viral myocarditis	13/84	60/8164	1.93782e-14	2.48041e-13	6.39141e-14	CASP3/FYN/HLA-A/HLA-B/HLA-C/HLA-E/HLA-F/HLA-G/ICAM1/ITGAL/ITGB2/RAC2/RAC3	13
KEGG	hsa01521	EGFR tyrosine kinase inhibitor resistance	14/84	79/8164	3.52616e-14	4.23139e-13	1.09032e-13	AXL/GAS6/GRB2/HRAS/KRAS/PIK3CA/PIK3R1/PIK3R2/PIK3R3/PLCG2/PRKCA/SHC3/SOS1/SOS2	14
KEGG	hsa04012	ErbB signaling pathway	14/84	85/8164	1.02577e-13	1.08396e-12	2.79311e-13	GRB2/HRAS/KRAS/PAK1/PIK3CA/PIK3R1/PIK3R2/PIK3R3/PLCG2/PRKCA/SHC3/SOS1/SOS2/STAT5B	14
KEGG	hsa05169	Epstein-Barr virus infection	19/84	202/8164	1.03261e-13	1.08396e-12	2.79311e-13	CASP3/FAS/HLA-A/HLA-B/HLA-C/HLA-E/HLA-F/HLA-G/ICAM1/IFNA1/IFNA10/IFNA8/IFNB1/ITGAL/PIK3CA/PIK3R1/PIK3R2/PIK3R3/PLCG2	19
KEGG	hsa04060	Cytokine-cytokine receptor interaction	22/84	295/8164	1.07267e-13	1.08396e-12	2.79311e-13	CCL2/CCL5/CCL7/FAS/IFNA1/IFNA10/IFNA8/IFNB1/IFNE/IFNGR1/IFNK/IFNW1/IL12B/IL18/IL2/IL21/IL21R/IL23A/IL23R/IL2RG/LEP/TNFRSF10D	22
KEGG	hsa05235	PD-L1 expression and PD-1 checkpoint pathway in cancer	14/84	89/8164	1.99494e-13	1.91515e-12	4.93486e-13	HRAS/IFNGR1/KRAS/LCK/NFATC2/NFATC3/PIK3CA/PIK3R1/PIK3R2/PIK3R3/PPP3R2/PTPN11/PTPN6/RASGRP1	14
KEGG	hsa04218	Cellular senescence	17/84	156/8164	2.13288e-13	1.95007e-12	5.02484e-13	HLA-A/HLA-B/HLA-C/HLA-E/HLA-F/HLA-G/HRAS/KIR2DL4/KRAS/NFATC2/NFATC3/NFATC4/PIK3CA/PIK3R1/PIK3R2/PIK3R3/PPP3R2	17
KEGG	hsa05135	Yersinia infection	16/84	137/8164	3.94978e-13	3.44708e-12	8.88227e-13	CCL2/IFNB1/IL18/IL2/LCK/NFATC2/NFATC3/PIK3CA/PIK3R1/PIK3R2/PIK3R3/RAC2/RAC3/VAV1/VAV2/VAV3	16
KEGG	hsa04370	VEGF signaling pathway	12/84	59/8164	4.73959e-13	3.95653e-12	1.0195e-12	HRAS/KRAS/NFATC2/PIK3CA/PIK3R1/PIK3R2/PIK3R3/PLCG2/PPP3R2/PRKCA/RAC2/RAC3	12
KEGG	hsa05164	Influenza A	17/84	171/8164	9.79363e-13	7.83491e-12	2.01886e-12	CASP3/CCL2/CCL5/FAS/ICAM1/IFNA1/IFNA10/IFNA8/IFNB1/IFNGR1/IL12B/IL18/PIK3CA/PIK3R1/PIK3R2/PIK3R3/PRKCA	17
KEGG	hsa04360	Axon guidance	17/84	182/8164	2.72714e-12	2.09445e-11	5.39688e-12	FYN/HRAS/KRAS/NFATC2/NFATC3/NFATC4/PAK1/PIK3CA/PIK3R1/PIK3R2/PIK3R3/PLCG2/PPP3R2/PRKCA/PTPN11/RAC2/RAC3	17
KEGG	hsa05320	Autoimmune thyroid disease	11/84	53/8164	3.74674e-12	2.76683e-11	7.12943e-12	FAS/HLA-A/HLA-B/HLA-C/HLA-E/HLA-F/HLA-G/IFNA1/IFNA10/IFNA8/IL2	11
KEGG	hsa05223	Non-small cell lung cancer	12/84	72/8164	5.84564e-12	4.1569e-11	1.07113e-11	GRB2/HRAS/KRAS/PIK3CA/PIK3R1/PIK3R2/PIK3R3/PLCG2/PRKCA/SOS1/SOS2/STAT5B	12
KEGG	hsa04670	Leukocyte transendothelial migration	14/84	114/8164	6.6728e-12	4.57564e-11	1.17903e-11	ICAM1/ITGAL/ITGB2/PIK3CA/PIK3R1/PIK3R2/PIK3R3/PLCG2/PRKCA/PTPN11/RAC2/VAV1/VAV2/VAV3	14
KEGG	hsa05332	Graft-versus-host disease	10/84	42/8164	8.64437e-12	5.72317e-11	1.47472e-11	FAS/HLA-A/HLA-B/HLA-C/HLA-E/HLA-F/HLA-G/IL2/KIR2DL1/KLRC1	10
KEGG	hsa05214	Glioma	12/84	75/8164	9.69793e-12	6.15317e-11	1.58552e-11	GRB2/HRAS/KRAS/PIK3CA/PIK3R1/PIK3R2/PIK3R3/PLCG2/PRKCA/SHC3/SOS1/SOS2	12
KEGG	hsa05165	Human papillomavirus infection	21/84	331/8164	9.93481e-12	6.15317e-11	1.58552e-11	CASP3/FAS/GRB2/HLA-A/HLA-B/HLA-C/HLA-E/HLA-F/HLA-G/HRAS/IFNA1/IFNA10/IFNA8/IFNB1/KRAS/PIK3CA/PIK3R1/PIK3R2/PIK3R3/SOS1/SOS2	21
KEGG	hsa05220	Chronic myeloid leukemia	12/84	76/8164	1.1422e-11	6.85321e-11	1.76591e-11	GRB2/HRAS/KRAS/PIK3CA/PIK3R1/PIK3R2/PIK3R3/PTPN11/SHC3/SOS1/SOS2/STAT5B	12
KEGG	hsa04666	Fc gamma R-mediated phagocytosis	13/84	97/8164	1.29258e-11	7.52048e-11	1.93784e-11	FCGR3A/PAK1/PIK3CA/PIK3R1/PIK3R2/PIK3R3/PLCG2/PRKCA/PRKCD/RAC2/VAV1/VAV2/VAV3	13
KEGG	hsa04510	Focal adhesion	17/84	201/8164	1.36782e-11	7.72415e-11	1.99032e-11	FYN/GRB2/HRAS/PAK1/PIK3CA/PIK3R1/PIK3R2/PIK3R3/PRKCA/RAC2/RAC3/SHC3/SOS1/SOS2/VAV1/VAV2/VAV3	17
KEGG	hsa04072	Phospholipase D signaling pathway	15/84	148/8164	1.86196e-11	1.02142e-10	2.63194e-11	FYN/GRB2/HRAS/KRAS/PIK3CA/PIK3R1/PIK3R2/PIK3R3/PIK3R6/PLCG2/PRKCA/PTPN11/SHC3/SOS1/SOS2	15
KEGG	hsa04933	AGE-RAGE signaling pathway in diabetic complications	13/84	100/8164	1.92414e-11	1.02621e-10	2.64429e-11	CASP3/CCL2/HRAS/ICAM1/KRAS/PIK3CA/PIK3R1/PIK3R2/PIK3R3/PLCG2/PRKCA/PRKCD/STAT5B	13
KEGG	hsa04380	Osteoclast differentiation	14/84	128/8164	3.3132e-11	1.71928e-10	4.43016e-11	FCGR3A/FYN/GRB2/IFNB1/IFNGR1/LCK/LILRB1/NFATC2/PIK3CA/PIK3R1/PIK3R2/PIK3R3/PLCG2/PPP3R2	14
KEGG	hsa05160	Hepatitis C	15/84	157/8164	4.38433e-11	2.21524e-10	5.70813e-11	CASP3/FAS/GRB2/HRAS/IFNA1/IFNA10/IFNA8/IFNB1/KRAS/PIK3CA/PIK3R1/PIK3R2/PIK3R3/SOS1/SOS2	15
KEGG	hsa05210	Colorectal cancer	12/84	86/8164	5.18537e-11	2.5528e-10	6.57793e-11	CASP3/GRB2/HRAS/KRAS/PIK3CA/PIK3R1/PIK3R2/PIK3R3/RAC2/RAC3/SOS1/SOS2	12
KEGG	hsa05211	Renal cell carcinoma	11/84	69/8164	7.85459e-11	3.7702e-10	9.71489e-11	GRB2/HRAS/KRAS/PAK1/PIK3CA/PIK3R1/PIK3R2/PIK3R3/PTPN11/SOS1/SOS2	11
KEGG	hsa04917	Prolactin signaling pathway	11/84	70/8164	9.24229e-11	4.32809e-10	1.11524e-10	GRB2/HRAS/KRAS/PIK3CA/PIK3R1/PIK3R2/PIK3R3/SHC3/SOS1/SOS2/STAT5B	11
KEGG	hsa05162	Measles	14/84	139/8164	1.02078e-10	4.66641e-10	1.20242e-10	CASP3/FAS/IFNA1/IFNA10/IFNA8/IFNB1/IL12B/IL2/IL2RG/PIK3CA/PIK3R1/PIK3R2/PIK3R3/STAT5B	14
KEGG	hsa05330	Allograft rejection	9/84	38/8164	1.06675e-10	4.76315e-10	1.22735e-10	FAS/HLA-A/HLA-B/HLA-C/HLA-E/HLA-F/HLA-G/IL12B/IL2	9
KEGG	hsa04014	Ras signaling pathway	17/84	235/8164	1.64971e-10	7.19875e-10	1.85494e-10	GRB2/HRAS/KRAS/PAK1/PIK3CA/PIK3R1/PIK3R2/PIK3R3/PLCG2/PRKCA/PTPN11/RAC2/RAC3/RASGRP1/SHC3/SOS1/SOS2	17
KEGG	hsa04722	Neurotrophin signaling pathway	13/84	119/8164	1.80928e-10	7.71961e-10	1.98916e-10	GRB2/HRAS/KRAS/PIK3CA/PIK3R1/PIK3R2/PIK3R3/PLCG2/PRKCD/PTPN11/SHC3/SOS1/SOS2	13
KEGG	hsa04935	Growth hormone synthesis, secretion and action	13/84	120/8164	2.01257e-10	8.40029e-10	2.16455e-10	GRB2/HRAS/KRAS/PIK3CA/PIK3R1/PIK3R2/PIK3R3/PLCG2/PRKCA/SHC3/SOS1/SOS2/STAT5B	13
KEGG	hsa05231	Choline metabolism in cancer	12/84	98/8164	2.49586e-10	1.01958e-09	2.62722e-10	GRB2/HRAS/KRAS/PIK3CA/PIK3R1/PIK3R2/PIK3R3/PRKCA/RAC2/RAC3/SOS1/SOS2	12
KEGG	hsa04940	Type I diabetes mellitus	9/84	43/8164	3.53997e-10	1.41599e-09	3.64865e-10	FAS/HLA-A/HLA-B/HLA-C/HLA-E/HLA-F/HLA-G/IL12B/IL2	9
KEGG	hsa04810	Regulation of actin cytoskeleton	16/84	218/8164	4.93996e-10	1.93566e-09	4.98771e-10	HRAS/ITGAL/ITGB2/KRAS/PAK1/PIK3CA/PIK3R1/PIK3R2/PIK3R3/RAC2/RAC3/SOS1/SOS2/VAV1/VAV2/VAV3	16
KEGG	hsa04659	Th17 cell differentiation	12/84	108/8164	7.8909e-10	3.03011e-09	7.80784e-10	IFNGR1/IL2/IL21/IL21R/IL23A/IL23R/IL2RG/LCK/NFATC2/NFATC3/PPP3R2/STAT5B	12
KEGG	hsa05221	Acute myeloid leukemia	10/84	67/8164	1.18392e-09	4.45711e-09	1.14849e-09	GRB2/HRAS/KRAS/PIK3CA/PIK3R1/PIK3R2/PIK3R3/SOS1/SOS2/STAT5B	10
KEGG	hsa05203	Viral carcinogenesis	15/84	204/8164	1.7938e-09	6.62327e-09	1.70665e-09	CASP3/GRB2/HLA-A/HLA-B/HLA-C/HLA-E/HLA-F/HLA-G/HRAS/KRAS/PIK3CA/PIK3R1/PIK3R2/PIK3R3/STAT5B	15
KEGG	hsa05168	Herpes simplex virus 1 infection	22/84	495/8164	2.8753e-09	1.04162e-08	2.68399e-09	CASP3/CCL2/CCL5/FAS/HLA-A/HLA-B/HLA-C/HLA-E/HLA-F/HLA-G/IFNA1/IFNA10/IFNA8/IFNB1/IFNGR1/IL12B/NECTIN2/PIK3CA/PIK3R1/PIK3R2/PIK3R3/PTPN11	22
KEGG	hsa05142	Chagas disease	11/84	102/8164	5.83931e-09	2.05979e-08	5.30757e-09	CCL2/CCL5/FAS/IFNB1/IFNGR1/IL12B/IL2/PIK3CA/PIK3R1/PIK3R2/PIK3R3	11
KEGG	hsa05213	Endometrial cancer	9/84	58/8164	5.90044e-09	2.05979e-08	5.30757e-09	GRB2/HRAS/KRAS/PIK3CA/PIK3R1/PIK3R2/PIK3R3/SOS1/SOS2	9
KEGG	hsa05321	Inflammatory bowel disease	9/84	65/8164	1.67101e-08	5.72919e-08	1.47627e-08	IFNGR1/IL12B/IL18/IL2/IL21/IL21R/IL23A/IL23R/IL2RG	9
KEGG	hsa04015	Rap1 signaling pathway	14/84	210/8164	2.33462e-08	7.86398e-08	2.02635e-08	HRAS/ITGAL/ITGB2/KRAS/PIK3CA/PIK3R1/PIK3R2/PIK3R3/PRKCA/RAC2/RAC3/VAV1/VAV2/VAV3	14
KEGG	hsa05152	Tuberculosis	13/84	180/8164	3.01459e-08	9.97932e-08	2.57143e-08	CASP3/CORO1A/FCGR3A/IFNA1/IFNA10/IFNA8/IFNB1/IFNGR1/IL12B/IL18/IL23A/ITGB2/PPP3R2	13
KEGG	hsa01522	Endocrine resistance	10/84	98/8164	5.16809e-08	1.68182e-07	4.33364e-08	GRB2/HRAS/KRAS/PIK3CA/PIK3R1/PIK3R2/PIK3R3/SHC3/SOS1/SOS2	10
KEGG	hsa04514	Cell adhesion molecules	12/84	157/8164	5.74784e-08	1.83931e-07	4.73945e-08	CD2/HLA-A/HLA-B/HLA-C/HLA-E/HLA-F/HLA-G/ICAM1/ICAM2/ITGAL/ITGB2/NECTIN2	12
KEGG	hsa04926	Relaxin signaling pathway	11/84	129/8164	6.97176e-08	2.19439e-07	5.6544e-08	GRB2/HRAS/KRAS/PIK3CA/PIK3R1/PIK3R2/PIK3R3/PRKCA/SHC3/SOS1/SOS2	11
KEGG	hsa05146	Amoebiasis	10/84	102/8164	7.60298e-08	2.35447e-07	6.06689e-08	CASP3/IL12B/ITGB2/PIK3CA/PIK3R1/PIK3R2/PIK3R3/PRDX1/PRKCA/SERPINB4	10
KEGG	hsa04151	PI3K-Akt signaling pathway	17/84	354/8164	8.26298e-08	2.51824e-07	6.48889e-08	GRB2/HRAS/IFNA1/IFNA10/IFNA8/IFNB1/IL2/IL2RG/KRAS/PIK3CA/PIK3R1/PIK3R2/PIK3R3/PIK3R6/PRKCA/SOS1/SOS2	17
KEGG	hsa04612	Antigen processing and presentation	9/84	78/8164	8.55519e-08	2.56656e-07	6.61339e-08	HLA-A/HLA-B/HLA-C/HLA-E/HLA-F/HLA-G/KIR2DL1/KIR2DL4/KLRC1	9
KEGG	hsa04620	Toll-like receptor signaling pathway	10/84	104/8164	9.16267e-08	2.70651e-07	6.97402e-08	CCL5/IFNA1/IFNA10/IFNA8/IFNB1/IL12B/PIK3CA/PIK3R1/PIK3R2/PIK3R3	10
KEGG	hsa05225	Hepatocellular carcinoma	12/84	168/8164	1.21761e-07	3.54213e-07	9.12721e-08	GRB2/HRAS/KRAS/PIK3CA/PIK3R1/PIK3R2/PIK3R3/PLCG2/PRKCA/SHC3/SOS1/SOS2	12
KEGG	hsa04915	Estrogen signaling pathway	11/84	138/8164	1.39915e-07	4.00949e-07	1.03315e-07	GRB2/HRAS/KRAS/PIK3CA/PIK3R1/PIK3R2/PIK3R3/PRKCD/SHC3/SOS1/SOS2	11
KEGG	hsa04668	TNF signaling pathway	10/84	112/8164	1.85886e-07	5.24853e-07	1.35242e-07	CASP3/CCL2/CCL5/FAS/ICAM1/IFNB1/PIK3CA/PIK3R1/PIK3R2/PIK3R3	10
KEGG	hsa04071	Sphingolipid signaling pathway	10/84	119/8164	3.29697e-07	9.17417e-07	2.36396e-07	FYN/HRAS/KRAS/PIK3CA/PIK3R1/PIK3R2/PIK3R3/PRKCA/RAC2/RAC3	10
KEGG	hsa04658	Th1 and Th2 cell differentiation	9/84	92/8164	3.62716e-07	9.94879e-07	2.56356e-07	IFNGR1/IL12B/IL2/IL2RG/LCK/NFATC2/NFATC3/PPP3R2/STAT5B	9
KEGG	hsa04145	Phagosome	11/84	152/8164	3.74789e-07	1.01351e-06	2.61157e-07	CORO1A/FCGR3A/HLA-A/HLA-B/HLA-C/HLA-E/HLA-F/HLA-G/ITGB2/TUBB/TUBB4B	11
KEGG	hsa04622	RIG-I-like receptor signaling pathway	8/84	70/8164	5.0378e-07	1.34341e-06	3.46164e-07	IFNA1/IFNA10/IFNA8/IFNB1/IFNE/IFNK/IFNW1/IL12B	8
KEGG	hsa05215	Prostate cancer	9/84	97/8164	5.72354e-07	1.50537e-06	3.87897e-07	GRB2/HRAS/KRAS/PIK3CA/PIK3R1/PIK3R2/PIK3R3/SOS1/SOS2	9
KEGG	hsa05171	Coronavirus disease - COVID-19	13/84	232/8164	5.89129e-07	1.52855e-06	3.9387e-07	CCL2/IFNA1/IFNA10/IFNA8/IFNB1/IL12B/IL2/PIK3CA/PIK3R1/PIK3R2/PIK3R3/PLCG2/PRKCA	13
KEGG	hsa04068	FoxO signaling pathway	10/84	131/8164	8.08824e-07	2.07059e-06	5.3354e-07	GRB2/HRAS/KRAS/PIK3CA/PIK3R1/PIK3R2/PIK3R3/RAG1/SOS1/SOS2	10
KEGG	hsa04910	Insulin signaling pathway	10/84	137/8164	1.22327e-06	3.09036e-06	7.9631e-07	GRB2/HRAS/KRAS/PIK3CA/PIK3R1/PIK3R2/PIK3R3/SHC3/SOS1/SOS2	10
KEGG	hsa04010	MAPK signaling pathway	14/84	294/8164	1.48251e-06	3.69664e-06	9.52534e-07	CASP3/FAS/GRB2/HRAS/KRAS/NFATC3/PAK1/PPP3R2/PRKCA/RAC2/RAC3/RASGRP1/SOS1/SOS2	14
KEGG	hsa04960	Aldosterone-regulated sodium reabsorption	6/84	37/8164	1.78427e-06	4.39206e-06	1.13173e-06	KRAS/PIK3CA/PIK3R1/PIK3R2/PIK3R3/PRKCA	6
KEGG	hsa04725	Cholinergic synapse	9/84	113/8164	2.09266e-06	5.08597e-06	1.31053e-06	FYN/HRAS/KRAS/PIK3CA/PIK3R1/PIK3R2/PIK3R3/PIK3R6/PRKCA	9
KEGG	hsa05224	Breast cancer	10/84	147/8164	2.33077e-06	5.59385e-06	1.4414e-06	GRB2/HRAS/KRAS/PIK3CA/PIK3R1/PIK3R2/PIK3R3/SHC3/SOS1/SOS2	10
KEGG	hsa05226	Gastric cancer	10/84	149/8164	2.63526e-06	6.24653e-06	1.60958e-06	GRB2/HRAS/KRAS/PIK3CA/PIK3R1/PIK3R2/PIK3R3/SHC3/SOS1/SOS2	10
KEGG	hsa04540	Gap junction	8/84	88/8164	2.95319e-06	6.91478e-06	1.78177e-06	GRB2/HRAS/KRAS/PRKCA/SOS1/SOS2/TUBB/TUBB4B	8
KEGG	hsa04929	GnRH secretion	7/84	64/8164	3.66733e-06	8.48347e-06	2.18598e-06	HRAS/KRAS/PIK3CA/PIK3R1/PIK3R2/PIK3R3/PRKCA	7
KEGG	hsa04150	mTOR signaling pathway	10/84	156/8164	3.99058e-06	9.12132e-06	2.35034e-06	GRB2/HRAS/KRAS/PIK3CA/PIK3R1/PIK3R2/PIK3R3/PRKCA/SOS1/SOS2	10
KEGG	hsa05207	Chemical carcinogenesis - receptor activation	11/84	212/8164	9.84001e-06	2.22268e-05	5.72731e-06	GRB2/HRAS/KRAS/PIK3CA/PIK3R1/PIK3R2/PIK3R3/PRKCA/SOS1/SOS2/STAT5B	11
KEGG	hsa05212	Pancreatic cancer	7/84	76/8164	1.16857e-05	2.6089e-05	6.7225e-06	KRAS/PIK3CA/PIK3R1/PIK3R2/PIK3R3/RAC2/RAC3	7
KEGG	hsa05206	MicroRNAs in cancer	13/84	310/8164	1.46114e-05	3.22458e-05	8.30896e-06	CASP3/DNMT3B/GRB2/HRAS/KRAS/PIK3CA/PIK3R1/PIK3R2/PIK3R3/PLCG2/PRKCA/SOS1/SOS2	13
KEGG	hsa05208	Chemical carcinogenesis - reactive oxygen species	11/84	223/8164	1.58726e-05	3.46311e-05	8.92359e-06	GRB2/HRAS/KRAS/PIK3CA/PIK3R1/PIK3R2/PIK3R3/PRKCD/PTPN11/SOS1/SOS2	11
KEGG	hsa05020	Prion disease	12/84	273/8164	2.02335e-05	4.36498e-05	1.12475e-05	CASP3/CCL5/FYN/PIK3CA/PIK3R1/PIK3R2/PIK3R3/PPP3R2/PRKCD/RAC2/TUBB/TUBB4B	12
KEGG	hsa04613	Neutrophil extracellular trap formation	10/84	190/8164	2.27824e-05	4.86025e-05	1.25237e-05	FCGR3A/ITGAL/ITGB2/PIK3CA/PIK3R1/PIK3R2/PIK3R3/PLCG2/PRKCA/RAC2	10
KEGG	hsa04919	Thyroid hormone signaling pathway	8/84	121/8164	3.1419e-05	6.62906e-05	1.70815e-05	HRAS/KRAS/PIK3CA/PIK3R1/PIK3R2/PIK3R3/PLCG2/PRKCA	8
KEGG	hsa05143	African trypanosomiasis	5/84	37/8164	3.44183e-05	7.18294e-05	1.85087e-05	FAS/ICAM1/IL12B/IL18/PRKCA	5
KEGG	hsa04611	Platelet activation	8/84	124/8164	3.74962e-05	7.74116e-05	1.99471e-05	FYN/PIK3CA/PIK3R1/PIK3R2/PIK3R3/PIK3R6/PLCG2/RASGRP1	8
KEGG	hsa04213	Longevity regulating pathway - multiple species	6/84	62/8164	3.84333e-05	7.85021e-05	2.02281e-05	HRAS/KRAS/PIK3CA/PIK3R1/PIK3R2/PIK3R3	6
KEGG	hsa04623	Cytosolic DNA-sensing pathway	6/84	63/8164	4.21323e-05	8.51515e-05	2.19415e-05	CCL5/IFNA1/IFNA10/IFNA8/IFNB1/IL18	6
KEGG	hsa04912	GnRH signaling pathway	7/84	93/8164	4.39952e-05	8.70832e-05	2.24392e-05	GRB2/HRAS/KRAS/PRKCA/PRKCD/SOS1/SOS2	7
KEGG	hsa05323	Rheumatoid arthritis	7/84	93/8164	4.39952e-05	8.70832e-05	2.24392e-05	CCL2/CCL5/ICAM1/IL18/IL23A/ITGAL/ITGB2	7
KEGG	hsa04750	Inflammatory mediator regulation of TRP channels	7/84	98/8164	6.16445e-05	0.000120773	3.11202e-05	PIK3CA/PIK3R1/PIK3R2/PIK3R3/PLCG2/PRKCA/PRKCD	7
KEGG	hsa04061	Viral protein interaction with cytokine and cytokine receptor	7/84	100/8164	7.01581e-05	0.000136064	3.50604e-05	CCL2/CCL5/CCL7/IL18/IL2/IL2RG/TNFRSF10D	7
KEGG	hsa04210	Apoptosis	8/84	136/8164	7.25457e-05	0.000139288	3.5891e-05	CASP3/FAS/HRAS/KRAS/PIK3CA/PIK3R1/PIK3R2/PIK3R3	8
KEGG	hsa05230	Central carbon metabolism in cancer	6/84	70/8164	7.67727e-05	0.000145944	3.76062e-05	HRAS/KRAS/PIK3CA/PIK3R1/PIK3R2/PIK3R3	6
KEGG	hsa04024	cAMP signaling pathway	10/84	221/8164	8.25362e-05	0.000155362	4.00331e-05	PAK1/PIK3CA/PIK3R1/PIK3R2/PIK3R3/RAC2/RAC3/VAV1/VAV2/VAV3	10
KEGG	hsa05418	Fluid shear stress and atherosclerosis	8/84	139/8164	8.46436e-05	0.000157782	4.06566e-05	CCL2/ICAM1/PIK3CA/PIK3R1/PIK3R2/PIK3R3/RAC2/RAC3	8
KEGG	hsa05218	Melanoma	6/84	72/8164	8.99969e-05	0.000166148	4.28123e-05	HRAS/KRAS/PIK3CA/PIK3R1/PIK3R2/PIK3R3	6
KEGG	hsa01524	Platinum drug resistance	6/84	73/8164	9.72568e-05	0.000177841	4.58253e-05	CASP3/FAS/PIK3CA/PIK3R1/PIK3R2/PIK3R3	6
KEGG	hsa04930	Type II diabetes mellitus	5/84	46/8164	0.000100659	0.000182326	4.69811e-05	PIK3CA/PIK3R1/PIK3R2/PIK3R3/PRKCD	5
KEGG	hsa04066	HIF-1 signaling pathway	7/84	109/8164	0.000121232	0.000217537	5.6054e-05	IFNGR1/PIK3CA/PIK3R1/PIK3R2/PIK3R3/PLCG2/PRKCA	7
KEGG	hsa05144	Malaria	5/84	50/8164	0.000150656	0.000267832	6.90138e-05	CCL2/ICAM1/IL18/ITGAL/ITGB2	5
KEGG	hsa04921	Oxytocin signaling pathway	8/84	154/8164	0.000173117	0.00030494	7.85756e-05	HRAS/KRAS/NFATC2/NFATC3/NFATC4/PIK3R6/PPP3R2/PRKCA	8
KEGG	hsa05130	Pathogenic Escherichia coli infection	9/84	197/8164	0.000178113	0.000310888	8.01082e-05	CASP3/FAS/FYN/IL18/PAK1/PTPN11/PTPN6/TUBB/TUBB4B	9
KEGG	hsa04211	Longevity regulating pathway	6/84	89/8164	0.000291267	0.000503814	0.00012982	HRAS/KRAS/PIK3CA/PIK3R1/PIK3R2/PIK3R3	6
KEGG	hsa04070	Phosphatidylinositol signaling system	6/84	97/8164	0.000463957	0.000795355	0.000204943	PIK3CA/PIK3R1/PIK3R2/PIK3R3/PLCG2/PRKCA	6
KEGG	hsa04621	NOD-like receptor signaling pathway	8/84	184/8164	0.000577828	0.000981796	0.000252985	CCL2/CCL5/IFNA1/IFNA10/IFNA8/IFNB1/IL18/PRKCD	8
KEGG	hsa04140	Autophagy - animal	7/84	141/8164	0.000590354	0.00099428	0.000256202	HRAS/KRAS/PIK3CA/PIK3R1/PIK3R2/PIK3R3/PRKCD	7
KEGG	hsa04936	Alcoholic liver disease	7/84	142/8164	0.000615864	0.00102823	0.000264948	CASP3/FAS/IFNA1/IFNA10/IFNA8/IFNB1/IL12B	7
KEGG	hsa04550	Signaling pathways regulating pluripotency of stem cells	7/84	143/8164	0.000642244	0.00106302	0.000273915	GRB2/HRAS/KRAS/PIK3CA/PIK3R1/PIK3R2/PIK3R3	7
KEGG	hsa05120	Epithelial cell signaling in Helicobacter pylori infection	5/84	70/8164	0.000732777	0.00120251	0.000309856	CASP3/CCL5/PAK1/PLCG2/PTPN11	5
KEGG	hsa04520	Adherens junction	5/84	71/8164	0.000781989	0.00127239	0.000327863	FYN/NECTIN2/PTPN6/RAC2/RAC3	5
KEGG	hsa04931	Insulin resistance	6/84	108/8164	0.000821268	0.00132507	0.000341438	PIK3CA/PIK3R1/PIK3R2/PIK3R3/PRKCD/PTPN11	6
KEGG	hsa05131	Shigellosis	9/84	247/8164	0.000934047	0.00149447	0.000385089	CCL5/IFNB1/IL18/PIK3CA/PIK3R1/PIK3R2/PIK3R3/PLCG2/PRKCD	9
KEGG	hsa04932	Non-alcoholic fatty liver disease	7/84	155/8164	0.00103464	0.00164175	0.000423038	CASP3/FAS/LEP/PIK3CA/PIK3R1/PIK3R2/PIK3R3	7
KEGG	hsa05100	Bacterial invasion of epithelial cells	5/84	77/8164	0.00113092	0.00176533	0.000454883	PIK3CA/PIK3R1/PIK3R2/PIK3R3/SHC3	5
KEGG	hsa05140	Leishmaniasis	5/84	77/8164	0.00113092	0.00176533	0.000454883	FCGR3A/IFNGR1/IL12B/ITGB2/PTPN6	5
KEGG	hsa04217	Necroptosis	7/84	159/8164	0.00120076	0.00185924	0.000479081	FAS/IFNA1/IFNA10/IFNA8/IFNB1/IFNGR1/STAT5B	7
KEGG	hsa04973	Carbohydrate digestion and absorption	4/84	47/8164	0.00132851	0.00204058	0.000525809	PIK3CA/PIK3R1/PIK3R2/PIK3R3	4
KEGG	hsa04310	Wnt signaling pathway	7/84	170/8164	0.0017672	0.00269288	0.00069389	NFATC2/NFATC3/NFATC4/PPP3R2/PRKCA/RAC2/RAC3	7
KEGG	hsa05010	Alzheimer disease	11/84	384/8164	0.00181866	0.00274947	0.00070847	CASP3/FAS/HRAS/KRAS/PIK3CA/PIK3R1/PIK3R2/PIK3R3/PPP3R2/TUBB/TUBB4B	11
KEGG	hsa05222	Small cell lung cancer	5/84	92/8164	0.00249629	0.00374444	0.000964849	CASP3/PIK3CA/PIK3R1/PIK3R2/PIK3R3	5
KEGG	hsa04923	Regulation of lipolysis in adipocytes	4/84	57/8164	0.00272185	0.00401996	0.00103584	PIK3CA/PIK3R1/PIK3R2/PIK3R3	4
KEGG	hsa05134	Legionellosis	4/84	57/8164	0.00272185	0.00401996	0.00103584	CASP3/IL12B/IL18/ITGB2	4
KEGG	hsa04914	Progesterone-mediated oocyte maturation	5/84	102/8164	0.00390334	0.00572092	0.00147414	KRAS/PIK3CA/PIK3R1/PIK3R2/PIK3R3	5
KEGG	hsa04144	Endocytosis	8/84	251/8164	0.00414479	0.00602879	0.00155347	HLA-A/HLA-B/HLA-C/HLA-E/HLA-F/HLA-G/HRAS/IL2RG	8
KEGG	hsa05415	Diabetic cardiomyopathy	7/84	203/8164	0.00476106	0.00687312	0.00177103	PIK3CA/PIK3R1/PIK3R2/PIK3R3/PRKCA/PRKCD/RAC2	7
KEGG	hsa04720	Long-term potentiation	4/84	67/8164	0.00488708	0.00700239	0.00180434	HRAS/KRAS/PPP3R2/PRKCA	4
KEGG	hsa05340	Primary immunodeficiency	3/84	38/8164	0.00683891	0.00972645	0.00250627	IL2RG/LCK/RAG1	3
KEGG	hsa05133	Pertussis	4/84	76/8164	0.00762976	0.0107714	0.00277553	CASP3/IL12B/IL23A/ITGB2	4
KEGG	hsa04152	AMPK signaling pathway	5/84	121/8164	0.00800728	0.0112219	0.0028916	LEP/PIK3CA/PIK3R1/PIK3R2/PIK3R3	5
KEGG	hsa05034	Alcoholism	6/84	187/8164	0.0123743	0.0172164	0.00443625	GRB2/HRAS/KRAS/SHC3/SOS1/SOS2	6
KEGG	hsa05132	Salmonella infection	7/84	249/8164	0.0139114	0.0192158	0.00495144	CASP3/HRAS/IL18/PAK1/PIK3CA/TUBB/TUBB4B	7
KEGG	hsa05017	Spinocerebellar ataxia	5/84	143/8164	0.0157058	0.0215394	0.00555019	PIK3CA/PIK3R1/PIK3R2/PIK3R3/PRKCA	5
KEGG	hsa05150	Staphylococcus aureus infection	4/84	96/8164	0.016933	0.0230577	0.0059414	FCGR3A/ICAM1/ITGAL/ITGB2	4
KEGG	hsa04730	Long-term depression	3/84	60/8164	0.0236119	0.031926	0.00822655	HRAS/KRAS/PRKCA	3
KEGG	hsa05145	Toxoplasmosis	4/84	112/8164	0.0280039	0.0375996	0.00968849	CASP3/IFNGR1/IL12B/PIK3R6	4
KEGG	hsa04022	cGMP-PKG signaling pathway	5/84	167/8164	0.028516	0.0380213	0.00979717	NFATC2/NFATC3/NFATC4/PIK3R6/PPP3R2	5
KEGG	hsa04726	Serotonergic synapse	4/84	115/8164	0.0304648	0.0403396	0.0103945	CASP3/HRAS/KRAS/PRKCA	4
KEGG	hsa05216	Thyroid cancer	2/84	37/8164	0.0552416	0.0726465	0.0187192	HRAS/KRAS	2
KEGG	hsa05219	Bladder cancer	2/84	41/8164	0.0662619	0.0865461	0.0223008	HRAS/KRAS	2
KEGG	hsa04657	IL-17 signaling pathway	3/84	94/8164	0.0723379	0.0938438	0.0241812	CASP3/CCL2/CCL7	3

## Sheet: Table S5
Clinical characteristics of BC patients from GEO validation cohort (GSE88770 merged with GSE425680)
Clinical characteristics	Group	No. of case (%)
Grade	Grade 1	24 (10.86)
	Grade 2	136 (61.54)
	Grade 3	60 (27.15)
	Unknown	1 (0.45)
Lymph node status	Positive	109 (49.32)
	Negative	111 (50.23)
	Unknown	1 (0.45)
ER status	Positive	173 (78.28)
	Negative	45 (20.36)
	Unknown	3 (1.36)
Survival status	Alive	158 (71.49)
	Dead	63 (28.51)

## Sheet: Table S6
DEGs between low- and high-risk groups in TCGA cohort (n=1369)
gene	group1mea	group2mea	logFC	p	FDR
CSN1S1	35.5223	0.223892	-7.30977	0.000355214	0.0017584
IGLV3-15	0.32747	0.0084937	-5.26882	0.0129313	0.0400021
RNU1-72P	2.95315	0.0952167	-4.9549	0.000375244	0.00184656
MYOC	2.17416	0.0841256	-4.69177	2.19561e-05	0.000149098
BTN1A1	1.4034	0.0577135	-4.60387	0.000243185	0.00126143
LINC00210	0.05964	0.00248444	-4.58528	0.00793947	0.0263875
MIR548I3	0.00494653	0.000216667	-4.51287	0.0104654	0.0334429
IGKV2D-38	0.0066182	0.000427963	-3.95088	0.000841454	0.00376403
AC244100.1	0.267046	0.0180356	-3.88817	0.000345311	0.00171534
AC097480.2	0.0551756	0.00381315	-3.85498	0.00646806	0.0221224
CTXN3	0.258442	0.0198435	-3.7031	0.000691638	0.00317036
RNU1-20P	1.33662	0.104752	-3.67353	0.00683332	0.0231988
CHGA	55.2697	4.45316	-3.63359	2.43743e-05	0.000163432
RN7SL3	148.998	12.4128	-3.5854	2.8026e-07	3.05097e-06
AC109630.1	0.549877	0.0535687	-3.35965	0.000253613	0.00130813
HAO2	1.36256	0.135142	-3.33377	1.64347e-05	0.000115404
AC137803.1	0.00607092	0.000662778	-3.19532	0.000158334	0.000861334
AC121764.1	0.353593	0.0441733	-3.00084	0.000627625	0.00291046
AC004947.1	0.567732	0.0729463	-2.9603	1.73413e-11	5.85378e-10
AC007952.7	0.00107561	0.000139815	-2.94357	0.00236401	0.00928073
CHGB	46.4875	6.43317	-2.85324	3.58566e-05	0.000230354
BRIX1P1	0.0775225	0.0111459	-2.7981	0.00625555	0.0214976
IGKV2D-36	0.00547111	0.000802222	-2.76976	0.000178986	0.000960186
RNVU1-29	6.88686	1.11098	-2.63201	6.3079e-06	4.91581e-05
AC010181.2	0.0379163	0.00631944	-2.58495	0.00585111	0.0202903
RNU1-22P	1.41598	0.236677	-2.58081	1.07083e-06	1.01118e-05
AC013652.2	0.346538	0.0590369	-2.55333	0.000195995	0.00104074
KIR2DL1	0.104149	0.0180633	-2.52751	5.45576e-06	4.31435e-05
AC022196.1	0.888026	0.154528	-2.52274	2.52392e-06	2.17214e-05
FAM187B	0.0946482	0.0166448	-2.5075	0.0149573	0.0452391
AL773573.1	0.0309073	0.00569074	-2.44126	0.00765988	0.0255912
IGKV6D-21	5.82044	1.10231	-2.4006	7.64656e-11	2.14062e-09
SNX18P10	0.00122458	0.00023463	-2.38383	0.00662739	0.022594
OR11Q1P	0.0899916	0.0175406	-2.3591	0.000120961	0.000679123
AC008808.1	0.00235422	0.000479259	-2.29637	0.0144952	0.044078
IGKV2D-40	15.8948	3.28282	-2.27554	1.07738e-09	2.17899e-08
SNORA11	15.4327	3.23158	-2.25568	0.00793425	0.0263716
ADGRD2	0.214431	0.0455352	-2.23546	1.48305e-07	1.73495e-06
IGLV3-10	86.2755	18.4327	-2.22668	1.15655e-12	5.56877e-11
IGHV3-72	24.2884	5.22822	-2.21587	1.39239e-15	1.68607e-13
AP002755.1	0.0790103	0.0171083	-2.20734	0.0101413	0.0325608
LRRC53	0.206838	0.0473011	-2.12856	0.000388076	0.00190279
RNU1-47P	0.51946	0.119432	-2.12083	0.00293236	0.0111883
RNU1-94P	0.429792	0.0995237	-2.11053	4.63376e-05	0.000289009
GDF9	4.99035	1.15751	-2.10812	1.2448e-05	9.00424e-05
IGKV3OR2-5	0.0609323	0.0144644	-2.0747	5.54244e-05	0.000339326
RNY4P28	0.0280955	0.00680704	-2.04524	0.000495799	0.00236446
AC064799.2	1.18492	0.293726	-2.01224	1.85299e-06	1.65193e-05
IGHV3-73	61.193	15.1966	-2.00962	7.26183e-10	1.54502e-08
IGKV3D-7	0.424974	0.10598	-2.00358	1.00361e-08	1.57264e-07
SNORA74B	19.836	4.95483	-2.00122	0.0164	0.0488653
AC134915.1	0.0343008	0.00856963	-2.00094	0.00198404	0.00798007
AL121955.1	0.295294	0.0745765	-1.98536	3.43567e-06	2.85201e-05
OR5AK2	0.00550619	0.00139593	-1.97983	0.00407343	0.0148638
RNU1-133P	0.141714	0.0360422	-1.97522	5.8879e-05	0.000357743
IGHVIII-22-2	0.0680141	0.0173281	-1.97272	0.00148298	0.00619884
IGHV1OR15-4	0.0343737	0.00880185	-1.96543	1.56329e-07	1.81871e-06
AP006248.2	0.0948916	0.0243137	-1.96451	6.50591e-05	0.000390334
OR4C45	0.00704334	0.0018063	-1.96323	0.000957036	0.00421251
KRT18P54	0.0344326	0.00885093	-1.95988	0.000365664	0.00180479
IGHM	485.732	125.336	-1.95436	2.04227e-14	1.69682e-12
IGKV2-40	0.302978	0.0785256	-1.94798	8.80505e-05	0.00051062
OR56B2P	0.0245756	0.00642278	-1.93596	4.33672e-08	5.81291e-07
AC023421.1	0.789051	0.206504	-1.93395	2.44861e-17	5.21939e-15
AL133395.1	0.0270013	0.00708315	-1.93057	1.3854e-05	9.91914e-05
IL21	0.113556	0.0298756	-1.92637	4.01966e-12	1.62595e-10
IGKV2-18	0.263371	0.0695165	-1.92167	2.36694e-10	5.75928e-09
AC245028.3	0.00339756	0.000902778	-1.91206	0.00477793	0.0170487
AC097713.1	0.307299	0.0816763	-1.91166	1.03727e-07	1.25953e-06
NANOGP3	0.329668	0.0885876	-1.89584	0.00300163	0.0114154
IGLV4-3	1.68335	0.453425	-1.8924	2.37611e-08	3.38417e-07
RNU1-136P	1.00573	0.271664	-1.88834	0.00584457	0.0202701
AC109927.2	0.185081	0.0506241	-1.87026	9.75955e-07	9.31642e-06
CYP4A43P	0.0286184	0.00785574	-1.86512	0.0140422	0.0428817
THSD4-AS1	0.432519	0.120594	-1.8426	1.84796e-09	3.51513e-08
TMC3	0.662915	0.185575	-1.83682	2.49541e-15	2.7902e-13
IGLV3-12	2.10795	0.594067	-1.82714	1.84604e-09	3.51265e-08
MIR7-3HG	0.162657	0.0461333	-1.81795	0.000767059	0.00346969
AC244100.3	0.00440394	0.00125333	-1.81302	0.0105605	0.0336901
IGHVIII-11-1	0.0190141	0.00541722	-1.81144	0.000964949	0.00424406
KCND3-AS1	0.127035	0.0362081	-1.81084	0.00316284	0.0119463
IGLL1	0.296004	0.08461	-1.80672	1.48954e-06	1.35657e-05
AC093766.1	0.0771495	0.0222085	-1.79654	1.31668e-07	1.55728e-06
C4BPA	1.94755	0.560648	-1.79649	0.000389093	0.0019067
SCG2	6.3607	1.83502	-1.79339	0.00327948	0.0123255
IGKV2OR22-4	1.83509	0.530234	-1.79115	3.81733e-14	2.87022e-12
NATP	0.447532	0.129453	-1.78956	0.000577556	0.00270472
LACRT	24.6921	7.16738	-1.78453	0.00392004	0.0143816
IGLV1-36	18.9563	5.51353	-1.78163	5.05678e-08	6.66504e-07
IGLJ7	0.128605	0.0375648	-1.77549	0.000202111	0.00106933
RN7SKP256	0.209147	0.0611802	-1.77338	0.000182182	0.000975311
IGLV3-17	0.103546	0.0306624	-1.75572	2.78705e-07	3.03695e-06
AC108861.1	0.541023	0.160854	-1.74994	6.43444e-06	5.0062e-05
MIR410	0.00870769	0.0025987	-1.7445	0.0164841	0.0490721
RN7SL827P	0.472745	0.141086	-1.74449	0.00246344	0.00961078
Z82198.3	0.0104141	0.00315056	-1.72486	0.00868282	0.0285167
AL022318.2	0.0630165	0.0190826	-1.72347	2.24026e-06	1.95793e-05
IGLV4-60	15.1251	4.59405	-1.71911	3.75118e-06	3.08786e-05
LCN10	0.0264099	0.00802685	-1.71818	1.08184e-12	5.25798e-11
IGLC6	1.91673	0.584465	-1.71346	2.32245e-12	1.01208e-10
KHDRBS2-OT1	0.045746	0.0140172	-1.70644	2.71985e-05	0.000180392
IGHV1OR15-2	3.61336	1.10821	-1.7051	1.10915e-11	3.97764e-10
SLC14A2	0.367252	0.112776	-1.70331	8.58432e-21	6.10699e-18
LIM2	0.0232638	0.00718556	-1.69491	2.34851e-05	0.000158253
FAM236D	0.00359756	0.00111167	-1.69429	0.0061184	0.0210911
NGF-AS1	0.0499184	0.0154369	-1.69319	0.000133194	0.000740445
AP006587.3	0.0102088	0.00316185	-1.69097	1.8009e-06	1.61129e-05
AC244100.4	0.00449099	0.00139667	-1.68505	0.0026479	0.0102392
AC008011.2	0.0866653	0.0270391	-1.68041	0.00171313	0.00703356
PCSK1	19.5611	6.1093	-1.67891	7.92433e-06	6.0165e-05
FCAMR	0.234035	0.0732122	-1.67657	0.00186044	0.00755284
C15orf54	0.256086	0.0802974	-1.6732	0.0153424	0.0462319
ADAM29	0.185619	0.0583593	-1.66931	0.00184824	0.00751081
ESRG	0.11804	0.0371281	-1.66869	3.39865e-05	0.000219579
AP000821.1	0.135528	0.0428722	-1.66047	3.78414e-16	5.38416e-14
IGLV7-35	0.0981724	0.0311572	-1.65575	3.14864e-05	0.000204962
CYP4A27P	0.0336341	0.0107046	-1.65169	0.0117851	0.036992
IGHV3-33-2	0.0301336	0.00964056	-1.64418	0.00336043	0.012584
IGLV7-43	23.1438	7.45594	-1.63416	3.71741e-11	1.13747e-09
IGHV3-64D	30.5112	9.88379	-1.6262	4.30046e-09	7.38763e-08
IGHV4OR15-8	0.236116	0.0765856	-1.62435	8.87738e-08	1.10026e-06
PLA2G2D	3.7383	1.21612	-1.62009	5.88745e-13	3.10252e-11
AL133387.2	0.121226	0.0395822	-1.61478	1.52907e-11	5.26144e-10
IGLV3-27	22.2879	7.32995	-1.60439	1.8027e-08	2.65727e-07
IGLC7	21.0566	6.93068	-1.6032	1.50874e-11	5.2009e-10
IGLJCOR18	0.0980178	0.0322689	-1.6029	0.000763195	0.00345496
LCN6	0.0248563	0.00820222	-1.59952	2.34515e-12	1.01885e-10
AL359396.1	0.106895	0.0353052	-1.59824	0.00258488	0.0100207
AL591034.1	0.532489	0.176248	-1.59514	0.00329285	0.0123709
AL359706.1	0.0330077	0.0109704	-1.58919	0.0113924	0.0359301
IGKV2D-28	2.47622	0.831459	-1.57443	9.86436e-15	9.06963e-13
AC134879.2	0.989638	0.334234	-1.56604	2.83238e-14	2.22037e-12
AC000113.1	0.00818743	0.0027863	-1.55506	0.00019931	0.00105627
IGLV4-69	70.9805	24.1913	-1.55293	4.61355e-12	1.84131e-10
IGHV3-11	80.8541	27.5917	-1.55109	9.97581e-12	3.62087e-10
FOXI2	0.334782	0.114589	-1.54675	1.4558e-07	1.70692e-06
RFX6	0.277753	0.0959269	-1.53379	0.00026911	0.0013803
RN7SL559P	0.609696	0.210604	-1.53356	0.000141195	0.000779346
SLC20A1P2	0.00600882	0.00207611	-1.5332	2.31664e-06	2.01755e-05
IGHV1-58	13.2635	4.58848	-1.53138	5.78278e-09	9.66281e-08
IFNG	0.609652	0.212068	-1.52346	7.97379e-12	2.98365e-10
IGLV3-19	247.012	86.0208	-1.52182	2.83455e-11	8.97733e-10
IGHV3-53	18.5112	6.48872	-1.51239	3.44321e-11	1.06098e-09
CACNA2D3-AS1	0.0374745	0.0131831	-1.50721	0.00157022	0.00652163
IGHV7-56	0.376485	0.132741	-1.50397	2.47118e-06	2.13483e-05
IGHV3-43	12.0712	4.2736	-1.49804	8.01324e-11	2.22907e-09
AC104984.1	0.343215	0.121673	-1.4961	0.00477022	0.0170233
AP006248.3	0.166856	0.0591767	-1.4955	0.00894727	0.0292401
IGKV1OR22-5	0.879698	0.314074	-1.4859	2.57587e-15	2.87452e-13
SNORA23	20.6501	7.38039	-1.48438	0.00869344	0.0285483
NPY2R	0.558533	0.199743	-1.4835	6.15359e-05	0.00037195
CCDC175	0.0538486	0.0192665	-1.48282	4.8929e-09	8.27547e-08
RN7SL272P	0.141688	0.0507631	-1.48087	0.00801811	0.0266271
LRTM1	0.0469672	0.0168552	-1.47846	0.00509414	0.0180076
IGLV3-1	290.095	104.164	-1.47767	1.24571e-10	3.28837e-09
AC099791.3	0.0278983	0.0100456	-1.47362	0.000743669	0.0033765
GAS2L1P2	0.0265895	0.00959111	-1.47109	0.000667943	0.00307562
AC020656.2	0.128603	0.0464698	-1.46856	1.08334e-13	7.04641e-12
LINC02054	0.0499869	0.0180683	-1.46809	2.6782e-09	4.85263e-08
IGHV1-18	196.482	71.1186	-1.4661	5.68312e-09	9.50745e-08
GRIK1-AS1	0.390775	0.141445	-1.46609	6.51052e-18	1.63953e-15
ALB	33.8205	12.2664	-1.46318	0.000183597	0.00098178
ACTG1P22	1.70509	0.618703	-1.46253	3.17849e-05	0.000206622
IGHV7-81	0.773904	0.280971	-1.46173	1.04883e-08	1.63227e-07
IGLV8-61	56.6082	20.5748	-1.46013	1.58081e-10	4.03085e-09
IGKV7-3	0.570338	0.207494	-1.45875	3.58682e-08	4.90596e-07
AC008069.1	0.326263	0.1187	-1.45872	2.56117e-07	2.81401e-06
DLX2	1.91241	0.696079	-1.45807	0.00010306	0.000588014
IGKV1-33	2.72069	0.992113	-1.4554	1.68127e-10	4.25839e-09
IGLV3-24	0.144735	0.052803	-1.45472	7.76059e-05	0.000457035
LINC01411	1.4817	0.542428	-1.44975	1.86871e-07	2.12921e-06
CALCA	0.233324	0.0854419	-1.44932	0.000218257	0.00114422
TRAJ19	0.4658	0.171082	-1.44503	0.000251571	0.00129912
IGHV1-3	77.9721	28.6381	-1.44502	2.87914e-07	3.12115e-06
IGHV3-71	1.3561	0.498747	-1.44309	7.78526e-14	5.31274e-12
RNU6-1277P	0.383265	0.14143	-1.43825	0.00084178	0.00376459
AC120498.6	0.550225	0.203514	-1.4349	2.96799e-06	2.50545e-05
IGHV3-69-1	3.70001	1.36905	-1.43435	5.38193e-12	2.10952e-10
AL591644.1	0.00735291	0.00272167	-1.43382	0.00827642	0.0273588
IGKV4-1	310.119	115.027	-1.43085	5.33093e-12	2.09385e-10
AC104407.1	0.370963	0.138527	-1.4211	1.06383e-05	7.82353e-05
AMER3	0.157593	0.0588887	-1.42014	0.0143085	0.043578
IGHV6-1	51.4551	19.2351	-1.41957	6.69276e-14	4.64519e-12
IGHV3-76	0.217519	0.0815122	-1.41605	9.52925e-08	1.17035e-06
AC135068.9	0.165828	0.0621476	-1.41592	2.93279e-06	2.48199e-05
AL035666.1	0.161914	0.0607311	-1.41472	0.000218512	0.00114535
LINC02446	1.01568	0.382059	-1.41057	1.34138e-11	4.68357e-10
LINC01866	0.156587	0.0592439	-1.40223	0.00319523	0.0120479
IGHD6-25	1.25069	0.476005	-1.39367	2.78069e-08	3.90469e-07
KIR2DS4	0.106619	0.0406135	-1.39243	5.84459e-05	0.000355273
AC079296.2	0.358931	0.137016	-1.38936	1.82521e-05	0.000126637
IGHV1OR16-1	0.288826	0.110508	-1.38606	4.02524e-07	4.20809e-06
AL360268.1	0.146804	0.0563367	-1.38174	0.0088578	0.0290043
MYF6	0.280219	0.10754	-1.38168	0.000894553	0.00397276
IGHV4-4	52.0171	20.0276	-1.377	2.54885e-09	4.65094e-08
KCND3-IT1	0.0891968	0.0343465	-1.37683	0.000789515	0.00355854
IGLV3-9	24.0812	9.29207	-1.37384	2.97216e-08	4.13783e-07
AC034105.1	0.965927	0.373598	-1.37043	1.15794e-11	4.12442e-10
OR4A19P	0.00703171	0.00272148	-1.36948	1.11472e-06	1.04828e-05
IGHV3OR16-9	1.64386	0.638312	-1.36475	6.93853e-13	3.55119e-11
TRBV12-1	0.0110726	0.00430241	-1.36378	6.36427e-05	0.000383047
OR5P2	0.0188171	0.007315	-1.36311	0.000203879	0.00107738
SPANXB1	3.29292	1.28064	-1.3625	0.00768749	0.0256639
FCRL1	0.492633	0.19212	-1.35851	8.48827e-16	1.10044e-13
PHBP6	0.000866792	0.000339444	-1.35251	0.00314497	0.0118922
AC073869.3	0.11279	0.0441743	-1.35236	0.0117405	0.0368698
IGHV3-38	0.682298	0.267683	-1.34988	1.57993e-08	2.35389e-07
IGHGP	163.645	64.4091	-1.34523	6.39746e-09	1.05475e-07
OR56B1	0.019439	0.00766519	-1.34256	1.14531e-05	8.35891e-05
CD52	36.9068	14.5563	-1.34224	7.30536e-12	2.76259e-10
IGKV2-30	30.9117	12.2007	-1.34118	2.75088e-15	3.04002e-13
PTHLH	6.08665	2.40499	-1.33962	0.000411626	0.0020059
RTP5	0.0498026	0.0197202	-1.33655	6.47314e-21	4.72849e-18
LINC00499	0.0313574	0.0124337	-1.33455	2.13146e-10	5.26967e-09
IGKV1D-39	7.89411	3.13142	-1.33396	6.53483e-15	6.293e-13
IGHD2-8	0.247204	0.0980876	-1.33356	0.000391813	0.00191904
AC016583.1	0.0943597	0.0374767	-1.33218	0.00351294	0.0130811
IGLV3-32	0.0806385	0.0320317	-1.33197	3.77684e-07	3.9828e-06
IGKV2D-29	19.3928	7.72025	-1.3288	3.63282e-10	8.39793e-09
OSTN-AS1	0.0877244	0.0349763	-1.3266	1.28362e-07	1.52324e-06
IGHV3-65	0.152698	0.061012	-1.32352	6.72774e-07	6.6858e-06
IGHV3-52	0.560442	0.224621	-1.31907	9.0358e-12	3.31563e-10
IGHV3OR16-7	0.108274	0.0434363	-1.31771	2.69918e-10	6.45997e-09
LINC02090	0.0251649	0.010113	-1.31521	0.000141369	0.000780153
IGHV3-23	209.002	84.0628	-1.31398	1.87529e-12	8.50424e-11
CCL25	0.269872	0.109244	-1.30473	0.00141258	0.00594147
IGKV1OR2-118	0.13384	0.0542311	-1.30332	2.02568e-08	2.93746e-07
IGHD4-23	0.400903	0.162503	-1.30279	2.32923e-05	0.00015714
AC098484.3	0.00159625	0.000647963	-1.3007	2.87373e-05	0.000188947
CYP2G2P	0.127512	0.0518793	-1.2974	9.76422e-07	9.31932e-06
IGHV3OR16-13	1.45383	0.592518	-1.29493	5.5436e-15	5.487e-13
IGKV3-15	118.861	48.4786	-1.29386	7.5283e-10	1.59314e-08
IGKV1-16	52.2777	21.3265	-1.29355	2.38142e-11	7.70955e-10
IGHD5-12	0.145984	0.0596115	-1.29215	0.000764834	0.00346079
KIR2DL4	0.229668	0.0938665	-1.29087	5.25057e-06	4.16984e-05
IGHD4-4	0.27254	0.111501	-1.28942	0.00235921	0.00926572
RNU6-5P	0.490136	0.200631	-1.28864	0.000260775	0.00134142
AC129915.3	0.0639469	0.0261891	-1.28791	7.07427e-09	1.15297e-07
SNORA13	2.33856	0.964576	-1.27766	0.00173726	0.00711981
IGLV10-54	7.2205	2.98012	-1.27673	5.0075e-11	1.46827e-09
IGLV3-6	0.143214	0.0593537	-1.27076	2.11767e-08	3.05508e-07
AP000821.2	0.0224582	0.00930926	-1.2705	0.000529472	0.00250677
AC073968.2	0.0216148	0.00896296	-1.26997	0.00657461	0.0224356
LCN8	0.0310561	0.0129041	-1.26705	0.00678268	0.023053
CXCL9	63.0006	26.204	-1.26558	5.43979e-11	1.58037e-09
IGKV1D-16	6.11991	2.5496	-1.26324	4.22432e-12	1.69907e-10
AC135068.10	0.0627925	0.0261743	-1.26244	0.000160778	0.000873458
AC004775.1	0.0892349	0.0372367	-1.26088	1.74502e-09	3.34392e-08
IGLV2-14	318.447	133.058	-1.259	3.69218e-12	1.51502e-10
AC245517.5	0.419356	0.175279	-1.25852	9.23305e-07	8.86588e-06
AL355097.1	0.0136403	0.00570889	-1.2566	1.52688e-05	0.000108205
AC090151.1	0.0307428	0.0128857	-1.25447	0.00258838	0.010032
MIR5196	0.0151737	0.00636222	-1.25397	0.00191891	0.00775651
OR6B3	0.0515255	0.0216263	-1.2525	1.63189e-08	2.42432e-07
TNFRSF13B	0.318788	0.133812	-1.25239	8.38349e-18	2.03034e-15
KIAA0087	0.0619572	0.0260667	-1.24907	1.68591e-09	3.23938e-08
IDO1	7.65865	3.23023	-1.24546	0.000181665	0.000972725
AC013457.1	1.87199	0.789818	-1.24498	0.000867277	0.00386798
AL139020.1	0.0627837	0.0265176	-1.24344	0.00462497	0.0165725
AC093496.1	0.215883	0.0911844	-1.24339	7.7094e-10	1.62747e-08
TRDV1	0.868905	0.367351	-1.24204	8.64029e-10	1.79797e-08
MGAM	0.703415	0.297952	-1.23929	8.65572e-13	4.33647e-11
IGHV3OR16-8	0.990188	0.419449	-1.23921	2.89894e-11	9.13551e-10
AL592078.2	0.126874	0.0537652	-1.23866	0.00121707	0.00521081
IL21-AS1	0.03753	0.0159113	-1.23799	3.16786e-07	3.39726e-06
RN7SL753P	0.181039	0.0767778	-1.23754	0.000574433	0.00269209
MIR642A	0.0676719	0.0287161	-1.2367	3.13162e-08	4.33017e-07
AP000445.1	0.0637514	0.0270943	-1.23447	0.00107815	0.0046801
IGHV1-69	22.8851	9.73437	-1.23325	7.62273e-05	0.000449754
DHRS9	1.21699	0.518241	-1.23163	3.30926e-09	5.85454e-08
IGHV1OR21-1	0.644054	0.274601	-1.22985	2.89116e-08	4.04188e-07
OR2L6P	0.00931538	0.00397259	-1.22953	0.00465209	0.0166529
IGHV3-60	0.440354	0.188022	-1.22777	6.96121e-14	4.81975e-12
GZMK	2.11857	0.904726	-1.22754	2.74389e-20	1.71608e-17
KIR2DL3	0.0600133	0.0256531	-1.22615	6.18569e-06	4.83248e-05
NKG7	12.9438	5.53422	-1.22581	8.38911e-17	1.50615e-14
IGHD5-24	0.0843227	0.0360598	-1.22553	0.0110848	0.0351011
IGHV3-15	94.511	40.4588	-1.22403	7.23467e-12	2.74315e-10
IGHV1-17	0.303804	0.13022	-1.22219	6.83487e-06	5.2752e-05
KCNU1	0.0924392	0.0396807	-1.22007	0.00483421	0.0172236
IGHV1-12	1.79305	0.769706	-1.22004	1.84709e-11	6.18738e-10
RNU6-49P	0.0257719	0.01107	-1.21914	0.00265085	0.0102499
GHRH	1.59745	0.686172	-1.21913	3.46361e-05	0.00022332
SNORD94	10.6534	4.57666	-1.21895	1.00211e-06	9.53413e-06
AC142381.1	0.918022	0.394694	-1.21779	1.54838e-12	7.18198e-11
AC008459.1	0.063243	0.0271956	-1.21753	9.48612e-05	0.000545999
AFP	1.36465	0.586926	-1.21728	1.21014e-06	1.12777e-05
AC006960.2	0.0106368	0.00457481	-1.21728	0.000341894	0.00170045
CD79A	16.1506	6.94637	-1.21725	3.89182e-15	4.09418e-13
AC040936.1	0.00580957	0.00250259	-1.21501	0.0111697	0.0353383
OR52N4	0.136445	0.0588274	-1.21376	4.67058e-13	2.53159e-11
IGHV3-16	0.0583319	0.0251619	-1.21305	1.14607e-05	8.36339e-05
MS4A1	3.63354	1.56747	-1.21294	3.48312e-16	5.00593e-14
AC074325.1	0.0130006	0.00560963	-1.2126	1.07286e-05	7.87969e-05
CCL5	46.0805	19.8891	-1.21218	5.26123e-18	1.36075e-15
IGLC5	0.133426	0.0576102	-1.21165	2.54266e-09	4.64112e-08
IGHV1OR15-1	0.047885	0.0206935	-1.21039	0.00201484	0.00808851
KIR3DL1	0.0669805	0.0289689	-1.20924	5.89199e-07	5.92876e-06
CYP4F8	3.85961	1.6699	-1.2087	4.23748e-06	3.44328e-05
IGLV7-46	21.7108	9.39601	-1.20829	2.2292e-12	9.77339e-11
TRAJ16	0.38957	0.168635	-1.20798	0.000571005	0.00267823
IGKV1-37	0.0895869	0.0388337	-1.20598	8.70962e-07	8.41009e-06
TRBV7-1	0.0357518	0.0155131	-1.20452	5.60435e-05	0.000342563
RN7SL364P	0.501186	0.21748	-1.20446	0.0089487	0.0292431
IGKV3-7	3.50777	1.5225	-1.20411	2.66536e-14	2.10979e-12
RN7SL383P	0.0542325	0.0235431	-1.20385	0.00144536	0.00605967
IGKV1D-37	0.0966505	0.0419656	-1.20357	2.55403e-08	3.61316e-07
GRIK1	0.577095	0.250775	-1.20241	1.27836e-10	3.35609e-09
OR2I1P	4.19572	1.82653	-1.19981	8.85115e-11	2.43121e-09
IGHV1OR15-3	0.0513867	0.0223806	-1.19915	0.00194215	0.00783768
IGHV1-14	0.566131	0.246877	-1.19734	1.13676e-06	1.06637e-05
AC011899.1	0.0132201	0.0057663	-1.19701	0.000579173	0.00271095
AC010424.3	0.00246698	0.00107611	-1.19692	0.000168364	0.00091023
CADM3-AS1	0.176452	0.0769961	-1.19641	1.1487e-19	5.58771e-17
NKX2-1	0.0897396	0.0391774	-1.19572	0.000417231	0.00202973
ZNF683	1.8946	0.827341	-1.19534	2.35949e-17	5.08658e-15
IGHV3-64	9.26574	4.05004	-1.19397	6.71734e-09	1.10047e-07
NPHS1	0.0912167	0.039888	-1.19334	0.000200106	0.0010599
IGKC	6796.39	2972.39	-1.19315	4.5627e-13	2.47547e-11
AC023824.4	0.00397448	0.0017413	-1.19061	0.0067664	0.0230073
NCR1	0.123859	0.0542924	-1.18988	1.18782e-12	5.70002e-11
AC140481.1	0.0114385	0.00501667	-1.18909	0.00904169	0.0295073
MIR3165	0.651963	0.286131	-1.18812	9.46457e-08	1.16349e-06
DTHD1	0.177577	0.0780076	-1.18676	6.42639e-23	1.06727e-19
LINC00502	0.00329043	0.00144574	-1.18647	3.0552e-05	0.000199427
IGKV1OR2-108	5.52208	2.43009	-1.1842	3.04222e-13	1.73558e-11
SPIB	1.9242	0.847569	-1.18286	6.91308e-10	1.48078e-08
DNAJC19P1	0.106278	0.0468763	-1.18091	5.31209e-05	0.000326205
TRBV16	0.051639	0.022783	-1.18051	2.37811e-06	2.06382e-05
TRAT1	1.13564	0.50149	-1.17922	8.30637e-18	2.02026e-15
IGHV3OR16-10	0.307588	0.136024	-1.17714	6.85133e-09	1.12081e-07
IGHG3	144.467	63.9057	-1.17672	3.10338e-08	4.29425e-07
AC013448.1	0.0270173	0.011952	-1.17662	3.05075e-05	0.000199183
AC108057.1	0.152632	0.0675298	-1.17646	0.000119842	0.000673703
AC244157.2	0.0469805	0.0208189	-1.17417	9.40593e-13	4.66679e-11
TRAJ37	0.283594	0.125789	-1.17282	4.11551e-06	3.35471e-05
FASLG	1.08606	0.481763	-1.17271	4.7626e-17	9.18826e-15
IGHD6-13	0.222526	0.0987696	-1.17183	0.00680942	0.0231314
AC104024.1	0.0345846	0.0153687	-1.17013	2.78634e-13	1.60505e-11
IGHV3-35	0.800687	0.355859	-1.16993	9.15151e-12	3.35161e-10
IL17A	0.00928386	0.00412796	-1.1693	0.000941684	0.0041549
AL390755.2	0.159069	0.0707737	-1.16837	5.61995e-09	9.41283e-08
LINC02132	0.00244991	0.00109019	-1.16815	0.00982138	0.0316586
IGHD4-11	0.258705	0.11521	-1.16704	0.000306814	0.0015472
CR2	1.71438	0.764611	-1.16489	2.91848e-06	2.47208e-05
IGHD2-2	0.707427	0.315602	-1.16448	1.1622e-09	2.33148e-08
XDH	4.08386	1.82192	-1.16447	0.00924288	0.0300749
ERICH3	0.678587	0.302996	-1.16323	7.33466e-19	2.56097e-16
GNLY	2.96713	1.32503	-1.16304	2.88245e-11	9.09415e-10
SCARNA6	18.249	8.1517	-1.16264	1.19043e-05	8.65052e-05
RN7SKP100	0.0887462	0.0396609	-1.16197	0.000580743	0.00271696
LINC00402	0.108921	0.0486981	-1.16135	1.53449e-12	7.12917e-11
MAGEA8	0.393607	0.176107	-1.16031	0.000922244	0.00408115
AL591845.1	3.61157	1.61729	-1.15905	7.81069e-14	5.32122e-12
AC010745.4	0.010461	0.004695	-1.15582	1.63966e-07	1.89825e-06
GBP5	5.20061	2.33521	-1.15513	1.0229e-06	9.69138e-06
GZMH	3.63603	1.6333	-1.15457	4.45054e-22	5.16926e-19
IGHV1-24	48.1184	21.6474	-1.15239	2.85673e-07	3.101e-06
AC073525.1	0.16362	0.0736404	-1.15178	0.00125197	0.00534053
IGKV2OR2-7	0.0324666	0.0146261	-1.15041	0.00816834	0.0270659
ART4	0.43258	0.194954	-1.14984	6.22352e-09	1.02995e-07
IGLV5-48	0.679935	0.306548	-1.14929	5.99988e-09	9.97871e-08
IGHV4-61	8.00487	3.61109	-1.14844	1.97826e-12	8.87226e-11
IGHD6-19	0.217754	0.0982672	-1.14792	0.00131624	0.00558457
GZMB	4.58509	2.06947	-1.14769	6.20644e-06	4.84536e-05
CLDN19	0.328435	0.148245	-1.14762	1.77647e-11	5.98249e-10
OR52P1P	0.036542	0.0165085	-1.14635	0.00311773	0.0118073
IGKJ1	28.003	12.6573	-1.14562	7.39198e-15	7.03021e-13
IGHV4-34	44.9883	20.3361	-1.1455	6.37036e-10	1.37697e-08
CD8A	7.16986	3.24125	-1.1454	4.29497e-22	5.09249e-19
CHRNB2	0.856466	0.387297	-1.14496	1.90309e-06	1.69394e-05
AC068898.1	0.0175146	0.0079213	-1.14475	0.000882483	0.00392626
RN7SL260P	0.199776	0.0904407	-1.14334	0.00120181	0.00515323
IGKV1-27	39.7817	18.0122	-1.14313	9.34296e-14	6.21187e-12
AC243829.4	0.0474126	0.0214709	-1.14289	1.74284e-10	4.39868e-09
AL356289.2	0.0174542	0.00790722	-1.14233	7.00991e-05	0.000417404
RNU1-36P	0.179347	0.0813106	-1.14124	0.00247453	0.00964478
AC130448.2	0.0360722	0.016377	-1.13921	5.97202e-05	0.000362236
IGKV5-2	9.39224	4.26648	-1.13842	1.21216e-10	3.21472e-09
MIR550A3	0.371587	0.169017	-1.13653	0.000533663	0.00252455
SHANK2-AS2	0.603106	0.274368	-1.1363	0.00206294	0.00825539
AC010776.3	0.0135251	0.00615333	-1.1362	0.00732698	0.0246265
FCRL2	0.319481	0.145394	-1.13577	2.26549e-15	2.57102e-13
IRF4	1.92122	0.874576	-1.13537	6.50913e-14	4.54545e-12
GZMA	11.6354	5.30007	-1.13444	2.43503e-19	1.0579e-16
EOMES	1.17055	0.533896	-1.13255	3.54291e-18	9.69412e-16
AL359396.2	0.0694158	0.0316643	-1.13241	0.00413556	0.0150603
AC241585.3	0.0331448	0.0151261	-1.13174	6.03185e-05	0.000365281
TRBJ2-6	0.528561	0.241308	-1.1312	2.38868e-11	7.72427e-10
AC004080.1	0.0397246	0.0181491	-1.13014	0.00362065	0.0134216
IGHV3-6	0.737728	0.337357	-1.12881	2.29939e-12	1.00357e-10
IGKV1OR2-9	0.118949	0.0543952	-1.12879	2.91092e-07	3.152e-06
IFNG-AS1	0.13775	0.063002	-1.12858	4.58522e-18	1.21376e-15
AC096734.1	0.054103	0.0247467	-1.12847	9.4901e-08	1.16604e-06
GP2	17.3941	7.95733	-1.12824	1.5683e-12	7.24486e-11
NPAS4	0.063106	0.0289402	-1.1247	0.00486737	0.0173244
IGHV1-67	1.07217	0.492136	-1.1234	6.0519e-08	7.81024e-07
AL162414.1	0.0696462	0.0319765	-1.12303	3.53723e-06	2.92608e-05
AC004585.2	0.0133839	0.0061587	-1.1198	0.00037163	0.00183169
IGHV3-13	14.8278	6.82346	-1.11973	1.90232e-11	6.35742e-10
IGKV1-17	58.3096	26.8413	-1.11928	9.05887e-17	1.59618e-14
AC091182.1	1.0521	0.484402	-1.11899	1.58667e-06	1.43382e-05
TRBV4-2	1.00613	0.463519	-1.11812	5.63423e-12	2.18881e-10
TPH1	1.38893	0.640008	-1.11781	2.37575e-10	5.77578e-09
IGHD1-1	0.318527	0.146864	-1.11694	0.000434335	0.00210216
AL512378.1	0.376832	0.173768	-1.11676	1.93065e-12	8.70675e-11
AC079296.1	0.497398	0.229493	-1.11595	1.67428e-11	5.68207e-10
TNFRSF17	2.67223	1.23298	-1.11589	6.09562e-16	8.24038e-14
SHANK2-AS1	0.199587	0.0921296	-1.11528	0.00675882	0.0229856
IGLV9-49	13.6902	6.31991	-1.11516	9.75232e-06	7.23652e-05
SOWAHA	4.38759	2.02561	-1.11507	1.58028e-11	5.40821e-10
IDO2	0.0768248	0.0355054	-1.11353	8.87788e-09	1.40704e-07
SH2D1A	1.81785	0.840415	-1.11306	1.19159e-16	2.01836e-14
AC111149.2	0.412099	0.190568	-1.11269	0.000546246	0.00257633
FTH1P22	0.962736	0.445615	-1.11134	1.06312e-19	5.23428e-17
IGKV1OR2-2	0.0386321	0.0179215	-1.10811	1.94864e-06	1.72907e-05
IGLC2	498.657	231.51	-1.10697	1.25337e-11	4.4224e-10
AL390786.1	0.049678	0.0230683	-1.10669	0.000316483	0.00159004
CTSW	4.71382	2.19315	-1.10389	1.20649e-16	2.03754e-14
TCL1A	1.15519	0.537672	-1.10333	9.60661e-09	1.51159e-07
CD19	1.27095	0.591778	-1.10278	1.06004e-13	6.91064e-12
AC127526.4	0.0934537	0.04358	-1.10058	8.71613e-05	0.000506133
IGKV1D-32	0.0162863	0.00760796	-1.09808	0.000111287	0.00062965
IGHV3OR16-6	0.496246	0.231848	-1.09787	4.7873e-10	1.06638e-08
CD38	1.45057	0.677884	-1.09751	6.0492e-10	1.31605e-08
AC013489.2	0.0107298	0.00502019	-1.09581	0.00650091	0.0222161
TBX21	0.80059	0.374644	-1.09554	1.17148e-18	3.62351e-16
XCL2	1.47841	0.69213	-1.09493	5.90814e-15	5.82756e-13
TMEM156	1.67446	0.784535	-1.09379	2.62813e-21	2.41249e-18
POM121L8P	0.00145816	0.000683333	-1.09349	0.00152985	0.00637194
GZMM	2.87585	1.34808	-1.09308	5.146e-16	7.12589e-14
AC132153.1	0.0574248	0.0269217	-1.09291	9.79057e-15	9.01635e-13
SLAMF6	3.44339	1.61491	-1.09237	2.62699e-17	5.5374e-15
LINC00498	0.110478	0.051822	-1.09212	2.69807e-06	2.30564e-05
AC093575.1	0.170438	0.0801204	-1.089	3.30473e-07	3.53007e-06
POU2AF1	2.10228	0.989336	-1.08742	3.81769e-14	2.87022e-12
CAPN11	0.619701	0.291778	-1.0867	3.14324e-16	4.58695e-14
TRAJ40	0.210553	0.0991393	-1.08665	0.00189659	0.00768137
IGKV1-39	6.72022	3.16535	-1.08614	4.81915e-14	3.539e-12
BLK	0.465405	0.219258	-1.08586	1.58627e-17	3.62567e-15
AC079791.1	0.0122349	0.00576593	-1.08538	1.73159e-05	0.000120816
AL161658.1	0.0901154	0.0424798	-1.085	5.84466e-05	0.000355273
MIR1203	0.167211	0.0788665	-1.08418	0.000579514	0.00271233
BZW1-AS1	0.0450814	0.0212844	-1.08273	0.000123897	0.000694303
TRBJ2-2	0.530086	0.250389	-1.08206	1.60165e-09	3.09734e-08
AL513008.1	0.364569	0.1723	-1.08127	0.000104777	0.000596796
AMIGO3	0.00119325	0.000564444	-1.07999	0.000451696	0.00217638
TRBV27	1.43697	0.679791	-1.07987	6.3841e-15	6.17922e-13
CHRNA6	0.724219	0.342659	-1.07965	3.58493e-07	3.79752e-06
IGHD3-3	1.8093	0.856085	-1.0796	2.31469e-06	2.01647e-05
AC074389.2	0.611592	0.289401	-1.0795	2.38116e-05	0.000160245
TBC1D27P	0.0926929	0.043867	-1.07932	4.10777e-14	3.06002e-12
TRBJ2-2P	1.247	0.590257	-1.07905	1.57948e-10	4.02926e-09
IGHV3OR16-12	0.225359	0.106683	-1.0789	3.93516e-07	4.13137e-06
IGLV2-8	40.7819	19.3103	-1.07856	1.1915e-16	2.01836e-14
IGKV2D-18	0.0932604	0.0441844	-1.07773	6.5045e-05	0.000390291
ARHGAP40	6.6392	3.14672	-1.07716	1.56268e-08	2.33124e-07
IGHV7-34-1	0.158686	0.0752398	-1.07661	1.13397e-05	8.28682e-05
UCP1	1.44624	0.685823	-1.0764	3.79063e-08	5.15102e-07
SLC22A11	0.0477717	0.0226687	-1.07545	4.47737e-11	1.33975e-09
VAV3-AS1	0.233996	0.111073	-1.07498	8.68803e-11	2.39217e-09
PRF1	3.84824	1.82709	-1.07465	1.27006e-15	1.55447e-13
CRAT37	0.193289	0.0917778	-1.07455	0.00806363	0.0267626
IGHV4-59	83.6848	39.7429	-1.07427	5.02535e-12	1.98479e-10
PI16	6.0308	2.86509	-1.07377	3.40099e-10	7.91335e-09
IGHV4-39	148.879	70.7773	-1.07278	1.82763e-11	6.13301e-10
FOSB	17.0356	8.10035	-1.07249	2.74488e-11	8.73711e-10
ZNF831	0.324245	0.154268	-1.07165	1.41241e-18	4.2086e-16
IGHD2-15	0.288006	0.137038	-1.07153	5.09398e-05	0.000314372
NUGGC	0.433805	0.206437	-1.07134	5.70445e-20	3.09197e-17
RN7SKP214	0.0703216	0.0334663	-1.07126	0.00245476	0.00958019
IGLV2-23	151.742	72.2383	-1.07078	1.05604e-11	3.80878e-10
AC136428.1	1.10396	0.525567	-1.07074	3.79091e-10	8.68916e-09
CPA1	0.0698351	0.033248	-1.07069	2.47272e-06	2.13563e-05
TRBV21-1	0.198102	0.09433	-1.07046	2.8188e-08	3.95237e-07
FCRL3	0.625037	0.297839	-1.06941	1.46121e-13	9.16887e-12
LINC02551	0.682067	0.325255	-1.06834	4.73731e-06	3.80489e-05
CYP4Z1	54.0853	25.8224	-1.06661	7.37696e-11	2.07638e-09
IGHV1-68	0.0833281	0.039813	-1.06557	5.2442e-05	0.000322593
IGKV2-24	27.8816	13.3312	-1.06451	1.38869e-14	1.21779e-12
TRBV9	1.12815	0.539421	-1.06448	4.92213e-17	9.43209e-15
RHOT1P2	0.480147	0.229631	-1.06416	8.73096e-06	6.55115e-05
SNX18P13	0.318018	0.152134	-1.06377	4.01114e-06	3.28269e-05
FAM30A	0.363998	0.174146	-1.06363	2.28284e-15	2.58297e-13
RN7SL581P	0.0532636	0.0254856	-1.06347	0.00146597	0.00613747
PHF21B	0.482829	0.231041	-1.06336	9.40462e-06	6.99758e-05
CSF3	0.145208	0.069543	-1.06214	1.67939e-07	1.93674e-06
IGHV1-45	2.12106	1.01631	-1.06145	7.61521e-08	9.57588e-07
AC104971.3	0.30362	0.14578	-1.05847	8.38542e-11	2.3212e-09
P2RX1	0.602915	0.289584	-1.05797	6.56343e-23	1.06727e-19
PYHIN1	1.02284	0.491531	-1.05722	8.36813e-17	1.50615e-14
KIR3DL2	0.15323	0.073668	-1.05659	4.87839e-11	1.43782e-09
AC008033.2	0.0183375	0.00881685	-1.05646	0.00247065	0.00963228
FAM237B	0.150445	0.0723459	-1.05625	2.74711e-17	5.70607e-15
ACKR1	17.1864	8.26506	-1.05617	7.60352e-17	1.38255e-14
IGHV3-7	96.7747	46.5616	-1.05549	1.39536e-16	2.27547e-14
JCHAIN	145.172	69.8536	-1.05536	2.01767e-20	1.29025e-17
KCNJ10	0.324174	0.156027	-1.05497	5.17778e-12	2.04074e-10
IGKV2D-26	0.0877769	0.0423643	-1.05099	0.00572327	0.0199052
LINC02306	0.293281	0.141571	-1.05076	0.000264622	0.00135986
LAX1	1.53388	0.740478	-1.05065	1.25536e-16	2.10136e-14
AC007278.1	0.0627591	0.0303135	-1.04986	1.29828e-11	4.56388e-10
MTCO2P12	5.9271	2.86435	-1.04912	0.000667058	0.00307179
IGHV3-50	0.030091	0.0145444	-1.04886	0.00196319	0.00791016
DNAI2	0.0433704	0.0209635	-1.04883	0.000131047	0.000729918
IGHV3-48	73.4601	35.5124	-1.04864	3.3816e-10	7.87244e-09
TPRG1-AS2	0.209817	0.101474	-1.04802	1.33078e-07	1.57232e-06
IGHV3-30	79.7992	38.6001	-1.04777	3.61036e-12	1.48466e-10
THAP12P5	0.00698199	0.00337833	-1.04733	0.00373413	0.0137803
AL354833.2	0.206122	0.0997913	-1.04651	1.92412e-12	8.69107e-11
IGKV2-26	0.522272	0.25323	-1.04435	1.65853e-07	1.9162e-06
IGHVII-60-1	0.0398225	0.0193135	-1.04397	0.00507681	0.0179542
GPR174	1.13787	0.551983	-1.04365	1.34584e-17	3.11895e-15
SLAMF7	6.36976	3.09048	-1.04341	2.32062e-14	1.88676e-12
CNR2	0.201331	0.0977728	-1.04207	5.31285e-14	3.81781e-12
LRP2	11.7702	5.71935	-1.04121	6.79763e-13	3.49164e-11
IGLV3-29	0.544576	0.264686	-1.04085	0.00661963	0.0225716
NLRP13	0.0488632	0.0237548	-1.04053	5.21651e-09	8.76808e-08
GBP1P1	2.76252	1.343	-1.04052	7.89874e-11	2.20363e-09
AL035106.1	0.198686	0.0966363	-1.03986	2.0223e-07	2.27866e-06
IGHV3-22	0.315242	0.153375	-1.0394	3.05528e-11	9.56991e-10
IGKV1D-33	1.81524	0.883518	-1.03883	3.72063e-13	2.06386e-11
TRBV28	1.87083	0.911204	-1.03783	1.93411e-11	6.45608e-10
CD300LG	0.874561	0.426114	-1.03732	3.91064e-12	1.58976e-10
GAPDHP71	0.301499	0.146904	-1.03728	0.00281074	0.0107882
TCN1	28.629	13.9595	-1.03623	0.000214999	0.00112912
RNU6-1219P	0.0410861	0.0200398	-1.03578	0.00472392	0.0168813
IGHG2	181.251	88.434	-1.03531	6.33063e-11	1.81235e-09
TRBJ1-1	0.852552	0.415989	-1.03524	1.25356e-09	2.48412e-08
AL096816.1	0.226952	0.110785	-1.03462	2.33376e-17	5.05024e-15
OVCH2	0.225976	0.110361	-1.03394	5.75394e-07	5.79908e-06
PDCD1	1.5817	0.772945	-1.03304	3.34057e-15	3.58045e-13
FCRLA	0.989545	0.48379	-1.03238	1.46199e-12	6.84248e-11
INSM1	4.12676	2.01781	-1.03222	6.20284e-06	4.84376e-05
IGLV1-44	117.161	57.3163	-1.03147	4.39839e-10	9.90604e-09
FCRL5	0.595638	0.291652	-1.03019	3.1803e-13	1.79742e-11
SLC4A10	0.464007	0.227302	-1.02954	0.000276138	0.00141152
IGKV1-5	258.702	126.803	-1.0287	1.54846e-11	5.31849e-10
RNU6-342P	0.680096	0.333508	-1.02802	1.49794e-09	2.9206e-08
IGHJ1	2.86076	1.40433	-1.02652	1.1577e-07	1.38653e-06
LINC00582	0.384195	0.188694	-1.02579	1.15475e-14	1.03988e-12
FCRL6	0.713657	0.350539	-1.02566	1.63809e-22	2.16811e-19
CXCR3	3.9971	1.96393	-1.02521	4.81105e-16	6.71106e-14
IGHV3-37	0.0736901	0.036252	-1.02341	5.6307e-05	0.000343989
AC012491.1	0.0152186	0.007495	-1.02183	2.80171e-05	0.000185088
TRBJ1-6	3.0316	1.49422	-1.02068	1.9855e-13	1.19451e-11
TRBJ2-1	1.19251	0.587772	-1.02067	2.58273e-08	3.65104e-07
NEK10	2.69636	1.32909	-1.02058	2.03739e-15	2.37125e-13
TRBV10-2	0.263666	0.129967	-1.02056	3.11744e-10	7.34062e-09
LINC02528	0.306426	0.151066	-1.02037	1.58224e-08	2.35671e-07
IGLJ2	1.10742	0.546	-1.02022	2.16446e-11	7.13295e-10
CLEC17A	0.396432	0.195591	-1.01924	4.15621e-25	1.31412e-21
IGHV2-5	91.4924	45.1586	-1.01865	3.14168e-10	7.39159e-09
SCGB1B2P	20.7578	10.247	-1.01846	2.96027e-05	0.000193965
IGHV3-33	49.3398	24.3827	-1.01689	3.41048e-09	6.00558e-08
MIR4429	0.624617	0.308719	-1.01668	0.00172717	0.00708202
AC074131.1	0.062506	0.0309052	-1.01615	0.00165943	0.0068442
IGLV3-13	0.225496	0.1115	-1.01606	1.53999e-10	3.94621e-09
FP475955.1	0.0689927	0.034168	-1.0138	0.00159052	0.00659922
IGKV1OR2-3	0.333793	0.165367	-1.01328	7.53e-10	1.59314e-08
TRAV7	0.0094227	0.00466944	-1.01289	0.000745236	0.00338307
AC011246.1	0.168767	0.083635	-1.01285	7.18367e-07	7.08937e-06
CCL14	0.144565	0.0717013	-1.01165	3.2121e-16	4.66353e-14
GPR15	0.41433	0.205574	-1.01112	3.4598e-08	4.74591e-07
CDHR4	0.368021	0.182614	-1.01099	4.33989e-05	0.000272473
RFPL4B	0.0686869	0.0340878	-1.01078	2.50177e-08	3.54541e-07
TRAJ18	0.4195	0.208422	-1.00916	3.62786e-07	3.8392e-06
IGKV3-11	187.618	93.2501	-1.00862	2.8477e-12	1.20859e-10
MIR4518	0.0416865	0.0207226	-1.00838	9.08537e-05	0.00052527
AC098859.2	0.13518	0.0672172	-1.00798	2.10099e-10	5.20337e-09
BTLA	0.654419	0.325451	-1.00778	3.38368e-14	2.59885e-12
IGHD3-10	0.373303	0.185661	-1.00768	5.19028e-07	5.28434e-06
MIR4454	0.469298	0.233602	-1.00646	4.71026e-06	3.78423e-05
IGKV1OR-2	0.0570784	0.0284211	-1.00598	1.10915e-07	1.33598e-06
IGLC4	0.0476741	0.0237735	-1.00385	4.79963e-05	0.000298016
AL391422.3	0.0141026	0.00703537	-1.00327	0.000149882	0.000821244
SLC28A3	2.82749	1.41063	-1.00318	8.40198e-08	1.04704e-06
AC053545.1	0.0941026	0.0469552	-1.00295	9.70563e-25	2.76188e-21
AC147651.1	0.0417381	0.0208302	-1.00269	0.000429377	0.00208188
MED15P5	0.0711373	0.0355117	-1.00231	0.000566503	0.00266062
AC091181.1	0.331324	0.165398	-1.0023	1.94589e-07	2.20391e-06
OR9S24P	0.0311803	0.0155687	-1.00199	0.00621751	0.0213811
MALLP2	0.0166668	0.00832278	-1.00184	0.000108437	0.000615488
LINC02390	0.11861	0.0592704	-1.00085	1.28307e-09	2.53906e-08
AL392023.1	0.0241856	0.0120874	-1.00064	0.00057981	0.00271327
OR5P3	0.0115987	0.00579815	-1.0003	0.0135252	0.0415322
EGR3	8.51257	4.25612	-1.00006	1.56835e-14	1.35653e-12
AP003174.3	0.00271445	0.00542981	1.00024	0.00033387	0.00166566
BARX1-DT	0.0210921	0.0422256	1.00141	0.000456187	0.00219541
LINC01429	0.0560893	0.112298	1.00153	0.000449836	0.00216838
LINC00404	0.0682328	0.136922	1.00482	0.0125097	0.0389074
ERVV-2	0.0773386	0.155652	1.00906	1.90709e-08	2.78731e-07
SAP18P2	0.00746173	0.0150231	1.00961	0.00276695	0.0106411
MTND2P33	0.00241276	0.00485833	1.00978	0.00537317	0.0188558
TMSB15A	3.48325	7.01548	1.01011	4.56782e-11	1.36038e-09
SLCO4A1-AS1	0.150846	0.303895	1.0105	0.0136651	0.0419144
ANKRD1	0.460419	0.927657	1.01064	1.11309e-07	1.34015e-06
AC006059.4	0.0402296	0.0810791	1.01107	6.5053e-07	6.48664e-06
MMP20	0.143954	0.290245	1.01167	0.000313767	0.00157804
AC142384.1	0.00462645	0.00934167	1.01377	0.00826552	0.0273307
AC044781.1	0.10528	0.212787	1.01518	0.00513205	0.0181146
RPS7P5	0.00643302	0.013015	1.01661	0.00388241	0.0142628
AC091096.1	0.00423189	0.0085713	1.01821	3.88088e-05	0.00024665
AC087257.1	0.028275	0.0572946	1.01887	0.00958171	0.0310231
AC104831.1	0.00940263	0.0190569	1.01917	0.0130154	0.0402132
OR7E62P	0.445642	0.904096	1.02059	9.47337e-06	7.04597e-05
PPIAP85	0.00526379	0.0106922	1.02239	0.000791687	0.0035672
FAM242B	0.000939212	0.00190963	1.02377	0.0115027	0.0362267
AL355994.2	0.0443197	0.0901704	1.02471	1.41673e-07	1.66419e-06
ATP6V0A4	1.2733	2.59132	1.02511	0.000817354	0.00367036
KIF1A	0.758811	1.54563	1.02639	0.000184157	0.000984307
TRIM15	0.0345015	0.0702826	1.02651	0.00452247	0.0162543
AC006357.1	0.133093	0.271601	1.02905	9.61671e-05	0.0005529
SLITRK5	0.107542	0.219462	1.02907	0.015516	0.0466822
AL445685.2	0.0274662	0.0561167	1.03077	0.000137938	0.000763665
MIR6133	0.0351004	0.071793	1.03236	0.00923323	0.0300487
AC010729.2	0.0355912	0.0727991	1.0324	2.06462e-09	3.86397e-08
HPD	0.447434	0.916127	1.03387	0.000253095	0.00130593
AC091043.1	0.0337621	0.0691659	1.03466	1.21826e-05	8.82797e-05
LINC01097	0.00152477	0.00312519	1.03535	0.00344426	0.0128641
AC010677.2	0.024969	0.0512104	1.0363	0.00012033	0.000676114
AMBP	1.03129	2.1205	1.03995	0.0118645	0.0371872
LINC02201	0.0147246	0.0302967	1.04093	5.20441e-05	0.000320457
AC004486.1	0.207332	0.426884	1.0419	0.00427568	0.0154945
LINC02269	0.00815084	0.0167948	1.04299	0.000708335	0.00323855
MTND5P5	0.00890338	0.0183485	1.04324	0.013888	0.0424882
AC008180.3	0.0344578	0.0710254	1.0435	0.0167997	0.0498576
AL020995.1	0.0278373	0.0574011	1.04406	0.0162812	0.048557
IYD	0.213013	0.439592	1.04523	0.000618411	0.00287358
MDGA2	0.0266054	0.0549131	1.04543	0.000134641	0.000747522
MPZ	1.5698	3.24187	1.04625	0.00810267	0.0268718
RANP5	0.00373846	0.00773056	1.04813	0.00483327	0.0172213
UCHL1	5.9687	12.3635	1.05059	2.62026e-05	0.00017456
AC004870.1	0.0248677	0.0515163	1.05075	0.00719831	0.0242542
LINC01152	0.458207	0.949956	1.05186	0.00740438	0.0248514
ULBP1	0.391028	0.811352	1.05306	1.26474e-08	1.93442e-07
RGS20	0.115442	0.23967	1.05388	0.00041609	0.00202487
LINC01592	0.0120852	0.0250913	1.05395	1.99974e-06	1.76808e-05
DMRT1	0.0521482	0.108286	1.05416	6.62572e-06	5.13257e-05
CBY2	0.0673152	0.140086	1.0573	0.0064588	0.0221013
LINC00113	0.0693208	0.144524	1.05995	0.00438464	0.015836
LINC02853	0.00956473	0.0199694	1.062	0.00706541	0.0238587
LINC01456	0.146735	0.3065	1.06268	0.000764848	0.00346079
AC091133.5	0.0404368	0.0845033	1.06334	0.000287507	0.00146215
AL160408.6	0.0228899	0.0478504	1.06382	6.17832e-05	0.000373149
AL158817.1	0.0104355	0.0218443	1.06576	0.0152775	0.0460706
A2ML1	1.49147	3.1321	1.07039	3.03807e-05	0.000198494
MT-TM	0.715797	1.50396	1.07114	0.00133956	0.00567124
AWAT2	0.0554861	0.116647	1.07195	3.05417e-05	0.000199383
LINC00474	0.00191144	0.00401852	1.072	0.007295	0.0245364
MAGEA4-AS1	0.0631083	0.132723	1.07252	2.86391e-05	0.000188345
AL354916.1	0.00106754	0.00224611	1.07314	0.00395767	0.0144972
MEGF10	0.550708	1.15878	1.07324	0.00507659	0.0179542
RNU6-1042P	0.116218	0.244645	1.07386	0.00308972	0.0117121
AC008277.1	0.0570685	0.1202	1.07467	0.011101	0.0351386
AC239600.1	0.0288116	0.060685	1.07469	0.00890237	0.0291184
FKBP9P1	0.414162	0.872808	1.07547	0.0103349	0.0330889
LINC00964	0.0360841	0.0760937	1.07642	0.000340763	0.00169542
NPW	1.24803	2.63257	1.07682	0.00149523	0.00624362
AC092832.2	0.00939794	0.0198711	1.08026	0.00389286	0.0142962
AP000432.1	0.00852458	0.0180252	1.08031	0.0104808	0.0334882
ZNF280A	0.0309743	0.0655681	1.08192	1.77549e-05	0.000123546
ARG1	0.108108	0.228882	1.08213	0.00192311	0.00777123
KNOP1P5	0.0360283	0.0763187	1.0829	9.51896e-05	0.000547723
OR7E39P	0.125667	0.266517	1.08463	1.0724e-05	7.87834e-05
OR7E161P	0.0381272	0.080878	1.08493	0.0115783	0.0364218
KRTAP4-1	0.0271989	0.0578181	1.08798	3.26221e-05	0.000211508
AC104472.1	0.0242614	0.0516109	1.08902	1.7059e-08	2.52701e-07
ATP5PFP1	0.022125	0.0470959	1.08993	0.000265579	0.00136416
AL606519.1	0.0175019	0.0373393	1.09318	0.000176081	0.000946477
OLIG1	0.132263	0.282223	1.09342	0.000312529	0.00157268
RPL35AP7	0.00841557	0.017968	1.09429	0.00355495	0.0132177
AC025881.1	0.0230268	0.0491724	1.09453	0.00939109	0.0304944
IL36RN	0.0620966	0.132698	1.09556	9.41076e-10	1.93635e-08
BRWD1P2	0.0140629	0.0300565	1.09579	7.5841e-05	0.000447846
CYP27C1	0.190442	0.40721	1.09642	0.000300246	0.00151852
UBA52P7	0.0593193	0.126869	1.09676	0.00105473	0.00458985
GSTM5	0.798102	1.70722	1.097	0.000147552	0.000809408
CYP2C18	0.0159651	0.0341746	1.098	0.0126611	0.0393201
AP000852.1	0.00686698	0.0147022	1.09829	0.000181391	0.000971624
AC007128.2	0.0187154	0.040093	1.09912	0.000100835	0.000577115
AC109441.1	0.00241501	0.00518074	1.10113	0.00670717	0.0228318
AC010261.1	0.0807835	0.17343	1.10222	4.10354e-05	0.000259264
LINC02128	0.0166486	0.035763	1.10307	0.0168524	0.0499959
LINC01297	0.0137161	0.0295004	1.10486	0.0084838	0.0279324
C12orf40	0.00776792	0.016723	1.10623	0.00298464	0.0113569
LHX9	0.0254876	0.0549233	1.10762	0.00423701	0.0153779
PRDX2P2	0.00337711	0.00728019	1.10819	0.00504983	0.0178771
AC020741.1	0.0120598	0.0260087	1.10878	0.000480049	0.00229762
LINC02886	0.0079606	0.0171867	1.11034	0.0111733	0.0353459
BCAR4	0.24609	0.532055	1.11239	0.00518095	0.0182765
TPRXL	0.242058	0.523582	1.11306	0.00171196	0.00702979
C12orf56	0.0549028	0.118778	1.11331	0.000825363	0.00370077
LINC02838	0.0116388	0.0252	1.11448	0.00135098	0.00571491
WNT3A	0.0756047	0.163811	1.11548	0.000807825	0.00363145
PDX1	0.0310792	0.0673522	1.11578	9.75347e-08	1.1935e-06
LINC01202	0.00267205	0.00579759	1.11751	0.00933083	0.0303299
AL355312.3	0.0668797	0.145223	1.11862	7.95059e-06	6.03242e-05
AL513123.1	0.0424782	0.092263	1.11903	1.24461e-09	2.46809e-08
AC080037.2	0.0850966	0.184897	1.11955	4.31976e-05	0.000271397
UBE2U	0.0196208	0.0426494	1.12014	0.00112317	0.0048559
GABRA5	0.111941	0.243467	1.12099	0.00117919	0.00506919
ACTRT1	0.00204916	0.0044637	1.12321	0.00858539	0.0282329
AL008720.2	0.000711257	0.00155	1.12383	0.00778608	0.0259519
CYCSP6	0.231527	0.50472	1.1243	0.000307767	0.00155122
GDPD2	0.252979	0.551819	1.12518	3.03766e-05	0.000198494
AL596442.3	0.293725	0.641127	1.12614	4.81412e-08	6.38365e-07
MIR4637	0.0836835	0.182876	1.12785	0.0160123	0.0479131
MAGEA10	0.143784	0.314242	1.12798	0.00939946	0.0305163
NKX2-5	0.342421	0.748545	1.12832	0.00359261	0.0133281
OR56A3	0.0377595	0.0825557	1.12853	0.000804288	0.00361853
ATP5MDP1	0.228472	0.500789	1.13218	0.000573073	0.00268682
AC106772.2	0.00327092	0.00717241	1.13276	0.0113269	0.0357483
SPOCK3	0.0602602	0.132234	1.13382	3.99092e-07	4.17835e-06
DNAH11	0.119331	0.262059	1.13492	4.17325e-07	4.34728e-06
LINC02490	0.00409306	0.00899296	1.13562	0.00142084	0.00596888
AC087468.2	0.00868649	0.0191148	1.13785	1.14609e-06	1.07458e-05
ALKAL2	0.430469	0.947704	1.13853	0.0110319	0.0349588
MANCR	0.0351886	0.0774994	1.13908	0.0012976	0.00551534
AC108725.1	0.00495704	0.0109239	1.13994	0.00104766	0.00456407
AC018558.5	0.0264931	0.0584746	1.1422	0.00376407	0.0138746
LHX2	0.20159	0.445431	1.14378	0.000576183	0.00269908
TNNT3	0.596552	1.31841	1.14408	1.10363e-09	2.22576e-08
SP8	0.0117786	0.0260493	1.14507	0.00206385	0.00825843
AC096922.1	0.00286792	0.00634796	1.14629	0.00103142	0.00450289
OPRK1	0.100939	0.223442	1.14642	4.49713e-08	6.00246e-07
ERVFRD-1	0.100009	0.22142	1.14666	8.52915e-05	0.000496542
CCK	0.0389944	0.0863781	1.1474	1.04816e-05	7.72018e-05
RPL7P45	0.00377223	0.00835722	1.1476	0.000141697	0.000781663
AC005702.3	0.00346379	0.00767815	1.14841	0.0144943	0.0440777
HIGD1AP8	0.0215874	0.0479094	1.15012	0.000246365	0.00127572
AC006355.1	0.00462383	0.0102643	1.15047	0.00315811	0.0119316
MT-TV	0.604688	1.34658	1.15503	0.00486579	0.0173198
LYZL2	0.111055	0.24747	1.15598	5.23998e-05	0.000322403
RPS16P9	0.0343298	0.0765096	1.15618	0.000225761	0.0011803
TDRD15	0.00319174	0.00711556	1.15663	0.00315012	0.0119077
LINC01444	0.0162614	0.0362848	1.15792	2.9772e-06	2.5121e-05
GBX2	0.0553833	0.123634	1.15856	4.9044e-06	3.92193e-05
SMILR	0.0340985	0.0761243	1.15865	0.00501773	0.0177784
AC018978.1	0.151615	0.338789	1.15998	3.44686e-07	3.66538e-06
AP000289.1	0.0030409	0.00679852	1.16072	0.00285711	0.0109418
LNCAROD	0.157327	0.352248	1.16282	0.016408	0.0488865
AL079305.1	0.0029379	0.00658056	1.16342	0.0108103	0.0343616
DEFB115	0.00536229	0.0120119	1.16354	0.0128314	0.0397405
AC116345.2	0.00161182	0.00362259	1.16833	0.00741529	0.0248836
AC021146.11	0.00667448	0.0150022	1.16845	0.0139262	0.042589
GMCL1P2	0.0207422	0.0466574	1.16954	0.0151809	0.0458279
KIR3DL3	0.0080546	0.0181202	1.16971	0.000633379	0.00293451
AC091646.1	0.00545385	0.012273	1.17014	0.00304052	0.0115479
MTRNR2L7	0.00517148	0.0116448	1.17104	0.0150248	0.0454022
NEB	0.103164	0.233931	1.18114	0.00371454	0.0137144
AC242426.1	0.00674484	0.0153315	1.18464	0.0134155	0.0412511
LINC00511	0.171783	0.391285	1.18763	1.47656e-05	0.000104979
CTSLP1	0.00359193	0.00818426	1.18809	0.00573779	0.0199496
LINC01269	0.227057	0.517448	1.18836	3.96815e-05	0.000251728
AC105999.1	0.0081394	0.0185515	1.18854	0.00442796	0.0159722
AC078850.1	0.1067	0.243386	1.18969	0.00072247	0.00329396
AC006262.3	0.0460795	0.105137	1.19007	0.000442562	0.00213744
AL161733.1	0.018143	0.0414194	1.1909	0.000138862	0.000768438
AC008060.1	0.0142043	0.0324319	1.19108	0.00227154	0.00897653
AC092666.1	0.0458231	0.104671	1.19172	0.000199331	0.00105629
AURKBP1	0.00421482	0.00962944	1.19198	1.59761e-05	0.000112489
AC093579.1	0.00790169	0.018053	1.192	0.00342878	0.012813
MIR4428	0.0315118	0.072092	1.19395	0.00890976	0.0291376
OR11M1P	0.00560113	0.0128198	1.19459	0.00603693	0.0208521
LINC02570	0.0677887	0.155577	1.19851	0.00788893	0.0262425
AL157778.1	0.0439456	0.100859	1.19855	3.57867e-06	2.95735e-05
RNU6-704P	0.00655066	0.0150619	1.20119	0.00295487	0.0112609
TCF24	0.0702216	0.161472	1.2013	0.000714041	0.00326045
AL035412.1	0.00240694	0.00554259	1.20336	0.000217249	0.00113957
AP003174.1	0.019154	0.0441087	1.20342	0.000222841	0.00116664
AP000477.2	0.00258837	0.00596185	1.20372	0.00457759	0.0164286
TUNAR	0.230754	0.531509	1.20374	0.00592776	0.0205273
AL713868.1	0.0117664	0.027117	1.20452	0.000733777	0.00333851
RPL7P53	0.00285553	0.00659722	1.2081	0.00467103	0.0167144
LINC00836	0.00192495	0.00445204	1.20964	0.0105655	0.0337002
AC011611.6	0.00459568	0.0106333	1.21024	0.0121097	0.0378307
AC004808.2	0.0135582	0.0313724	1.21033	0.00459026	0.0164647
AC108025.1	0.0137863	0.0319241	1.21141	2.08356e-05	0.000142406
LINC02275	0.00754334	0.0175372	1.21714	0.0117397	0.0368698
RNU6-929P	0.012894	0.03001	1.21874	0.00523484	0.0184374
EN2	0.14964	0.348305	1.21886	0.00260985	0.0101057
FABP5P10	0.00524034	0.0122374	1.22357	0.0150094	0.0453621
FAM131C	0.189362	0.443752	1.22861	2.5565e-09	4.6619e-08
VAX1	0.0284276	0.0666613	1.22956	0.00170835	0.00701901
HMGN2P39	0.00359156	0.00842259	1.22965	0.0115406	0.0363279
RAET1L	0.322149	0.756122	1.23089	4.67624e-06	3.75902e-05
LINC02282	0.00413565	0.00971926	1.23273	0.00044963	0.00216771
PAX6	0.0402884	0.0948222	1.23486	0.000294263	0.00149148
AC011891.3	0.00571126	0.0134702	1.23789	0.000270701	0.00138734
AC069454.1	0.0115854	0.0273585	1.23969	0.0073912	0.0248116
OR2S2	0.012955	0.0306139	1.24068	0.0156579	0.0470208
AC108359.1	0.000617261	0.00145963	1.24165	0.0105947	0.0337745
AC005823.1	0.00155929	0.00368833	1.24208	0.00347196	0.0129506
MAGEA2	0.00381426	0.00902537	1.24258	0.0011283	0.0048762
TMCO5A	0.0012349	0.00292241	1.24277	0.000124189	0.00069587
CES1P2	0.00313396	0.00742648	1.24469	0.00575328	0.0199924
CA9	2.50006	5.92784	1.24555	5.25944e-07	5.34614e-06
ARF1P3	0.00304203	0.00721833	1.24663	0.00615746	0.0212143
UGT2B7	0.233408	0.55405	1.24716	0.000866556	0.00386537
FABP6	0.602689	1.43113	1.24767	3.09948e-05	0.000201993
PABPC1L2A	0.00763021	0.0181381	1.24923	0.000883972	0.00393166
LHFPL3	0.0138321	0.0329535	1.25241	0.000507751	0.00241558
DRAXINP1	0.00257205	0.00613185	1.25341	0.00576208	0.0200169
AC009410.1	0.0036621	0.00873907	1.25481	0.000151031	0.000826659
MAGEA6	1.33913	3.19754	1.25566	0.000328182	0.00164157
AC011474.1	0.00169268	0.00405481	1.26032	0.0105598	0.0336899
AC007923.1	0.0304486	0.0730615	1.26274	0.000125253	0.00070128
MAGEA3	1.57951	3.79177	1.2634	0.00245901	0.00959479
AL357833.1	0.0532514	0.127852	1.26358	0.000290834	0.00147616
AL365434.1	0.0198662	0.0477002	1.26368	0.000652065	0.0030103
ASB17	0.00205253	0.00494	1.26711	0.00679233	0.0230817
LINC01194	0.0228659	0.0551044	1.26897	0.00168127	0.00691925
PPIAP74	0.0343977	0.0829563	1.27004	0.00109855	0.00476104
MRO	0.302332	0.729702	1.27117	0.000941623	0.0041549
CHCHD2P3	0.00295328	0.00713481	1.27256	0.000248801	0.00128716
LINC00945	0.00989606	0.0239133	1.27289	0.00127645	0.00543295
PRDM13	0.0369077	0.0892274	1.27357	0.000158315	0.000861312
AC073342.1	0.0126779	0.0306674	1.27439	0.000621275	0.0028843
ACY3	1.04216	2.52182	1.27488	7.96551e-05	0.000467699
AL513487.1	0.00598555	0.0144896	1.27546	0.00522113	0.0183971
PRSS56	0.0312807	0.0757424	1.27583	0.00356604	0.0132511
AC006517.2	0.0231159	0.0559822	1.27608	1.12015e-05	8.1963e-05
HIF1A-AS3	0.182694	0.442875	1.27747	0.00447903	0.0161288
BPIFB2	7.33659	17.7959	1.27836	0.016486	0.0490753
LINC02377	0.0172098	0.0417615	1.27895	0.00389857	0.0143102
Z97205.3	0.00268218	0.00651296	1.27991	0.00022	0.00115251
NCCRP1	5.36905	13.0432	1.28056	0.00579464	0.0201129
PHBP4	0.0184809	0.0448985	1.28064	6.27192e-06	4.89112e-05
AC092265.1	0.00186492	0.00453278	1.28129	0.00426912	0.015474
AC024028.1	0.00601332	0.0146204	1.28175	0.00125553	0.00535413
LINC01322	0.00688518	0.0167657	1.28395	0.00981021	0.0316315
GSC2	0.00691482	0.0168557	1.28548	0.00507015	0.0179347
RNU6-151P	0.0639953	0.156035	1.28583	0.0115229	0.0362803
LINC01414	0.00488349	0.0119143	1.2867	0.00738153	0.0247835
AC093894.2	0.0129488	0.0316193	1.28799	2.39182e-07	2.64527e-06
CHORDC1P5	0.00232008	0.0056663	1.28823	0.00363557	0.0134673
PADI1	0.0285615	0.0698689	1.29058	0.00012421	0.00069592
MTHFD2P5	0.00188011	0.00460593	1.29267	0.0141686	0.0432049
NCAPGP1	0.011367	0.027857	1.29319	0.0149567	0.0452391
AC083801.2	0.00632908	0.0155444	1.29633	0.00239493	0.00938402
MMD2	0.00187467	0.0046063	1.29697	0.00523171	0.0184287
LNCDAT	0.00457711	0.0112719	1.30022	0.000334172	0.0016667
NMD3P2	0.00167336	0.00412296	1.30094	0.0118425	0.0371324
GABRA3	0.170113	0.420109	1.30427	1.36366e-07	1.60683e-06
CWH43	0.3156	0.779466	1.30439	0.0114409	0.0360521
ITIH1	0.0377844	0.0933311	1.30457	1.5199e-11	5.23621e-10
AP000997.2	0.00991163	0.0244872	1.30483	0.00200055	0.00803736
NEK2P2	0.00152702	0.0037737	1.30527	0.0109599	0.0347711
AC106895.1	0.0039469	0.00977889	1.30895	0.000615096	0.00285958
AP002001.2	0.0769244	0.190869	1.31107	0.00355795	0.0132254
SCML2P1	0.00290582	0.00721833	1.31272	0.000283072	0.0014432
AL357052.1	0.00696642	0.0173578	1.31709	0.0049536	0.0175895
RNA5SP226	0.0178045	0.0443783	1.31761	0.00226658	0.00895942
AL358394.2	0.00526754	0.013135	1.31821	0.0013266	0.00562349
H3C7	0.588747	1.47102	1.32109	2.19382e-05	0.000148994
AC093305.1	0.0159201	0.0397898	1.32155	0.00946781	0.0306997
ANKS4B	0.0134471	0.0336181	1.32195	0.00905609	0.0295448
RNU7-56P	0.0153743	0.0384544	1.32263	0.00932827	0.0303233
AC133561.1	0.00896492	0.022442	1.32384	0.0101931	0.0327141
OR8A2P	0.00491351	0.0123102	1.32503	0.00973378	0.0314261
AL133493.1	0.00190976	0.00478852	1.32619	0.00476412	0.0170047
AC092447.1	0.00223884	0.00561722	1.32711	7.42305e-05	0.00043911
LINC02136	0.00577392	0.0144933	1.32777	0.00874113	0.0286833
ANKRD30BP3	0.0354807	0.0891267	1.32882	0.0140008	0.0427759
AC003001.2	0.00159268	0.00400148	1.32908	0.00585945	0.0203167
LINC01742	0.0141743	0.0356313	1.32987	0.00160525	0.00665304
AC244102.4	0.166665	0.419267	1.33091	0.000850253	0.0038001
AL589743.4	0.00654803	0.0165339	1.33629	0.00255022	0.00990382
NIFKP2	0.000795872	0.00201296	1.33871	0.0151448	0.0457308
FAM163B	0.0386212	0.097798	1.34041	0.00356582	0.0132511
AC068305.2	0.0714032	0.180891	1.34106	2.43994e-09	4.47517e-08
AC253536.4	0.0632182	0.160286	1.34223	0.0121626	0.0379687
UCHL1-AS1	0.0034561	0.00876352	1.34237	0.000480118	0.00229776
AL136234.1	0.0237535	0.0602548	1.34294	1.20245e-07	1.4338e-06
MIR1322	0.0213006	0.0542739	1.34937	0.00706351	0.0238579
FOLH1B	0.0363094	0.0925604	1.35005	6.57973e-06	5.10389e-05
RPL23P10	0.0046803	0.0119424	1.35142	0.0111128	0.0351719
KRT75	0.461313	1.17879	1.35349	9.42502e-06	7.01093e-05
FER1L6-AS2	0.00956942	0.0244554	1.35365	0.00126318	0.00538231
LINC01621	0.00686435	0.0175446	1.35383	0.00293034	0.0111826
AC124290.2	0.00603977	0.0154387	1.35398	0.0073182	0.0245984
LINC01846	0.00145347	0.00372352	1.35716	0.0161065	0.0481328
CT83	1.59901	4.09638	1.35717	0.00904199	0.0295073
AC099554.1	0.00276961	0.00709704	1.35754	0.000130084	0.000725094
AC092903.1	0.100009	0.256966	1.36145	0.0013096	0.00556135
AC036164.1	0.0323158	0.0830394	1.36156	0.0106123	0.0338229
AC106799.2	0.00243696	0.00626815	1.36296	0.000842369	0.00376693
AL731563.1	0.0817531	0.210469	1.36426	0.0111443	0.0352618
GAPDHP55	0.0129388	0.0333639	1.36658	0.00446762	0.0160958
RPS4XP12	0.00523114	0.0135085	1.36867	0.00252552	0.00981929
AL159158.1	0.040251	0.104069	1.37044	0.000545261	0.0025731
SOHLH1	0.0407291	0.105477	1.3728	0.000737975	0.00335466
MT-TW	0.0274752	0.0711596	1.37293	0.000189086	0.00100753
AL357075.2	0.0278248	0.0722119	1.37587	0.0103257	0.0330627
LINC01475	0.0139469	0.0362098	1.37644	2.16921e-06	1.90196e-05
AC090515.4	0.248083	0.644114	1.37649	0.0138407	0.0423708
AC024230.1	0.0380349	0.0987563	1.37655	0.000570124	0.00267497
AC010343.3	0.013815	0.0359331	1.37908	0.0151881	0.0458447
AC117386.2	0.0219432	0.0571226	1.38029	0.0125316	0.038967
DUXAP2	0.00672608	0.0175694	1.38523	3.98534e-05	0.000252694
DNER	0.462334	1.2112	1.38943	0.00389375	0.0142962
BNC1	0.197083	0.516619	1.39029	0.00344391	0.0128636
FAM83A-AS1	0.0791501	0.207553	1.39081	0.00203662	0.00816442
PTMAP15	0.00903208	0.0237331	1.39377	0.00113236	0.00489156
VDAC1P3	0.00708236	0.0186274	1.39512	0.00394214	0.0144524
C1orf94	0.0364385	0.0959398	1.39667	0.000163952	0.000889004
NOTO	0.00925253	0.0243654	1.39691	0.0159581	0.0477886
MUC22	0.00169587	0.00446815	1.39765	0.00481369	0.0171601
ULBP2	0.632528	1.66865	1.39948	5.07715e-14	3.69982e-12
AC064807.3	0.00376004	0.00992056	1.39967	0.00632564	0.0217031
AC019068.1	0.00584934	0.0154354	1.39989	0.00448075	0.0161339
TCHHL1	0.0278754	0.0736326	1.40135	1.38049e-08	2.0918e-07
AC108667.2	0.0313084	0.0827672	1.40251	0.00303214	0.0115191
HOXD12	0.0118576	0.0314028	1.40508	0.000417061	0.00202908
AC046129.1	0.0197535	0.0523224	1.40532	0.000556337	0.00261741
ANKRD54P1	0.00212871	0.00564333	1.40657	0.014111	0.0430639
TRDN	0.0404004	0.107249	1.40852	0.000751869	0.00340829
SLURP1	0.735629	1.95503	1.41014	8.3559e-07	8.10428e-06
OR3A3	0.00624597	0.0166419	1.41382	0.00845835	0.0278647
WWC2-AS1	0.0411291	0.109684	1.41512	0.00851535	0.0280281
AC005884.2	0.00308293	0.00822778	1.4162	0.0136067	0.0417555
NXPH4	1.97375	5.27758	1.41894	2.28409e-13	1.34989e-11
POU4F1	0.0537053	0.144097	1.4239	0.0104204	0.0333252
AC005011.1	0.0147737	0.0397448	1.42773	0.00321217	0.0121037
OR8B9P	0.00259719	0.00699981	1.43037	0.000163896	0.000888869
AP000542.2	0.000211632	0.000571852	1.43408	0.0023761	0.00931728
LINC00668	0.241671	0.653064	1.43418	0.00130585	0.00554707
AC005993.1	0.0261835	0.0707596	1.43427	7.83948e-05	0.000461061
AL354977.2	0.070542	0.190698	1.43474	0.00561551	0.0195819
LINC01895	0.0039454	0.0107004	1.43942	0.0107351	0.034176
AC048352.1	0.004906	0.0133526	1.4445	0.0090387	0.0294999
KRT82	0.0033591	0.00915444	1.4464	0.00429085	0.0155429
RNU6-302P	0.0377233	0.102956	1.4485	0.002046	0.00819625
AC025048.1	0.0053621	0.0146557	1.4506	0.000358521	0.00177307
LINC00682	0.00113265	0.00309759	1.45145	0.00762647	0.0254916
OR2J3	0.0016803	0.00460296	1.45384	0.0141384	0.0431245
OR6K3	0.00836191	0.0229187	1.45462	0.00916469	0.0298649
MTRNR2L1	0.398185	1.09276	1.45647	0.00449446	0.016169
HMGB1P12	0.000672608	0.00185426	1.46301	0.00860466	0.0282845
AC007552.1	0.0105977	0.0292333	1.46386	0.0052864	0.0185945
AC174469.1	0.0250452	0.0691913	1.46606	5.46552e-05	0.000334832
MDH1P2	0.000922702	0.00255111	1.46719	0.00784338	0.0261123
AL590617.1	0.0285122	0.078925	1.4689	6.53014e-05	0.000391623
LINC02745	0.00171557	0.00474944	1.46907	0.00309834	0.0117401
SERPINB3	0.329462	0.914906	1.47351	0.00137439	0.0058023
RPL22P14	0.00209869	0.005835	1.47525	0.00835424	0.0275856
AL512324.6	0.0218619	0.0608841	1.47765	0.0160203	0.0479294
KRT16P3	0.00588443	0.0164646	1.4844	0.0115456	0.0363397
AC078899.3	0.00758049	0.0212476	1.48694	0.01478	0.04481
HDAC1P1	0.0133396	0.0374772	1.4903	0.00867454	0.0284928
CASC9	0.0947827	0.266482	1.49134	2.09682e-07	2.3547e-06
AL138826.1	0.00550563	0.0155039	1.49365	0.00442124	0.0159499
MTFR2P2	0.00158199	0.00445852	1.49483	0.0115422	0.0363309
AC112196.1	0.050418	0.142356	1.49749	0.00914541	0.0298089
AC007528.1	0.0621478	0.175699	1.49933	2.49492e-07	2.74595e-06
DLL3	0.155986	0.441124	1.49976	7.69285e-05	0.000453515
AC084017.1	0.00215629	0.00611111	1.50289	0.00595998	0.0206289
ESX1	0.0263826	0.0748	1.50345	0.00112098	0.00484678
BPIFC	0.0106672	0.030295	1.5059	0.00358027	0.0132919
IGHV5-78	1.15315	3.28891	1.51203	4.40811e-10	9.91942e-09
AP000997.3	0.00136642	0.00389852	1.51253	0.0162383	0.0484595
AC005042.2	0.0204906	0.0584657	1.51263	0.000867669	0.00386943
HRAT17	0.00281407	0.0080337	1.51341	2.62764e-05	0.00017495
FAM9A	0.00838311	0.0239513	1.51455	0.00136836	0.00577856
RNU6-432P	0.0228627	0.0654009	1.51632	0.0115739	0.0364107
AL162511.1	0.00441295	0.0126533	1.5197	0.000144539	0.000795027
IFITM5	0.28775	0.827309	1.52361	0.00509662	0.0180153
AC007552.2	0.0675625	0.194855	1.52811	0.0117635	0.0369315
FDCSP	197.656	570.612	1.52952	8.32298e-06	6.28064e-05
AC097512.1	0.00609644	0.0176011	1.52963	0.00144523	0.00605967
DIAPH3-AS2	0.0156916	0.0453657	1.53161	0.00166922	0.00688008
MIR548F2	0.12684	0.367469	1.53461	0.0132112	0.0407042
UGT2A3	0.00391557	0.0113665	1.53749	0.00458278	0.0164441
RNU6-140P	0.165611	0.48143	1.53953	0.00282293	0.0108277
CFL1P3	0.0376743	0.109877	1.54424	1.42962e-05	0.000102011
AL158829.1	0.0188139	0.0549252	1.54567	2.08274e-05	0.000142367
RNU6-869P	0.0265454	0.0776026	1.54764	0.0028937	0.0110604
AMY2A	0.0534182	0.156206	1.54804	0.0104166	0.0333149
EPS15P1	0.00351651	0.0103035	1.55092	0.000448056	0.00216122
LINC02178	0.0193308	0.0567969	1.55491	0.0138484	0.0423877
AP002530.1	0.00107336	0.00315407	1.55508	0.0156056	0.0468886
ARPC1BP1	0.0073242	0.0215787	1.55886	0.00495758	0.0175981
LSM1P1	0.0257368	0.075888	1.56004	0.00204728	0.00820079
RSPO2	0.0109385	0.0322593	1.5603	0.000625956	0.00290319
AC007639.1	0.0376422	0.111156	1.56216	0.00115071	0.00496027
ARHGAP36	1.69173	4.99912	1.56317	0.00863868	0.0283848
AL356756.1	0.00703189	0.0208007	1.56465	0.0127573	0.039554
MT1H	0.441947	1.30828	1.56573	0.000474734	0.00227505
AC090503.2	0.00364934	0.0108098	1.56663	0.00335142	0.0125553
DCAF8L2	0.0106886	0.0316615	1.56666	0.00279474	0.0107341
AC012354.8	0.00479156	0.0142085	1.56819	0.00673903	0.0229252
HSP90AB7P	0.0023863	0.00708056	1.56908	0.00039954	0.00195269
AL121932.2	0.00118987	0.00353148	1.56947	0.00907056	0.0295858
C17orf102	0.00932927	0.0277072	1.57043	0.00876542	0.0287481
ACTG1P18	0.00401857	0.01197	1.57467	0.00793998	0.0263876
GH2	0.00511163	0.0152426	1.57625	2.37511e-06	2.06248e-05
SLC25A47	0.0232527	0.0694767	1.57913	0.00461209	0.0165357
LINC01549	0.0172124	0.0515252	1.58183	0.0017093	0.00702148
MIR4500HG	0.0106295	0.0318385	1.58271	0.0103993	0.0332681
LINC00393	0.0705734	0.211788	1.58543	0.00602571	0.0208238
AC104370.1	0.0264475	0.0794356	1.58666	0.00023537	0.00122536
AC023906.2	0.0128169	0.0385298	1.58793	0.00873672	0.0286722
OR9I2P	0.00164465	0.00494444	1.58803	1.51298e-05	0.000107327
MAGEA11	0.0530949	0.159783	1.58947	0.000941431	0.00415443
PHKG1	0.575064	1.73234	1.59092	0.00395248	0.0144838
AC026355.3	0.160245	0.483308	1.59266	0.000737195	0.00335219
LINC01721	0.000860225	0.00260278	1.59727	0.006262	0.0215171
PRB4	0.0259083	0.0784693	1.59872	1.01118e-05	7.47685e-05
AL390816.2	0.000539962	0.00163759	1.60065	0.0127387	0.0395137
NR2E1	0.0410186	0.124468	1.60142	0.00203344	0.00815256
IL20RB	0.370572	1.12571	1.60302	0.00150086	0.00626513
AL512324.3	0.0526715	0.160042	1.60336	0.00922438	0.0300233
ARF1P1	0.00111857	0.00341704	1.61109	0.0137961	0.0422503
B4GALNT2P1	0.00114128	0.00349074	1.61289	0.0110228	0.0349377
HSPA8P13	0.0211124	0.0646098	1.61366	0.00111094	0.00480885
RNU6-760P	0.0123469	0.0379487	1.6199	0.000598392	0.00278967
NEK2P1	0.000398311	0.001225	1.62081	0.0017695	0.00723109
AL360013.4	0.00310807	0.00955889	1.62083	0.0154699	0.0465802
NFYCP2	0.0995991	0.307281	1.62536	0.000443765	0.00214288
KRT78	0.0370086	0.114745	1.6325	5.79129e-05	0.000352475
AC093083.1	0.0249597	0.0775411	1.63536	0.000105996	0.000603074
OR8G7P	0.00179137	0.00557519	1.63796	0.014776	0.0448002
LINC00973	0.0185788	0.0580633	1.64397	0.00106269	0.00462146
AC098649.1	0.000745403	0.0023313	1.64504	0.0096709	0.0312621
MRGPRX13P	0.00249644	0.00781796	1.64692	0.0155982	0.0468713
AL355497.1	0.00288293	0.00903852	1.64855	0.000426986	0.0020717
AL627443.1	0.00167861	0.00526722	1.64977	0.00703749	0.0237813
AL606490.8	0.0264602	0.0830298	1.6498	2.25063e-05	0.000152434
OR8R1P	0.0398942	0.125209	1.65008	0.00234479	0.00921863
OR1C1	0.00639568	0.0200985	1.65192	0.00738252	0.0247854
U95743.1	0.00521463	0.0164335	1.656	2.30422e-05	0.000155578
APOB	0.0298507	0.0941587	1.65733	0.0020201	0.00810676
PRAC1	0.0271133	0.0855474	1.65772	0.0159493	0.0477672
LINC01997	0.00390544	0.012332	1.65885	0.00387909	0.0142525
HTN3	0.00478049	0.015113	1.66056	0.000221033	0.0011576
SPRR2C	0.0185537	0.0587319	1.66244	0.0160115	0.0479131
RNU4-42P	0.0138041	0.0437002	1.66254	0.0130252	0.0402334
AC093281.2	0.00484334	0.0154441	1.67298	0.0118371	0.0371248
TMEM174	0.000714071	0.00228019	1.67501	0.00167278	0.00689116
AC092746.1	0.0120073	0.0383439	1.67508	0.00623882	0.0214479
AC089998.1	0.0327336	0.105147	1.68356	0.000124415	0.000696998
CTCFL	0.00673246	0.0216372	1.68431	0.00495899	0.0175987
AC027088.3	0.00734109	0.0236522	1.68791	4.97289e-07	5.08849e-06
AC012494.1	0.0140758	0.0455176	1.69321	0.00646527	0.0221193
PAUPAR	0.00281839	0.00912648	1.69519	0.00155188	0.00645394
CHEK2P5	0.00224653	0.007275	1.69525	0.0158175	0.0474426
RPSAP38	0.00339174	0.0109861	1.69558	0.00799055	0.0265433
LINC02437	0.0990366	0.321244	1.69763	0.000852189	0.0038076
PASD1	0.00470619	0.0152985	1.70076	0.00943778	0.0306233
SNORD3B-1	0.114191	0.371614	1.70236	0.015338	0.0462236
AL513542.1	0.00216961	0.00706241	1.70273	0.00494906	0.0175745
NKX2-3	0.0396484	0.129515	1.70779	2.87031e-07	3.11277e-06
RN7SL251P	0.00447486	0.0146702	1.71297	0.00275893	0.0106137
RPS27AP13	0.0189672	0.0623754	1.71747	0.00864868	0.0284122
RPL6P7	0.0174347	0.0573398	1.71757	0.000378027	0.00185904
COL9A1	0.268746	0.884086	1.71794	0.00137288	0.00579678
OR2J2	0.000734146	0.00241907	1.72032	0.0124719	0.0388002
AC113194.1	0.00760488	0.0250681	1.72086	0.000177668	0.000954019
CYCTP	0.00421707	0.0139359	1.72449	0.0150986	0.045606
UGT2B28	1.23462	4.09224	1.72883	0.0073089	0.024573
AC113346.1	0.150013	0.498224	1.73171	0.000315182	0.00158406
AMTN	0.52709	1.75332	1.73396	0.000140488	0.000776272
AC067956.1	0.00523302	0.0174254	1.73547	0.00428657	0.0155291
LUADT1	0.013179	0.0442863	1.74862	0.0061447	0.0211755
MLC1	0.416256	1.40263	1.7526	4.42819e-07	4.59102e-06
LINC01913	0.00530488	0.0178883	1.75363	0.00761259	0.0254527
AC234772.1	0.0440281	0.148497	1.75394	0.000551956	0.00259916
IL36B	0.00574597	0.0194494	1.75911	0.000133668	0.000742704
SLC30A10	0.00571951	0.0194509	1.76587	8.47392e-05	0.000493693
HMGB4	0.00172308	0.00586611	1.76742	0.0023414	0.00920786
LINC02162	0.000814259	0.00277667	1.76979	0.00985231	0.0317493
AC104454.2	0.134116	0.457366	1.76987	0.00106699	0.00463837
LINC00556	0.00316266	0.0108115	1.77335	0.0123329	0.0384203
AL136967.2	0.00237899	0.00819259	1.78397	0.00170953	0.00702184
AL392003.1	0.00237936	0.008205	1.78593	0.0158035	0.0474089
AL606970.2	0.00155966	0.0053837	1.78737	0.0106399	0.0339035
AC108727.2	0.00428255	0.0148244	1.79144	0.00440435	0.015892
ARHGAP16P	0.190171	0.658997	1.79298	0.00014724	0.000807933
GGTLC2	0.0149345	0.0519646	1.79888	0.0114708	0.0361343
AL355483.2	0.0129257	0.0449781	1.79898	1.69266e-05	0.000118484
PNLIPRP3	0.238826	0.831443	1.79966	0.00037752	0.0018567
AC119868.1	0.0115859	0.0403574	1.80046	0.000456846	0.00219803
AC116565.1	0.00472702	0.0164767	1.80142	0.00163561	0.00676114
AC092448.1	0.0175878	0.0613717	1.803	7.35758e-08	9.28886e-07
TUBBP3	0.0687174	0.240277	1.80595	0.0112485	0.0355498
AC005482.1	0.00535066	0.0187733	1.8109	0.00164209	0.00678299
NEU2	0.000789681	0.00277093	1.81103	0.00983135	0.0316853
AC107057.1	0.0467726	0.164154	1.81131	0.00135509	0.00573017
SPATA16	0.00361895	0.0127426	1.81602	0.000683529	0.00313806
LINC02003	0.00960769	0.0340176	1.82402	3.24692e-07	3.47353e-06
PCAT5	0.00649118	0.023032	1.82709	0.00826053	0.027318
SH3GL3	0.0546929	0.194214	1.82822	1.05549e-07	1.27919e-06
CASC17	0.00171557	0.00613685	1.83881	9.21299e-07	8.85109e-06
AICDA	0.0613488	0.220655	1.84668	0.00122348	0.00523507
PLP1	0.477301	1.7169	1.84683	0.00190091	0.00769627
AL627316.1	0.00112777	0.00406	1.84801	0.00828836	0.027395
GAPDHP75	0.00085985	0.0031	1.85011	0.0113927	0.0359301
NOXO1	9.54972e-05	0.000345	1.85307	0.00952376	0.0308512
MYH1	0.0890685	0.323077	1.85889	0.000835559	0.00374192
IBSP	1.72575	6.26916	1.86105	8.77612e-05	0.00050917
AC026671.1	0.00925741	0.0337698	1.86705	0.00759224	0.0253939
AL132796.3	0.00137167	0.00502	1.87175	0.00126541	0.00539058
GOLGA6L2	0.00196435	0.00722685	1.87931	0.000113249	0.000639418
PAEP	0.231561	0.854992	1.88452	3.22501e-07	3.45204e-06
FAM8A4P	0.00012758	0.000471481	1.8858	0.00478664	0.0170744
KRT17P8	0.0672882	0.250268	1.89505	6.52668e-05	0.000391456
SERPINB4	0.417617	1.55685	1.89838	6.61155e-05	0.000395963
AC091812.1	0.00447148	0.0167122	1.90208	0.0113174	0.0357223
LINC02151	0.00127298	0.00475907	1.90247	0.0155427	0.0467488
AL158157.1	0.0132998	0.0497263	1.9026	0.00621157	0.0213658
LSAMP-AS1	0.0333356	0.124786	1.90432	0.000235994	0.00122782
NGB	0.0413919	0.155057	1.90537	0.0010761	0.00467204
OLIG2	0.00833959	0.031257	1.90613	0.00152963	0.00637166
ACSM1	1.48118	5.57284	1.91166	0.00191382	0.00773973
OR2AH1P	0.000277486	0.00104444	1.91225	0.0108095	0.0343611
FAM230C	0.0201934	0.0761098	1.9142	0.00596439	0.0206429
RN7SKP43	0.00240488	0.00908222	1.91708	0.0134231	0.0412723
AF117829.2	0.0603921	0.228169	1.91767	0.00235904	0.00926572
CTSL3P	0.00246041	0.00931463	1.9206	0.011956	0.0374244
AC091951.3	0.00215553	0.00817019	1.92232	0.00278215	0.0106929
AIPL1	0.00751445	0.0284857	1.9225	0.00776468	0.0258897
AC105460.2	0.00249981	0.00949093	1.92473	0.0049727	0.0176408
PRSS33	0.403196	1.5354	1.92906	0.00386688	0.0142149
AC091133.4	0.00206417	0.00786315	1.92955	0.000699657	0.00320247
LINC02783	0.00394484	0.0150483	1.93156	0.00276698	0.0106411
COBLP1	0.0119071	0.0454333	1.93193	0.00777182	0.0259089
AC104640.1	0.000491182	0.00187778	1.9347	0.00270257	0.0104293
AC094105.2	0.000941088	0.00361296	1.94078	0.00229596	0.00905663
MEG8	0.0115195	0.0442891	1.94287	0.0129838	0.0401362
HSPB3	0.0679278	0.261643	1.94552	0.000425544	0.00206559
IVL	0.272227	1.05236	1.95075	8.49579e-07	8.22314e-06
MIR124-2HG	0.00180582	0.00698185	1.95096	0.00808851	0.0268342
MSRB1P1	0.00794709	0.030802	1.95453	0.00283263	0.010862
LINC02577	0.0310621	0.120515	1.95598	0.00017932	0.000961617
MORC1	0.00741876	0.028792	1.95642	0.00149599	0.00624613
AL591888.1	0.00122364	0.00476167	1.96029	0.00367272	0.0135793
AL008720.1	0.00264165	0.0102928	1.96212	0.00614549	0.0211769
MDFIC2	0.00107129	0.0041837	1.96543	0.0135131	0.0415029
AC034223.2	0.0141311	0.0552726	1.96769	0.000485423	0.00232042
OPRPN	3.35633	13.1397	1.96897	3.08135e-08	4.26688e-07
APOA1	0.32558	1.27495	1.96935	0.00834496	0.0275612
AC108136.1	0.0105463	0.0413763	1.97206	0.000313415	0.00157672
AC026785.3	0.0178887	0.0702698	1.97385	0.00036717	0.00181128
MYOM2	0.272771	1.07191	1.97442	3.60895e-05	0.000231589
LCAL1	0.313699	1.2338	1.97566	3.1622e-11	9.85059e-10
AC011124.1	0.000973921	0.00383685	1.97805	0.00727712	0.0244849
AL356785.1	0.0283568	0.111871	1.98006	0.011228	0.0354932
LINC02639	0.0033833	0.0133615	1.98158	6.96085e-05	0.00041483
AC091027.2	0.00178143	0.00705778	1.98618	0.00702234	0.0237385
AL353614.1	0.00416173	0.0165657	1.99295	0.0150642	0.0455164
AC111194.1	0.000808255	0.00322481	1.99633	0.00167581	0.00690176
HMGB1P50	0.00360394	0.0144078	1.9992	0.0168176	0.0499003
AC112243.1	0.0037439	0.0149711	1.99957	9.08249e-05	0.000525156
CGB3	0.00487674	0.0195317	2.00183	0.00694982	0.0235228
LINC02617	0.0412702	0.165776	2.00606	0.00616432	0.0212315
RNA5SP91	0.0170235	0.0684383	2.00728	0.0111731	0.0353459
AKR1B15	1.23274	4.96668	2.01042	0.0101223	0.0325065
AGBL1	0.00220619	0.00890648	2.0133	0.0016131	0.00668024
DEFB133	0.0010197	0.00412648	2.01677	0.0102373	0.0328208
AL611929.1	0.00973358	0.0394059	2.01737	0.00646877	0.0221235
KRT3	0.018175	0.0736841	2.01939	7.60998e-09	1.23217e-07
SLC1A6	0.0884779	0.358775	2.01969	0.0118956	0.0372724
HMGA2	0.0304261	0.123383	2.01976	0.000461433	0.00221822
TOPORSLP	0.000859475	0.00349519	2.02384	0.00822355	0.0272156
AL731533.3	0.0242565	0.0987146	2.02489	8.74291e-10	1.81601e-08
OR8G3P	0.0137953	0.0564683	2.03326	3.6215e-05	0.000232159
LINC01950	0.0238118	0.0975969	2.03516	0.000881652	0.00392318
AL583809.1	0.201012	0.825247	2.03755	0.0100245	0.0322312
AC105343.2	0.000255159	0.00105296	2.04498	0.00491547	0.0174661
LINC00492	0.00209944	0.00868796	2.04902	0.0126764	0.039357
GDNF	0.101935	0.423972	2.05632	5.67458e-05	0.000346335
SULT1C2P1	0.265083	1.10339	2.05743	0.00379573	0.0139778
DPYSL5	0.139316	0.583486	2.06634	6.90938e-08	8.78146e-07
AC007403.1	0.00135478	0.00568093	2.06806	0.0035273	0.0131269
AC027243.2	0.00509906	0.0215802	2.0814	2.21186e-05	0.000150093
KRTAP19-5	0.00162402	0.00690648	2.08839	0.012874	0.0398573
AP000557.1	0.00174334	0.00743926	2.09331	0.00780956	0.026015
ATP2B3	0.0124782	0.0534046	2.09755	0.0120109	0.0375633
LINC01559	0.0132811	0.0569596	2.10057	1.03307e-05	7.62086e-05
MIR5195	0.844312	3.6247	2.10201	3.97436e-07	4.16484e-06
CREB3L3	0.0354407	0.15248	2.10514	0.00111716	0.00483286
AL138834.1	0.0152544	0.06598	2.1128	0.0132378	0.0407687
H2ACP2	0.0155762	0.0673796	2.11297	0.0107516	0.0342207
DMRTB1	0.00237036	0.0102607	2.11396	0.00165914	0.00684401
EZH2P1	0.00475816	0.0206048	2.11451	0.0103618	0.0331622
GABRA4	0.00454991	0.0197274	2.11629	0.000319764	0.00160482
AC012506.2	0.00107749	0.00467741	2.11804	0.00216085	0.00859764
AL445209.1	0.000831707	0.00368148	2.14614	0.00106969	0.00464904
CSN3	13.7381	60.811	2.14615	0.0160385	0.047974
LINC02845	0.0282619	0.125284	2.14827	1.02434e-05	7.56233e-05
LINC01192	0.000787617	0.00349185	2.14843	0.000154994	0.00084559
ELDR	0.00941445	0.0419209	2.15472	1.26583e-05	9.14354e-05
AC092793.1	0.00765216	0.0341726	2.1589	0.00421723	0.015312
MYPN	0.0410353	0.183736	2.1627	0.0060075	0.0207668
AC009567.2	0.00100075	0.00451444	2.17347	0.00666648	0.022711
SCGB3A2	0.22383	1.00997	2.17384	0.012072	0.0377273
KRT4	1.01921	4.61334	2.17835	0.00256777	0.0099618
C10orf99	0.0417974	0.189305	2.17923	0.000355968	0.00176185
AC074140.1	0.00515685	0.0235837	2.19323	0.00246566	0.00961546
AC069061.1	0.00366004	0.0167443	2.19374	0.000929081	0.00410821
OTOG	0.00517523	0.0236922	2.19472	8.68857e-05	0.00050479
GABRQ	0.266063	1.23105	2.21005	7.48051e-07	7.34792e-06
LINC02120	0.00246379	0.0114202	2.21263	5.75796e-05	0.000350671
KCNJ18	0.00801388	0.0372404	2.21629	1.06809e-05	7.84974e-05
OR6C1	0.000347467	0.00162093	2.22187	0.0112066	0.0354355
SHISA3	0.141251	0.659837	2.22385	0.000235723	0.00122675
TRIM49C	0.000946529	0.00442519	2.22502	0.0141212	0.0430835
AC138646.1	0.00199343	0.00933926	2.22805	0.011594	0.0364617
PRB2	0.0117974	0.0552726	2.2281	0.00197088	0.00793608
AC016730.1	0.00277223	0.0129885	2.22812	0.00657015	0.0224217
TEX15	0.0174308	0.0820119	2.2342	0.00816725	0.0270639
AC079600.3	0.0540475	0.257168	2.25041	0.00131804	0.00559133
AC025254.1	0.0119653	0.0573131	2.26001	0.0024183	0.00946059
HOXD13	0.0815396	0.394626	2.27491	0.0094025	0.0305227
AC009646.2	0.00976079	0.0473259	2.27756	0.00568532	0.0197921
AC005550.2	0.024439	0.118909	2.2826	1.22393e-06	1.13876e-05
HELT	0.00674165	0.0328191	2.28336	1.77756e-06	1.59292e-05
ADD3-AS1	0.0198574	0.0969961	2.28825	0.00100944	0.00441789
PSAT1P1	0.00334184	0.0164096	2.29583	0.0122761	0.0382686
RPL7P30	0.000792871	0.00390352	2.29962	0.00162487	0.0067231
RN7SL547P	0.00126754	0.00624481	2.30062	0.0157696	0.0473261
AC112702.1	0.00199456	0.00983648	2.30207	0.00101791	0.00445085
AC099786.1	0.00856604	0.042432	2.30845	0.00451261	0.016225
TMEM271	0.00518931	0.0259998	2.32489	0.0114184	0.0360011
FBXO40	0.00706135	0.0355694	2.33262	0.000314414	0.00158076
LINC01080	0.000933396	0.00470796	2.33454	0.00458458	0.0164485
AL162376.1	0.0174647	0.0882198	2.33666	8.66416e-06	6.50704e-05
AC004054.1	0.0108634	0.0551987	2.34516	0.00482841	0.0172051
KRT83	0.210926	1.07245	2.3461	2.00893e-05	0.000137917
AL356361.1	0.000562101	0.00287185	2.35308	0.00206975	0.00827855
HAO1	0.0399593	0.206	2.36604	0.0132185	0.0407246
TRIM48	0.00179737	0.00931519	2.37369	0.000225115	0.00117724
CRYBA2	0.08163	0.426227	2.38445	0.00662287	0.0225813
AL391119.1	0.00150694	0.00797204	2.40332	0.00520586	0.0183535
AL157937.1	0.0131523	0.0696043	2.40386	0.00115406	0.00497168
STRIT1	0.0153525	0.0813143	2.40503	0.0127811	0.0396171
AC068135.2	0.00656754	0.0348076	2.40598	0.00113948	0.00491894
RNU6-154P	0.0129447	0.0692185	2.4188	0.00331653	0.0124409
OR8J1	0.000401313	0.00215352	2.42389	0.012662	0.0393209
LIX1	0.0298529	0.160457	2.42625	0.00691409	0.0234274
ROS1	0.0557846	0.30161	2.43474	0.000616939	0.00286744
AL136967.1	0.000518386	0.002805	2.4359	0.00598861	0.0207116
LINC02735	0.00295028	0.0160578	2.44435	0.0163961	0.0488562
OSTM1-AS1	0.0020666	0.0113633	2.45905	0.00811935	0.0269224
AC007846.2	0.000625141	0.00344722	2.46318	0.0125822	0.0391092
OR10G1P	0.00189512	0.0104998	2.47	0.00224538	0.00888673
LINC01346	0.000820638	0.00457667	2.47948	0.0141254	0.043094
AC117945.2	0.00804934	0.0449354	2.48091	0.0125122	0.0389129
AC074035.1	0.00131351	0.00742	2.49799	0.00539524	0.0189192
NANOGP1	0.0677846	0.383183	2.499	9.28162e-05	0.000535202
AC004866.1	0.00406041	0.0229669	2.49985	0.0129924	0.0401562
SPRR2F	0.0233482	0.132264	2.50203	2.09261e-05	0.000142956
OR8D2	0.00163302	0.00925833	2.50321	0.00227288	0.00898057
LINC00308	0.00386904	0.0219548	2.50449	0.00743553	0.0249471
LINC01815	0.00139625	0.00794648	2.50876	0.00210417	0.00840028
FADS6	0.0354028	0.201819	2.51113	1.40828e-06	1.2892e-05
LINC01499	0.00940188	0.0536861	2.51353	0.00586518	0.0203341
TMEM207	0.000696811	0.00399407	2.51902	0.00279887	0.0107492
AP001065.4	0.014018	0.0820783	2.54972	0.00380105	0.0139956
AL356361.2	0.00176473	0.0104093	2.56035	0.00560437	0.0195538
AC073114.2	0.0135518	0.0800191	2.56186	0.0127285	0.039493
AC079612.2	0.00111238	0.00664537	2.5787	0.00584347	0.0202687
CLDN6	0.445986	2.67534	2.58465	6.49415e-05	0.000389793
UGT1A7	0.0194398	0.117148	2.59125	0.00167552	0.00690108
ACAN	0.484948	2.9389	2.59937	0.000141914	0.000782705
MTCO1P45	0.00280169	0.0170543	2.60576	0.0137798	0.0422072
RN7SL659P	0.0409276	0.250216	2.61203	0.00266621	0.0103009
AC236972.3	0.00102139	0.00624685	2.6126	0.00403518	0.0147441
FO393413.1	0.000702814	0.00430963	2.61635	0.011788	0.0369983
ANKRD26P2	0.000687242	0.00423667	2.62404	0.00828288	0.0273785
C10orf71-AS1	0.000730206	0.00451407	2.62805	0.00402069	0.0147034
AC093787.1	0.0185143	0.114675	2.63084	0.00346067	0.0129135
CCNT2P1	0.00067561	0.00419574	2.63466	0.0160031	0.0478982
AC021534.1	0.00459193	0.0285743	2.63754	0.00103333	0.00451031
AC139426.3	0.000314259	0.00196481	2.64437	0.0164268	0.0489272
AL031773.1	0.000328143	0.00205611	2.64752	0.00481736	0.0171721
SLITRK3	0.0337225	0.2119	2.6516	0.00448127	0.0161348
BPIFB4	0.0336833	0.214152	2.66853	0.000547096	0.00257893
CYP11A1	0.336016	2.13689	2.66891	1.42647e-05	0.000101825
AL606500.1	0.437433	2.79875	2.67765	4.07447e-07	4.25565e-06
STAR	0.166754	1.07037	2.68232	0.00679204	0.0230817
AL353615.1	0.00241689	0.016003	2.72712	0.00212717	0.00848071
RPL7P40	0.00147674	0.00977926	2.72731	0.000332928	0.00166166
SPRR2A	0.363255	2.41257	2.73152	0.000361749	0.00178733
PZP	0.08897	0.593295	2.73736	2.28921e-11	7.45341e-10
KRT34	0.0211991	0.143879	2.76278	6.40136e-05	0.000384954
AC013410.1	0.00445403	0.0302859	2.76546	0.00159158	0.00660265
RN7SKP72	0.00603283	0.0412452	2.77332	0.00762603	0.0254916
CKM	0.222965	1.52582	2.77469	0.013192	0.040654
HP	0.387672	2.69612	2.79798	0.000304876	0.00153879
LINC01851	0.00142852	0.00996796	2.80278	0.0048416	0.0172445
H2BW1	0.00320938	0.0225131	2.8104	0.00404761	0.0147829
LNCNEF	0.000828705	0.00581333	2.81043	0.00786802	0.0261821
AC108938.1	0.000342964	0.00241037	2.81312	0.0118608	0.0371818
AP001136.1	0.0133762	0.0946989	2.82368	0.00452112	0.0162515
DMP1	0.0435433	0.31058	2.83444	0.0100915	0.0324246
LINC00349	0.00074409	0.00535481	2.84729	0.000232923	0.00121406
CYP17A1	0.0180064	0.130663	2.85927	0.000292749	0.00148509
AC011352.2	0.00467974	0.0347291	2.89164	4.48546e-05	0.000280652
IGKV1-35	0.0241009	0.185035	2.94063	0.00522389	0.0184057
AC107980.1	0.00120019	0.00927019	2.94934	0.00919619	0.0299452
RNU6-800P	0.0067803	0.0534033	2.97751	0.00746626	0.0250296
BX119904.1	0.0124235	0.0980737	2.9808	0.0157355	0.0472338
AL589743.1	2.73921e-05	0.000217222	2.98734	0.0128602	0.039819
SPANXD	0.00732589	0.0582057	2.99009	0.0107789	0.0342887
SPANXC	0.0501743	0.407439	3.02156	0.0106283	0.0338703
UGT1A1	0.00516548	0.0420094	3.02374	0.00365647	0.0135311
LINC01014	0.0163274	0.134847	3.04596	0.000131585	0.000732628
AC126323.4	0.000465854	0.00385389	3.04837	0.00171395	0.00703642
AC099786.3	0.00263208	0.0218133	3.05093	0.016552	0.049233
SLC18A3	0.00493884	0.0413015	3.06395	0.0137772	0.0422014
AL162388.1	0.000402627	0.00342	3.08648	0.00767871	0.0256436
AC215522.3	0.00190038	0.0162819	3.09891	0.0110298	0.034956
SBSN	0.712087	6.18325	3.11824	7.47015e-10	1.58342e-08
SPRR2E	0.170034	1.50479	3.14567	0.00770973	0.0257212
LY6L	0.0192902	0.171323	3.15078	0.00707678	0.0238885
AL355538.1	0.00578105	0.0522426	3.17582	0.0120948	0.0377883
CACNA1S	0.00574522	0.0525415	3.19302	0.0135641	0.0416471
AHSG	0.0130951	0.123802	3.24094	0.000245519	0.0012718
NPS	0.00122758	0.0120441	3.29443	0.00411429	0.0149918
LINC01776	0.000629081	0.00620611	3.30237	0.0166503	0.0494736
AC144833.1	0.00252589	0.025352	3.32724	0.00970919	0.0313645
SSX3	0.00624465	0.0641493	3.36074	0.00870375	0.0285805
SPRR2D	0.126966	1.31203	3.36928	0.0011709	0.00503928
AC021269.1	0.000119325	0.00129204	3.43668	0.0128039	0.0396771
BPIFA4P	0.0808739	0.921331	3.50997	0.0137477	0.0421315
UGT1A6	0.00342477	0.0392802	3.51972	0.000146255	0.000803458
AC108729.1	0.00115854	0.0132946	3.52047	0.000922992	0.00408392
MYH7	0.0566432	0.651327	3.52341	0.00953343	0.0308783
BPIFA2	0.037558	0.440278	3.55122	0.000981367	0.00430961
HTN1	0.0193146	0.253644	3.71504	0.000894609	0.00397276
DPPA2	0.00506079	0.0673694	3.73466	0.00700503	0.0236857
AL121759.2	0.00152758	0.0204706	3.74423	3.72766e-05	0.000238106
AC011676.4	0.00019137	0.00256593	3.74505	0.00274972	0.0105811
AC096632.1	0.000363415	0.00488981	3.75009	0.00465137	0.0166514
CRNN	0.0161118	0.218639	3.76236	3.07016e-05	0.000200289
TMEM132D-AS1	0.00230488	0.031615	3.77785	0.000246257	0.00127527
RNASEH1P1	0.0168809	0.242029	3.84172	0.00830167	0.0274359
TRIM49	0.00140113	0.0206557	3.88188	0.0112796	0.0356362
UGT1A4	0.000965854	0.0142594	3.88397	0.00437408	0.0158018
AP003900.1	0.011721	0.176053	3.90884	0.000796526	0.0035873
AC064862.2	0.000343715	0.00520907	3.92174	0.00758736	0.0253832
F9	0.00199869	0.0312065	3.96472	0.00749224	0.0251048
AL031601.1	0.000151595	0.00238019	3.97278	0.0126179	0.0392052
AC112492.1	0.000993996	0.0159822	4.00708	0.00192546	0.00777898
5_8S_rRNA	0.00248802	0.0417514	4.06875	0.0127426	0.0395233
MEMO1P5	0.0001	0.00172759	4.11069	0.0117418	0.0368698
RPL17P11	0.00425216	0.0767769	4.1744	0.000140039	0.000774018
MIR877	0.00027636	0.00507481	4.19873	0.00133572	0.00565709
AL031667.1	9.56848e-05	0.00196778	4.36213	0.00269939	0.0104185
AJ239318.1	0.000178612	0.00372426	4.38206	0.0123605	0.0384981
RNU6-1178P	0.00735084	0.153551	4.38466	0.0010959	0.0047506
LINC02167	0.00782195	0.164983	4.39865	0.0100404	0.032277
SNORD65C	0.00246323	0.0563576	4.51599	0.0126251	0.0392213
AC109472.1	0.00125854	0.0296496	4.5582	0.00312867	0.01184
AC100858.3	6.94184e-05	0.00165926	4.57908	0.00103721	0.00452413
AC068228.2	0.00456529	0.110819	4.60135	0.00340696	0.0127407
OR13C3	5.0469e-05	0.00138093	4.77409	0.00450121	0.0161902
AL442065.1	0.000303565	0.00902148	4.89329	0.0116631	0.0366569
KRT1	0.416353	16.1552	5.27805	0.0135845	0.0416941
MYL1	0.0212634	0.93607	5.46017	0.00356626	0.0132511
AC064872.1	0.000748405	0.03629	5.59961	0.00724071	0.0243797
LCE3E	0.00110131	0.0544404	5.62738	0.00837753	0.0276496
HSD3B2	0.0324495	1.68505	5.69845	0.00669293	0.0227896
LORICRIN	0.0419313	2.40186	5.83998	1.17315e-05	8.53913e-05
TYRL	0.00136341	0.0883869	6.01854	0.00220794	0.00875683
UGT1A3	2.55159e-05	0.00388389	7.24996	0.00267454	0.0103317
RNA5-8SP5	0.00338124	0.602252	7.47667	0.0164816	0.0490671

## Sheet: Table S7
GO and KEGG enrichment analyses of DEGs between high- and low-risk groups
ONTOLOGY	ID	Description	GeneRatio	BgRatio	pvalue	p.adjust	qvalue	geneID	Count
BP	GO:0006910	phagocytosis, recognition	42/496	102/18800	1.70064e-39	3.64502e-36	3.52189e-36	IGHV3-72/IGHV3-73/IGHM/IGLL1/C4BPA/IGLC6/IGHV3-64D/IGLC7/IGHV3-11/IGHV1-58/IGHV3-53/IGHV3-43/IGHV1-18/IGHV7-81/IGHV1-3/IGHV6-1/IGHV4-4/IGHV3-38/IGHV3-23/IGHV1-69/IGHV3-15/IGHV3-16/IGHV1OR15-1/IGHV3-64/IGKC/IGHG3/IGHV3-35/IGHV1-24/IGHV4-61/IGHV4-34/IGHV3-13/IGLC2/IGHV4-59/IGHV4-39/IGHV1-45/IGHV3-7/IGHV3-48/IGHV3-30/IGHG2/IGHV2-5/IGHV3-33/MEGF10	42
BP	GO:0050853	B cell receptor signaling pathway	46/496	131/18800	2.12972e-39	3.64502e-36	3.52189e-36	IGHV3-72/IGHV3-73/IGHM/IGLL1/IGLC6/IGHV3-64D/IGLC7/IGHV3-11/IGHV1-58/IGHV3-53/IGHV3-43/IGHV1-18/IGHV7-81/IGHV1-3/IGHV6-1/IGHV4-4/IGHV3-38/IGHV3-23/IGHV1-69/IGHV3-15/CD79A/IGHV3-16/MS4A1/IGHV1OR15-1/IGHV3-64/IGKC/IGHG3/IGHV3-35/IGHV1-24/IGHV4-61/IGHV4-34/IGHV3-13/IGLC2/CD19/CD38/BLK/IGHV4-59/IGHV4-39/FCRL3/IGHV1-45/IGHV3-7/IGHV3-48/IGHV3-30/IGHG2/IGHV2-5/IGHV3-33	46
BP	GO:0006958	complement activation, classical pathway	42/496	108/18800	3.10166e-38	3.539e-35	3.41945e-35	IGHV3-72/IGHV3-73/IGHM/IGLL1/C4BPA/IGLC6/IGHV3-64D/IGLC7/IGHV3-11/IGHV1-58/IGHV3-53/IGHV3-43/IGHV1-18/IGHV7-81/IGHV1-3/IGHV6-1/IGHV4-4/IGHV3-38/IGHV3-23/IGHV1-69/IGHV3-15/IGHV3-16/IGHV1OR15-1/IGHV3-64/IGKC/IGHG3/IGHV3-35/CR2/IGHV1-24/IGHV4-61/IGHV4-34/IGHV3-13/IGLC2/IGHV4-59/IGHV4-39/IGHV1-45/IGHV3-7/IGHV3-48/IGHV3-30/IGHG2/IGHV2-5/IGHV3-33	42
BP	GO:0050871	positive regulation of B cell activation	46/496	152/18800	4.90903e-36	4.2009e-33	4.05899e-33	IGHV3-72/IGHV3-73/IGHM/IL21/IGLL1/IGLC6/IGHV3-64D/IGLC7/IGHV3-11/IGHV1-58/IGHV3-53/IGHV3-43/IGHV1-18/IGHV7-81/IGHV1-3/IGHV6-1/IGHV4-4/IGHV3-38/IGHV3-23/IGHV1-69/IGHV3-15/IGHV3-16/IGHV1OR15-1/IGHV3-64/IGKC/IGHG3/IGHV3-35/IGHV1-24/IGHV4-61/IGHV4-34/CHRNB2/IGHV3-13/IGLC2/CD38/TBX21/IGHV4-59/IGHV4-39/FCRL3/IGHV1-45/IGHV3-7/IGHV3-48/IGHV3-30/IGHG2/IGHV2-5/IGHV3-33/WNT3A	46
BP	GO:0002455	humoral immune response mediated by circulating immunoglobulin	42/496	121/18800	8.44232e-36	5.77961e-33	5.58437e-33	IGHV3-72/IGHV3-73/IGHM/IGLL1/C4BPA/IGLC6/IGHV3-64D/IGLC7/IGHV3-11/IGHV1-58/IGHV3-53/IGHV3-43/IGHV1-18/IGHV7-81/IGHV1-3/IGHV6-1/IGHV4-4/IGHV3-38/IGHV3-23/IGHV1-69/IGHV3-15/IGHV3-16/IGHV1OR15-1/IGHV3-64/IGKC/IGHG3/IGHV3-35/CR2/IGHV1-24/IGHV4-61/IGHV4-34/IGHV3-13/IGLC2/IGHV4-59/IGHV4-39/IGHV1-45/IGHV3-7/IGHV3-48/IGHV3-30/IGHG2/IGHV2-5/IGHV3-33	42
BP	GO:0006956	complement activation	43/496	131/18800	1.93925e-35	1.10634e-32	1.06897e-32	IGHV3-72/IGHV3-73/IGHM/IGLL1/C4BPA/IGLC6/IGHV3-64D/IGLC7/IGHV3-11/IGHV1-58/IGHV3-53/IGHV3-43/IGHV1-18/IGHV7-81/IGHV1-3/IGHV6-1/IGHV4-4/IGHV3-38/IGHV3-23/IGHV1-69/IGHV3-15/IGHV3-16/IGHV1OR15-1/IGHV3-64/IGKC/IGHG3/IGHV3-35/CR2/IGHV1-24/IGHV4-61/IGHV4-34/IGHV3-13/IGLC2/IGHV4-59/IGHV4-39/IGHV1-45/IGHV3-7/IGHV3-48/IGHV3-30/IGHG2/IGHV2-5/IGHV3-33/KRT1	43
BP	GO:0050864	regulation of B cell activation	49/496	200/18800	1.69341e-33	8.2808e-31	8.00106e-31	IGHV3-72/IGHV3-73/IGHM/IL21/IGLL1/IGLC6/IGHV3-64D/IGLC7/IGHV3-11/IGHV1-58/IGHV3-53/IGHV3-43/IGHV1-18/IGHV7-81/IGHV1-3/IGHV6-1/IGHV4-4/IGHV3-38/IGHV3-23/TNFRSF13B/IGHV1-69/IGHV3-15/IGHV3-16/IGHV1OR15-1/IGHV3-64/IGKC/IGHG3/IGHV3-35/IGHV1-24/IGHV4-61/IGHV4-34/CHRNB2/IGHV3-13/IGLC2/CD19/CD38/TBX21/BLK/IGHV4-59/IGHV4-39/FCRL3/IGHV1-45/IGHV3-7/IGHV3-48/IGHV3-30/IGHG2/IGHV2-5/IGHV3-33/WNT3A	49
BP	GO:0006911	phagocytosis, engulfment	41/496	128/18800	2.43164e-33	1.04044e-30	1.00529e-30	IGHV3-72/IGHV3-73/IGHM/IGLL1/IGLC6/IGHV3-64D/IGLC7/IGHV3-11/IGHV1-58/IGHV3-53/IGHV3-43/IGHV1-18/IGHV7-81/IGHV1-3/IGHV6-1/IGHV4-4/IGHV3-38/IGHV3-23/IGHV1-69/IGHV3-15/IGHV3-16/IGHV1OR15-1/IGHV3-64/IGKC/IGHG3/IGHV3-35/IGHV1-24/IGHV4-61/IGHV4-34/IGHV3-13/IGLC2/IGHV4-59/IGHV4-39/IGHV1-45/IGHV3-7/IGHV3-48/IGHV3-30/IGHG2/IGHV2-5/IGHV3-33/MEGF10	41
BP	GO:0002449	lymphocyte mediated immunity	62/496	365/18800	2.27676e-32	8.65927e-30	8.36675e-30	IGHV3-72/IGHV3-73/IGHM/IL21/IGLL1/C4BPA/IGLC6/IGHV3-64D/IGLC7/IGHV3-11/IGHV1-58/IGHV3-53/IGHV3-43/IGHV1-18/IGHV7-81/IGHV1-3/IGHV6-1/IGHV4-4/IGHV3-38/IGHV3-23/KIR2DL4/IGHV1-69/NKG7/IGHV3-15/IGHV3-16/IGHV1OR15-1/KIR3DL1/IGHV3-64/IGKC/NCR1/IGHG3/IGHV3-35/CR2/IGHV1-24/IGHV4-61/GZMB/IGHV4-34/CD8A/IGHV3-13/SH2D1A/IGLC2/CD19/TBX21/GZMM/SLAMF6/PRF1/IGHV4-59/IGHV4-39/IGHV1-45/IGHV3-7/IGHV3-48/IGHV3-30/SLA…	62
BP	GO:0099024	plasma membrane invagination	41/496	137/18800	5.41118e-32	1.85225e-29	1.78968e-29	IGHV3-72/IGHV3-73/IGHM/IGLL1/IGLC6/IGHV3-64D/IGLC7/IGHV3-11/IGHV1-58/IGHV3-53/IGHV3-43/IGHV1-18/IGHV7-81/IGHV1-3/IGHV6-1/IGHV4-4/IGHV3-38/IGHV3-23/IGHV1-69/IGHV3-15/IGHV3-16/IGHV1OR15-1/IGHV3-64/IGKC/IGHG3/IGHV3-35/IGHV1-24/IGHV4-61/IGHV4-34/IGHV3-13/IGLC2/IGHV4-59/IGHV4-39/IGHV1-45/IGHV3-7/IGHV3-48/IGHV3-30/IGHG2/IGHV2-5/IGHV3-33/MEGF10	41
BP	GO:0050851	antigen receptor-mediated signaling pathway	51/496	244/18800	3.16192e-31	9.83934e-29	9.50695e-29	BTN1A1/IGHV3-72/IGHV3-73/IGHM/IGLL1/IGLC6/IGHV3-64D/IGLC7/IGHV3-11/IGHV1-58/IGHV3-53/IGHV3-43/IGHV1-18/IGHV7-81/IGHV1-3/IGHV6-1/IGHV4-4/IGHV3-38/IGHV3-23/IGHV1-69/IGHV3-15/CD79A/IGHV3-16/MS4A1/IGHV1OR15-1/IGHV3-64/IGKC/TRAT1/IGHG3/IGHV3-35/IGHV1-24/IGHV4-61/IGHV4-34/CD8A/IGHV3-13/SH2D1A/IGLC2/CD19/CD38/BLK/IGHV4-59/IGHV4-39/FCRL3/IGHV1-45/IGHV3-7/LAX1/IGHV3-48/IGHV3-30/IGHG2/IGHV2-5/IGHV3-33	51
BP	GO:0010324	membrane invagination	41/496	144/18800	5.06999e-31	1.44622e-28	1.39736e-28	IGHV3-72/IGHV3-73/IGHM/IGLL1/IGLC6/IGHV3-64D/IGLC7/IGHV3-11/IGHV1-58/IGHV3-53/IGHV3-43/IGHV1-18/IGHV7-81/IGHV1-3/IGHV6-1/IGHV4-4/IGHV3-38/IGHV3-23/IGHV1-69/IGHV3-15/IGHV3-16/IGHV1OR15-1/IGHV3-64/IGKC/IGHG3/IGHV3-35/IGHV1-24/IGHV4-61/IGHV4-34/IGHV3-13/IGLC2/IGHV4-59/IGHV4-39/IGHV1-45/IGHV3-7/IGHV3-48/IGHV3-30/IGHG2/IGHV2-5/IGHV3-33/MEGF10	41
BP	GO:0042113	B cell activation	57/496	336/18800	9.18854e-30	2.41941e-27	2.33768e-27	IGHV3-72/IGHV3-73/IGHM/IL21/IGLL1/IGLC6/IGHV3-64D/IGLC7/IGHV3-11/IGHV1-58/IGHV3-53/IGHV3-43/IGHV1-18/IGHV7-81/IGHV1-3/IGHV6-1/IGHV4-4/FCRL1/IGHV3-38/IGHV3-23/TNFRSF13B/IGHV1-69/IGHV3-15/CD79A/IGHV3-16/MS4A1/IGHV1OR15-1/IGHV3-64/IGKC/IGHG3/IGHV3-35/CR2/IGHV1-24/IGHV4-61/IGHV4-34/CHRNB2/IGHV3-13/IGLC2/CD19/CD38/TBX21/POU2AF1/BLK/IGHV4-59/IGHV4-39/FCRL3/IGHV1-45/IGHV3-7/LAX1/IGHV3-48/IGHV3-30/IGHG2/…	57
BP	GO:0002377	immunoglobulin production	47/496	218/18800	1.78219e-29	4.35746e-27	4.21026e-27	IGKV6D-21/IGLV3-10/IGKV3D-7/IGKV2-40/IL21/IGLV4-3/IGLV3-12/IGLV1-36/IGLV4-60/IGLV7-43/IGLV3-27/IGKV2D-28/IGLV4-69/IGLV3-19/IGLV3-1/IGLV8-61/IGKV4-1/IGLV3-9/IGKV2-30/IGKV1D-39/IGLV3-32/IGKV2D-29/IGKV3-15/IGKV1-16/IGLV10-54/IGLV2-14/TRDV1/IGLV7-46/IGKV1-37/IGKV3-7/IGKC/IGLV5-48/IGKV1-27/IGKV5-2/IGKV1-17/IGLV9-49/TBX21/IGKV1-39/IGLV2-8/IGLV2-23/FCRL3/IGKV2-24/IGKV2D-26/IGKV1D-33/IGLV1-44/IGKV1-5/AIC…	47
BP	GO:0002443	leukocyte mediated immunity	64/496	457/18800	2.13568e-28	4.87362e-26	4.70898e-26	CHGA/IGHV3-72/IGHV3-73/IGHM/IL21/IGLL1/C4BPA/IGLC6/IGHV3-64D/IGLC7/IGHV3-11/IGHV1-58/IGHV3-53/IGHV3-43/IGHV1-18/IGHV7-81/IGHV1-3/IGHV6-1/IGHV4-4/IGHV3-38/IGHV3-23/KIR2DL4/IGHV1-69/NKG7/IGHV3-15/IGHV3-16/IGHV1OR15-1/KIR3DL1/IGHV3-64/IGKC/NCR1/IGHG3/IGHV3-35/CR2/IGHV1-24/IGHV4-61/GZMB/IGHV4-34/CD8A/IGHV3-13/SH2D1A/IGLC2/CD19/TBX21/GZMM/SLAMF6/BLK/PRF1/IGHV4-59/IGHV4-39/IGHV1-45/IGHV3-7/IGHV3-48/IGH…	64
BP	GO:0002429	immune response-activating cell surface receptor signaling pathway	52/496	300/18800	1.1321e-27	2.27951e-25	2.20251e-25	BTN1A1/IGHV3-72/IGHV3-73/IGHM/IGLL1/IGLC6/IGHV3-64D/IGLC7/IGHV3-11/IGHV1-58/IGHV3-53/IGHV3-43/IGHV1-18/IGHV7-81/IGHV1-3/IGHV6-1/IGHV4-4/IGHV3-38/IGHV3-23/IGHV1-69/IGHV3-15/CD79A/IGHV3-16/MS4A1/IGHV1OR15-1/IGHV3-64/IGKC/TRAT1/IGHG3/IGHV3-35/CR2/IGHV1-24/IGHV4-61/IGHV4-34/CD8A/IGHV3-13/SH2D1A/IGLC2/CD19/CD38/BLK/IGHV4-59/IGHV4-39/FCRL3/IGHV1-45/IGHV3-7/LAX1/IGHV3-48/IGHV3-30/IGHG2/IGHV2-5/IGHV3-33	52
BP	GO:0002757	immune response-activating signal transduction	52/496	300/18800	1.1321e-27	2.27951e-25	2.20251e-25	BTN1A1/IGHV3-72/IGHV3-73/IGHM/IGLL1/IGLC6/IGHV3-64D/IGLC7/IGHV3-11/IGHV1-58/IGHV3-53/IGHV3-43/IGHV1-18/IGHV7-81/IGHV1-3/IGHV6-1/IGHV4-4/IGHV3-38/IGHV3-23/IGHV1-69/IGHV3-15/CD79A/IGHV3-16/MS4A1/IGHV1OR15-1/IGHV3-64/IGKC/TRAT1/IGHG3/IGHV3-35/CR2/IGHV1-24/IGHV4-61/IGHV4-34/CD8A/IGHV3-13/SH2D1A/IGLC2/CD19/CD38/BLK/IGHV4-59/IGHV4-39/FCRL3/IGHV1-45/IGHV3-7/LAX1/IGHV3-48/IGHV3-30/IGHG2/IGHV2-5/IGHV3-33	52
BP	GO:0016064	immunoglobulin mediated immune response	45/496	216/18800	1.39242e-27	2.64408e-25	2.55476e-25	IGHV3-72/IGHV3-73/IGHM/IGLL1/C4BPA/IGLC6/IGHV3-64D/IGLC7/IGHV3-11/IGHV1-58/IGHV3-53/IGHV3-43/IGHV1-18/IGHV7-81/IGHV1-3/IGHV6-1/IGHV4-4/IGHV3-38/IGHV3-23/IGHV1-69/IGHV3-15/IGHV3-16/IGHV1OR15-1/IGHV3-64/IGKC/IGHG3/IGHV3-35/CR2/IGHV1-24/IGHV4-61/IGHV4-34/IGHV3-13/IGLC2/CD19/TBX21/IGHV4-59/IGHV4-39/IGHV1-45/IGHV3-7/IGHV3-48/IGHV3-30/IGHG2/IGHV2-5/IGHV3-33/AICDA	45
BP	GO:0002768	immune response-regulating cell surface receptor signaling pathway	54/496	328/18800	1.46765e-27	2.64408e-25	2.55476e-25	BTN1A1/KIR2DL1/IGHV3-72/IGHV3-73/IGHM/IGLL1/IGLC6/IGHV3-64D/IGLC7/IGHV3-11/IGHV1-58/IGHV3-53/IGHV3-43/IGHV1-18/IGHV7-81/IGHV1-3/IGHV6-1/IGHV4-4/IGHV3-38/IGHV3-23/IGHV1-69/IGHV3-15/CD79A/IGHV3-16/MS4A1/IGHV1OR15-1/IGHV3-64/IGKC/TRAT1/IGHG3/IGHV3-35/CR2/IGHV1-24/IGHV4-61/IGHV4-34/CD8A/IGHV3-13/SH2D1A/IGLC2/CD19/CD38/BLK/IGHV4-59/IGHV4-39/FCRL3/IGHV1-45/IGHV3-7/LAX1/IGHV3-48/IGHV3-30/IGHG2/IGHV2-5/I…	54
BP	GO:0006959	humoral immune response	53/496	317/18800	2.12743e-27	3.6411e-25	3.5181e-25	IGHV3-72/IGHV3-73/IGHM/IGLL1/C4BPA/IGLC6/IGHV3-64D/IGLC7/IGHV3-11/IGHV1-58/IFNG/IGHV3-53/IGHV3-43/IGHV1-18/IGHV7-81/IGHV1-3/IGHV6-1/IGHV4-4/IGHV3-38/IGHV3-23/CXCL9/IGHV1-69/IGHV3-15/IGHV3-16/MS4A1/IGHV1OR15-1/IGHV3-64/IGKC/IGHG3/IGHV3-35/IL17A/CR2/GNLY/IGHV1-24/IGHV4-61/IGHV4-34/IGHV3-13/SH2D1A/IGLC2/POU2AF1/IGHV4-59/IGHV4-39/IGHV1-45/IGHV3-7/JCHAIN/IGHV3-48/IGHV3-30/IGHG2/PDCD1/IGHV2-5/IGHV3-33/…	53
BP	GO:0019724	B cell mediated immunity	45/496	219/18800	2.59285e-27	4.22634e-25	4.08357e-25	IGHV3-72/IGHV3-73/IGHM/IGLL1/C4BPA/IGLC6/IGHV3-64D/IGLC7/IGHV3-11/IGHV1-58/IGHV3-53/IGHV3-43/IGHV1-18/IGHV7-81/IGHV1-3/IGHV6-1/IGHV4-4/IGHV3-38/IGHV3-23/IGHV1-69/IGHV3-15/IGHV3-16/IGHV1OR15-1/IGHV3-64/IGKC/IGHG3/IGHV3-35/CR2/IGHV1-24/IGHV4-61/IGHV4-34/IGHV3-13/IGLC2/CD19/TBX21/IGHV4-59/IGHV4-39/IGHV1-45/IGHV3-7/IGHV3-48/IGHV3-30/IGHG2/IGHV2-5/IGHV3-33/AICDA	45
BP	GO:0008037	cell recognition	45/496	228/18800	1.57313e-26	2.44765e-24	2.36496e-24	IGHV3-72/IGHV3-73/IGHM/IGLL1/C4BPA/IGLC6/IGHV3-64D/IGLC7/IGHV3-11/IGHV1-58/IGHV3-53/IGHV3-43/IGHV1-18/IGHV7-81/IGHV1-3/IGHV6-1/IGHV4-4/IGHV3-38/IGHV3-23/IGHV1-69/IGHV3-15/IGHV3-16/IGHV1OR15-1/IGHV3-64/IGKC/IGHG3/IGHV3-35/IGHV1-24/IGHV4-61/IGHV4-34/IGHV3-13/IGLC2/PRF1/IGHV4-59/IGHV4-39/IGHV1-45/IGHV3-7/IGHV3-48/IGHV3-30/IGHG2/IGHV2-5/IGHV3-33/MEGF10/PAEP/MYPN	45
BP	GO:0002440	production of molecular mediator of immune response	51/496	312/18800	6.42555e-26	9.5629e-24	9.23986e-24	IGKV6D-21/IGLV3-10/IGKV3D-7/IGKV2-40/IL21/IGLV4-3/IGLV3-12/IGLV1-36/IGLV4-60/IGLV7-43/IGLV3-27/IGKV2D-28/IGLV4-69/IGLV3-19/IGLV3-1/IGLV8-61/IGKV4-1/IGLV3-9/IGKV2-30/IGKV1D-39/IGLV3-32/IGKV2D-29/IGKV3-15/IGKV1-16/KIR2DL4/IGLV10-54/IGLV2-14/TRDV1/IGLV7-46/IGKV1-37/IGKV3-7/IGKC/IL17A/IGLV5-48/IGKV1-27/IGKV5-2/IGKV1-17/IGLV9-49/TBX21/IGKV1-39/IGLV2-8/IGLV2-23/FCRL3/IGKV2-24/IGKV2D-26/IGKV1D-33/IGLV1-…	51
BP	GO:0002253	activation of immune response	55/496	386/18800	7.48416e-25	1.06743e-22	1.03137e-22	BTN1A1/IGHV3-72/IGHV3-73/IGHM/IGLL1/C4BPA/IGLC6/IGHV3-64D/IGLC7/IGHV3-11/IGHV1-58/IGHV3-53/IGHV3-43/IGHV1-18/IGHV7-81/IGHV1-3/IGHV6-1/IGHV4-4/IGHV3-38/IGHV3-23/IGHV1-69/IGHV3-15/CD79A/IGHV3-16/MS4A1/IGHV1OR15-1/IGHV3-64/IGKC/TRAT1/IGHG3/IGHV3-35/CR2/IGHV1-24/IGHV4-61/IGHV4-34/CD8A/IGHV3-13/SH2D1A/IGLC2/CD19/CD38/BLK/IGHV4-59/IGHV4-39/FCRL3/IGHV1-45/PYHIN1/IGHV3-7/LAX1/IGHV3-48/IGHV3-30/IGHG2/IGHV…	55
BP	GO:0042742	defense response to bacterium	53/496	364/18800	1.98311e-24	2.71527e-22	2.62355e-22	CHGA/IGHV3-72/IGHV3-73/IGHM/IGLL1/LACRT/IGLC6/IGHV3-64D/IGLC7/IGHV3-11/IGHV1-58/IGHV3-53/IGHV3-43/IGHV1-18/IGHV7-81/IGHV1-3/IGHV6-1/IGHV4-4/IGHV3-38/IGHV3-23/IGHV1-69/IGHV3-15/IGHV3-16/IGHV1OR15-1/IGHV3-64/IGKC/IGHG3/IGHV3-35/IL17A/GNLY/IGHV1-24/IGHV4-61/IGHV4-34/IGHV3-13/IGLC2/IGHV4-59/IGHV4-39/IGHV1-45/IGHV3-7/JCHAIN/IGHV3-48/IGHV3-30/IGHG2/IGHV2-5/IGHV3-33/DEFB115/HTN3/AICDA/DEFB133/C10orf99/H…	53
BP	GO:0002460	adaptive immune response based on somatic recombination of immune receptors built from immunoglobulin superfamily domains	52/496	370/18800	2.9675e-23	3.90682e-21	3.77485e-21	IGHV3-72/IGHV3-73/IGHM/IGLL1/C4BPA/IGLC6/IGHV3-64D/IGLC7/IGHV3-11/IGHV1-58/IGHV3-53/IGHV3-43/IGHV1-18/IGHV7-81/IGHV1-3/IGHV6-1/IGHV4-4/IGHV3-38/IGHV3-23/IGHV1-69/IGHV3-15/IGHV3-16/IGHV1OR15-1/IGHV3-64/IGKC/IGHG3/IGHV3-35/CR2/IGHV1-24/IGHV4-61/IGHV4-34/CD8A/IRF4/IGHV3-13/IGLC2/CD19/TBX21/GZMM/SLAMF6/PRF1/IGHV4-59/IGHV4-39/IGHV1-45/IGHV3-7/IGHV3-48/IGHV3-30/IGHG2/IGHV2-5/IGHV3-33/ARG1/IL20RB/AICDA	52
BP	GO:0002764	immune response-regulating signaling pathway	57/496	482/18800	1.22196e-21	1.54917e-19	1.49684e-19	BTN1A1/KIR2DL1/IGHV3-72/IGHV3-73/IGHM/IGLL1/IGLC6/IGHV3-64D/IGLC7/IGHV3-11/IGHV1-58/IGHV3-53/IGHV3-43/IGHV1-18/IGHV7-81/IGHV1-3/IGHV6-1/IGHV4-4/IGHV3-38/IGHV3-23/IGHV1-69/IGHV3-15/CD79A/IGHV3-16/MS4A1/IGHV1OR15-1/IGHV3-64/IGKC/TRAT1/IGHG3/IGHV3-35/CR2/IGHV1-24/IGHV4-61/IGHV4-34/CD8A/IRF4/IGHV3-13/SH2D1A/IGLC2/CD19/CD38/BLK/IGHV4-59/IGHV4-39/FCRL3/IGHV1-45/IGHV3-7/LAX1/IGHV3-48/IGHV3-30/IGHG2/IGHV…	57
BP	GO:0051251	positive regulation of lymphocyte activation	50/496	371/18800	1.43035e-21	1.74861e-19	1.68954e-19	IGHV3-72/IGHV3-73/IGHM/IL21/IGLL1/IGLC6/IGHV3-64D/IGLC7/IGHV3-11/IGHV1-58/IFNG/IGHV3-53/IGHV3-43/IGHV1-18/IGHV7-81/IGHV1-3/IGHV6-1/IGHV4-4/IGHV3-38/IGHV3-23/IGHV1-69/IGHV3-15/IGHV3-16/CCL5/IGHV1OR15-1/IGHV3-64/IGKC/IGHG3/IGHV3-35/IGHV1-24/IGHV4-61/IGHV4-34/CHRNB2/IGHV3-13/IGLC2/CD38/TBX21/IGHV4-59/IGHV4-39/FCRL3/IGHV1-45/IGHV3-7/IGHV3-48/IGHV3-30/IGHG2/IGHV2-5/IGHV3-33/EGR3/WNT3A/IL36B	50
BP	GO:0006909	phagocytosis	45/496	310/18800	8.11222e-21	9.57522e-19	9.25176e-19	IGHV3-72/IGHV3-73/IGHM/IGLL1/C4BPA/IGLC6/IGHV3-64D/IGLC7/IGHV3-11/IGHV1-58/IFNG/IGHV3-53/IGHV3-43/IGHV1-18/IGHV7-81/IGHV1-3/IGHV6-1/IGHV4-4/IGHV3-38/IGHV3-23/IGHV1-69/IGHV3-15/IGHV3-16/IGHV1OR15-1/IGHV3-64/IGKC/IGHG3/IGHV3-35/IGHV1-24/IGHV4-61/IGHV4-34/IGHV3-13/IGLC2/IGHV4-59/IGHV4-39/IGHV1-45/IGHV3-7/IGHV3-48/IGHV3-30/IGHG2/IGHV2-5/IGHV3-33/MEGF10/APOA1/AHSG	45
BP	GO:0002696	positive regulation of leukocyte activation	50/496	421/18800	3.69e-19	4.21029e-17	4.06806e-17	IGHV3-72/IGHV3-73/IGHM/IL21/IGLL1/IGLC6/IGHV3-64D/IGLC7/IGHV3-11/IGHV1-58/IFNG/IGHV3-53/IGHV3-43/IGHV1-18/IGHV7-81/IGHV1-3/IGHV6-1/IGHV4-4/IGHV3-38/IGHV3-23/IGHV1-69/IGHV3-15/IGHV3-16/CCL5/IGHV1OR15-1/IGHV3-64/IGKC/IGHG3/IGHV3-35/IGHV1-24/IGHV4-61/IGHV4-34/CHRNB2/IGHV3-13/IGLC2/CD38/TBX21/IGHV4-59/IGHV4-39/FCRL3/IGHV1-45/IGHV3-7/IGHV3-48/IGHV3-30/IGHG2/IGHV2-5/IGHV3-33/EGR3/WNT3A/IL36B	50
BP	GO:0050867	positive regulation of cell activation	50/496	436/18800	1.65282e-18	1.82503e-16	1.76338e-16	IGHV3-72/IGHV3-73/IGHM/IL21/IGLL1/IGLC6/IGHV3-64D/IGLC7/IGHV3-11/IGHV1-58/IFNG/IGHV3-53/IGHV3-43/IGHV1-18/IGHV7-81/IGHV1-3/IGHV6-1/IGHV4-4/IGHV3-38/IGHV3-23/IGHV1-69/IGHV3-15/IGHV3-16/CCL5/IGHV1OR15-1/IGHV3-64/IGKC/IGHG3/IGHV3-35/IGHV1-24/IGHV4-61/IGHV4-34/CHRNB2/IGHV3-13/IGLC2/CD38/TBX21/IGHV4-59/IGHV4-39/FCRL3/IGHV1-45/IGHV3-7/IGHV3-48/IGHV3-30/IGHG2/IGHV2-5/IGHV3-33/EGR3/WNT3A/IL36B	50
BP	GO:0052695	cellular glucuronidation	8/496	20/18800	2.11507e-08	2.26247e-06	2.18604e-06	UGT2B7/UGT2A3/UGT2B28/UGT1A7/UGT1A1/UGT1A6/UGT1A4/UGT1A3	8
BP	GO:0031424	keratinization	14/496	85/18800	4.51188e-08	4.68006e-06	4.52196e-06	KRT75/KRT82/KRT78/IVL/KRT3/KRT4/KRT83/SPRR2F/SPRR2A/SPRR2E/SPRR2D/KRT1/LCE3E/LORICRIN	14
BP	GO:0006063	uronic acid metabolic process	8/496	22/18800	5.12479e-08	5.01205e-06	4.84274e-06	UGT2B7/UGT2A3/UGT2B28/UGT1A7/UGT1A1/UGT1A6/UGT1A4/UGT1A3	8
BP	GO:0019585	glucuronate metabolic process	8/496	22/18800	5.12479e-08	5.01205e-06	4.84274e-06	UGT2B7/UGT2A3/UGT2B28/UGT1A7/UGT1A1/UGT1A6/UGT1A4/UGT1A3	8
BP	GO:0001906	cell killing	20/496	185/18800	1.01844e-07	9.68367e-06	9.35655e-06	CHGA/IL21/IFNG/KIR2DL4/NKG7/KIR3DL1/NCR1/GNLY/GZMB/SH2D1A/GZMM/SLAMF6/PRF1/SLAMF7/ULBP1/ARG1/ULBP2/HTN3/SERPINB4/HTN1	20
BP	GO:0052697	xenobiotic glucuronidation	6/496	11/18800	1.35118e-07	1.25003e-05	1.2078e-05	UGT2B28/UGT1A7/UGT1A1/UGT1A6/UGT1A4/UGT1A3	6
BP	GO:0042267	natural killer cell mediated cytotoxicity	12/496	72/18800	3.63496e-07	3.27433e-05	3.16372e-05	IL21/KIR2DL4/NKG7/KIR3DL1/NCR1/GZMB/SH2D1A/SLAMF6/SLAMF7/ULBP1/ULBP2/SERPINB4	12
BP	GO:0002228	natural killer cell mediated immunity	12/496	75/18800	5.75323e-07	5.04956e-05	4.87898e-05	IL21/KIR2DL4/NKG7/KIR3DL1/NCR1/GZMB/SH2D1A/SLAMF6/SLAMF7/ULBP1/ULBP2/SERPINB4	12
BP	GO:0001909	leukocyte mediated cytotoxicity	15/496	131/18800	1.95132e-06	0.000166985	0.000161344	IL21/KIR2DL4/NKG7/KIR3DL1/NCR1/GZMB/SH2D1A/GZMM/SLAMF6/PRF1/SLAMF7/ULBP1/ARG1/ULBP2/SERPINB4	15
BP	GO:0030216	keratinocyte differentiation	15/496	167/18800	3.76672e-05	0.00314475	0.00303852	PAX6/KRT75/KRT82/KRT78/IVL/KRT3/KRT4/KRT83/SPRR2F/SPRR2A/SPRR2E/SPRR2D/KRT1/LCE3E/LORICRIN	15
BP	GO:0009812	flavonoid metabolic process	5/496	16/18800	4.30051e-05	0.00350491	0.00338652	UGT1A7/UGT1A1/UGT1A6/UGT1A4/UGT1A3	5
BP	GO:0042100	B cell proliferation	11/496	100/18800	6.58602e-05	0.00524278	0.00506567	IL21/TNFRSF13B/CD79A/MS4A1/CR2/CHRNB2/CD19/CD38/BLK/FCRL3/WNT3A	11
BP	GO:0050832	defense response to fungus	8/496	53/18800	6.9259e-05	0.00531653	0.00513693	CHGA/IL17A/GNLY/ARG1/IL36RN/HTN3/C10orf99/HTN1	8
BP	GO:0034754	cellular hormone metabolic process	13/496	137/18800	6.9893e-05	0.00531653	0.00513693	DHRS9/AFP/AWAT2/CYP27C1/CYP2C18/UGT2B7/AKR1B15/UGT1A7/CYP11A1/CYP17A1/UGT1A1/HSD3B2/UGT1A3	13
BP	GO:0006968	cellular defense response	8/496	54/18800	7.94505e-05	0.00591216	0.00571244	KIR2DL4/CXCL9/NCR1/TRAT1/GNLY/SH2D1A/PRF1/KIR3DL2	8
BP	GO:0042359	vitamin D metabolic process	5/496	20/18800	0.000139875	0.010187	0.0098429	IFNG/LRP2/CYP11A1/UGT1A4/UGT1A3	5
BP	GO:0042573	retinoic acid metabolic process	6/496	34/18800	0.000234773	0.0167422	0.0161767	DHRS9/CYP27C1/CYP2C18/UGT1A7/UGT1A1/UGT1A3	6
BP	GO:0009620	response to fungus	8/496	64/18800	0.000268484	0.0187555	0.018122	CHGA/IL17A/GNLY/ARG1/IL36RN/HTN3/C10orf99/HTN1	8
BP	GO:0019835	cytolysis	5/496	24/18800	0.000351463	0.0240612	0.0232484	GZMH/GZMB/GZMA/GZMM/PRF1	5
BP	GO:0051932	synaptic transmission, GABAergic	7/496	51/18800	0.0003615	0.0241521	0.0233362	NPAS4/CNR2/GABRA5/GABRA3/GABRA4/SLITRK3/NPS	7
BP	GO:0001523	retinoid metabolic process	9/496	84/18800	0.000366903	0.0241521	0.0233362	DHRS9/LRP2/AWAT2/CYP27C1/CYP2C18/AKR1B15/UGT1A7/UGT1A1/UGT1A3	9
BP	GO:0045109	intermediate filament organization	8/496	68/18800	0.000409029	0.0264171	0.0255247	KRT75/KRT82/KRT78/KRT3/KRT4/KRT83/KRT34/KRT1	8
BP	GO:0016101	diterpenoid metabolic process	9/496	87/18800	0.000476855	0.0302273	0.0292062	DHRS9/LRP2/AWAT2/CYP27C1/CYP2C18/AKR1B15/UGT1A7/UGT1A1/UGT1A3	9
BP	GO:0002707	negative regulation of lymphocyte mediated immunity	7/496	55/18800	0.000578746	0.036019	0.0348023	C4BPA/KIR2DL4/CR2/TBX21/ARG1/IL20RB/SERPINB4	7
BP	GO:0021536	diencephalon development	8/496	75/18800	0.000795131	0.0486024	0.0469605	PCSK1/GHRH/NKX2-1/CHRNB2/GBX2/PAX6/POU4F1/OLIG2	8
BP	GO:0006721	terpenoid metabolic process	9/496	98/18800	0.0011343	0.0681177	0.0658166	DHRS9/LRP2/AWAT2/CYP27C1/CYP2C18/AKR1B15/UGT1A7/UGT1A1/UGT1A3	9
BP	GO:0009072	aromatic amino acid family metabolic process	5/496	31/18800	0.00120694	0.0691254	0.0667903	IDO1/TPH1/IDO2/HPD/IYD	5
BP	GO:0009913	epidermal cell differentiation	15/496	230/18800	0.00121518	0.0691254	0.0667903	PAX6/KRT75/KRT82/KRT78/IVL/KRT3/KRT4/KRT83/SPRR2F/SPRR2A/SPRR2E/SPRR2D/KRT1/LCE3E/LORICRIN	15
BP	GO:0042445	hormone metabolic process	15/496	230/18800	0.00121518	0.0691254	0.0667903	PCSK1/DHRS9/AFP/IYD/AWAT2/CYP27C1/CYP2C18/UGT2B7/AKR1B15/UGT1A7/CYP11A1/CYP17A1/UGT1A1/HSD3B2/UGT1A3	15
BP	GO:0031640	killing of cells of another organism	6/496	46/18800	0.00125205	0.0691254	0.0667903	CHGA/IFNG/GNLY/PRF1/HTN3/HTN1	6
BP	GO:0042269	regulation of natural killer cell mediated cytotoxicity	6/496	46/18800	0.00125205	0.0691254	0.0667903	IL21/KIR2DL4/NCR1/SH2D1A/SLAMF6/SERPINB4	6
BP	GO:0031341	regulation of cell killing	9/496	100/18800	0.00130925	0.0711359	0.0687329	IL21/IFNG/KIR2DL4/NCR1/SH2D1A/SLAMF6/PRF1/ARG1/SERPINB4	9
BP	GO:0030888	regulation of B cell proliferation	7/496	64/18800	0.00144577	0.0773263	0.0747141	IL21/TNFRSF13B/CHRNB2/CD38/BLK/FCRL3/WNT3A	7
BP	GO:0010817	regulation of hormone levels	25/496	496/18800	0.00161553	0.0850762	0.0822023	CHGA/GDF9/PCSK1/RFX6/IFNG/DHRS9/GHRH/AFP/CCL5/CD38/BLK/IYD/AWAT2/CYP27C1/CYP2C18/PDX1/OPRK1/UGT2B7/AKR1B15/UGT1A7/CYP11A1/CYP17A1/UGT1A1/HSD3B2/UGT1A3	25
BP	GO:0002704	negative regulation of leukocyte mediated immunity	7/496	67/18800	0.00189168	0.0978572	0.0945515	C4BPA/KIR2DL4/CR2/TBX21/ARG1/IL20RB/SERPINB4	7
BP	GO:0002715	regulation of natural killer cell mediated immunity	6/496	50/18800	0.00194399	0.0978572	0.0945515	IL21/KIR2DL4/NCR1/SH2D1A/SLAMF6/SERPINB4	6
BP	GO:0021872	forebrain generation of neurons	6/496	50/18800	0.00194399	0.0978572	0.0945515	DLX2/SLC4A10/WNT3A/GBX2/PAX6/NR2E1	6
CC	GO:0019814	immunoglobulin complex	87/522	167/19594	1.06668e-92	3.50939e-90	3.3797e-90	IGKV6D-21/IGLV3-10/IGHV3-72/IGHV3-73/IGKV3D-7/IGHM/IGKV2-40/IGLV4-3/IGLV3-12/IGLL1/IGLV1-36/IGLV4-60/IGLC6/IGLV7-43/IGHV3-64D/IGLV3-27/IGLC7/IGKV2D-28/IGLV4-69/IGHV3-11/IGHV1-58/IGLV3-19/IGHV3-53/IGHV3-43/IGLV3-1/IGHV1-18/IGHV7-81/IGLV8-61/IGHV1-3/IGKV4-1/IGHV6-1/IGHV4-4/IGLV3-9/IGHV3-38/IGKV2-30/IGKV1D-39/IGLV3-32/IGKV2D-29/IGHV3-23/IGKV3-15/IGKV1-16/IGLV10-54/IGLV2-14/IGHV1-69/IGHV3-15/CD79A/IG…	87
CC	GO:0042571	immunoglobulin complex, circulating	41/522	77/19594	2.82959e-44	4.65467e-42	4.48266e-42	IGHV3-72/IGHV3-73/IGHM/IGLL1/IGLC6/IGHV3-64D/IGLC7/IGHV3-11/IGHV1-58/IGHV3-53/IGHV3-43/IGHV1-18/IGHV7-81/IGHV1-3/IGHV6-1/IGHV4-4/IGHV3-38/IGHV3-23/IGHV1-69/IGHV3-15/IGHV3-16/IGHV1OR15-1/IGHV3-64/IGKC/IGHG3/IGHV3-35/IGHV1-24/IGHV4-61/IGHV4-34/IGHV3-13/IGLC2/IGHV4-59/IGHV4-39/IGHV1-45/IGHV3-7/JCHAIN/IGHV3-48/IGHV3-30/IGHG2/IGHV2-5/IGHV3-33	41
CC	GO:0009897	external side of plasma membrane	64/522	455/19594	3.28732e-28	3.60509e-26	3.47187e-26	BTN1A1/IGHV3-72/IGHV3-73/IGHM/IGLL1/IGLC6/ADAM29/IGHV3-64D/IGLC7/IGHV3-11/IGHV1-58/IGHV3-53/IGHV3-43/IGHV1-18/IGHV7-81/IGHV1-3/IGHV6-1/IGHV4-4/IGHV3-38/IGHV3-23/CXCL9/IGHV1-69/IGHV3-15/CD79A/IGHV3-16/MS4A1/IGHV1OR15-1/IGHV3-64/IGKC/IGHG3/FASLG/IGHV3-35/IL17A/IGHV1-24/IGHV4-61/IGHV4-34/CD8A/CHRNB2/GP2/IGHV3-13/IGLC2/CD19/SLAMF6/SLC22A11/IGHV4-59/IGHV4-39/IGHV1-45/P2RX1/IGHV3-7/DNAI2/IGHV3-48/IGHV3…	64
CC	GO:0072562	blood microparticle	28/522	147/19594	2.15656e-16	1.77377e-14	1.70822e-14	IGHM/IGKV2-40/C4BPA/IGKV2D-28/ALB/IGKV4-1/IGKV2-30/IGHV3-23/IGKV3-15/IGKC/IGHG3/IGHV3-13/IGKV1-17/IGLC2/IGKV1-39/IGHV3-7/JCHAIN/IGKV1D-33/IGHG2/IGKV1-5/AMBP/ITIH1/ACSM1/APOA1/PZP/HP/AHSG/KRT1	28
CC	GO:0042101	T cell receptor complex	16/522	144/19594	1.52586e-06	0.000100402	9.66915e-05	TRDV1/TRBV7-1/TRBV16/TRAT1/CD8A/TRBJ2-6/TRBV4-2/TRBJ2-2/TRBV27/TRBV9/TRBV28/TRBJ1-1/TRBJ1-6/TRBJ2-1/TRBV10-2/TRAV7	16
CC	GO:0044194	cytolytic granule	5/522	13/19594	1.41936e-05	0.000778282	0.000749521	NKG7/GNLY/GZMH/GZMB/PRF1	5
CC	GO:0071682	endocytic vesicle lumen	6/522	23/19594	2.38332e-05	0.00112016	0.00107877	GNLY/CSF3/APOB/APOA1/SCGB3A2/HP	6
CC	GO:0001533	cornified envelope	7/522	45/19594	0.000172586	0.00709758	0.0068353	IVL/SPRR2F/SPRR2A/SPRR2E/SPRR2D/KRT1/LORICRIN	7
CC	GO:0098802	plasma membrane signaling receptor complex	20/522	313/19594	0.000298659	0.0109176	0.0105142	TRDV1/CD79A/TRBV7-1/TRBV16/TRAT1/CD8A/CHRNB2/TRBJ2-6/TRBV4-2/TRBJ2-2/TRBV27/CHRNA6/TRBV9/TRBV28/TRBJ1-1/TRBJ1-6/TRBJ2-1/TRBV10-2/TRAV7/PLP1	20
CC	GO:1902711	GABA-A receptor complex	4/522	19/19594	0.00140374	0.0461829	0.0444763	GABRA5/GABRA3/GABRA4/GABRQ	4
CC	GO:1902710	GABA receptor complex	4/522	21/19594	0.00207804	0.0621523	0.0598555	GABRA5/GABRA3/GABRA4/GABRQ	4
MF	GO:0003823	antigen binding	64/455	174/18410	4.61317e-58	2.32965e-55	2.09778e-55	IGHV3-72/IGHV3-73/IGHM/IGKV2-40/IGLL1/IGLC6/IGLV7-43/IGHV3-64D/IGLV3-27/IGLC7/IGKV2D-28/IGHV3-11/IGHV1-58/IGLV3-19/IGHV3-53/IGHV3-43/IGLV3-1/IGHV1-18/IGHV7-81/IGHV1-3/IGKV4-1/IGHV6-1/IGHV4-4/IGHV3-38/IGKV2-30/IGKV1D-39/IGHV3-23/IGKV3-15/IGKV1-16/IGLV2-14/IGHV1-69/KIR2DL3/IGHV3-15/IGHV3-16/IGHV1OR15-1/IGHV3-64/IGKC/IGHG3/IGHV3-35/IGHV1-24/IGHV4-61/IGHV4-34/IGKV5-2/GP2/IGHV3-13/IGKV1-17/IGLC2/IGKV1…	64
MF	GO:0034987	immunoglobulin receptor binding	41/455	80/18410	9.27332e-45	2.34151e-42	2.10846e-42	IGHV3-72/IGHV3-73/IGHM/IGLL1/IGLC6/IGHV3-64D/IGLC7/IGHV3-11/IGHV1-58/IGHV3-53/IGHV3-43/IGHV1-18/IGHV7-81/IGHV1-3/IGHV6-1/IGHV4-4/IGHV3-38/IGHV3-23/IGHV1-69/IGHV3-15/IGHV3-16/IGHV1OR15-1/IGHV3-64/IGKC/IGHG3/IGHV3-35/IGHV1-24/IGHV4-61/IGHV4-34/IGHV3-13/IGLC2/IGHV4-59/IGHV4-39/IGHV1-45/IGHV3-7/JCHAIN/IGHV3-48/IGHV3-30/IGHG2/IGHV2-5/IGHV3-33	41
MF	GO:0030280	structural constituent of skin epidermis	9/455	37/18410	2.13891e-07	3.60051e-05	3.24214e-05	KRT75/KRT82/KRT78/KRT3/KRT4/KRT83/SPRR2E/KRT1/LORICRIN	9
MF	GO:0015020	glucuronosyltransferase activity	8/455	34/18410	1.35123e-06	0.000170592	0.000153613	UGT2B7/UGT2A3/UGT2B28/UGT1A7/UGT1A1/UGT1A6/UGT1A4/UGT1A3	8
MF	GO:0005125	cytokine activity	17/455	235/18410	8.05848e-05	0.00773274	0.00696309	GDF9/IL21/SCG2/IFNG/CCL25/CXCL9/CCL5/FASLG/IL17A/XCL2/CSF3/CCL14/IL36RN/WNT3A/SLURP1/IL36B/C10orf99	17
MF	GO:0048018	receptor ligand activity	27/455	489/18410	9.18741e-05	0.00773274	0.00696309	CHGB/GDF9/IL21/SCG2/LACRT/IFNG/CALCA/PTHLH/CCL25/CXCL9/GHRH/CCL5/FASLG/IL17A/XCL2/CSF3/CCL14/IL36RN/WNT3A/CCK/SLURP1/GH2/IL36B/APOA1/CGB3/GDNF/C10orf99	27
MF	GO:0030546	signaling receptor activator activity	27/455	496/18410	0.000116195	0.00838266	0.00754833	CHGB/GDF9/IL21/SCG2/LACRT/IFNG/CALCA/PTHLH/CCL25/CXCL9/GHRH/CCL5/FASLG/IL17A/XCL2/CSF3/CCL14/IL36RN/WNT3A/CCK/SLURP1/GH2/IL36B/APOA1/CGB3/GDNF/C10orf99	27
MF	GO:0005230	extracellular ligand-gated ion channel activity	8/455	73/18410	0.000431229	0.0272213	0.0245119	GRIK1/CHRNB2/CHRNA6/P2RX1/GABRA5/GABRA3/GABRA4/GABRQ	8
MF	GO:0033293	monocarboxylic acid binding	8/455	81/18410	0.000869296	0.0438531	0.0394883	ALB/AFP/UCP1/CYP27C1/FABP6/UGT1A7/UGT1A1/UGT1A3	8
MF	GO:1904315	transmitter-gated ion channel activity involved in regulation of postsynaptic membrane potential	6/455	46/18410	0.000893811	0.0438531	0.0394883	GRIK1/CHRNB2/CHRNA6/GABRA5/GABRA3/GABRA4	6
MF	GO:0004890	GABA-A receptor activity	4/455	19/18410	0.00106263	0.0438531	0.0394883	GABRA5/GABRA3/GABRA4/GABRQ	4
MF	GO:0046906	tetrapyrrole binding	11/455	149/18410	0.001209	0.0438531	0.0394883	IDO1/CYP4F8/IDO2/CYP4Z1/TCN1/AMBP/CYP27C1/CYP2C18/NGB/CYP11A1/CYP17A1	11
MF	GO:0008009	chemokine activity	6/455	49/18410	0.00125384	0.0438531	0.0394883	CCL25/CXCL9/CCL5/XCL2/CCL14/C10orf99	6
MF	GO:0099529	neurotransmitter receptor activity involved in regulation of postsynaptic membrane potential	6/455	49/18410	0.00125384	0.0438531	0.0394883	GRIK1/CHRNB2/CHRNA6/GABRA5/GABRA3/GABRA4	6
MF	GO:0001972	retinoic acid binding	4/455	20/18410	0.00130257	0.0438531	0.0394883	CYP27C1/UGT1A7/UGT1A1/UGT1A3	4
MF	GO:0016917	GABA receptor activity	4/455	22/18410	0.0018913	0.059694	0.0537526	GABRA5/GABRA3/GABRA4/GABRQ	4
MF	GO:0008503	benzodiazepine receptor activity	3/455	11/18410	0.00213429	0.063401	0.0570906	GABRA5/GABRA3/GABRA4	3
MF	GO:0020037	heme binding	10/455	139/18410	0.00240928	0.0662448	0.0596513	IDO1/CYP4F8/IDO2/CYP4Z1/AMBP/CYP27C1/CYP2C18/NGB/CYP11A1/CYP17A1	10
MF	GO:0004984	olfactory receptor activity	21/455	430/18410	0.00249238	0.0662448	0.0596513	OR5AK2/OR4C45/OR56B2P/OR5P2/OR56B1/OR6B3/OR52N4/OR2I1P/OR5P3/OR56A3/OR2S2/OR3A3/OR2J3/OR6K3/OR1C1/OR2J2/OR8G3P/OR6C1/OR8J1/OR8D2/OR13C3	21
MF	GO:0015276	ligand-gated ion channel activity	10/455	145/18410	0.00327354	0.0752382	0.0677497	GRIK1/CHRNB2/CHRNA6/P2RX1/KCNJ10/GABRA5/GABRA3/GABRA4/GABRQ/KCNJ18	10
MF	GO:0022834	ligand-gated channel activity	10/455	145/18410	0.00327354	0.0752382	0.0677497	GRIK1/CHRNB2/CHRNA6/P2RX1/KCNJ10/GABRA5/GABRA3/GABRA4/GABRQ/KCNJ18	10
MF	GO:0022851	GABA-gated chloride ion channel activity	3/455	13/18410	0.00356582	0.0752382	0.0677497	GABRA5/GABRA3/GABRA4	3
MF	GO:0022824	transmitter-gated ion channel activity	6/455	60/18410	0.00357568	0.0752382	0.0677497	GRIK1/CHRNB2/CHRNA6/GABRA5/GABRA3/GABRA4	6
MF	GO:0022835	transmitter-gated channel activity	6/455	60/18410	0.00357568	0.0752382	0.0677497	GRIK1/CHRNB2/CHRNA6/GABRA5/GABRA3/GABRA4	6
MF	GO:0004252	serine-type endopeptidase activity	11/455	174/18410	0.00407671	0.0796054	0.0716822	PCSK1/GZMK/GZMH/GZMB/GZMA/GZMM/OVCH2/PRSS56/PRSS33/HP/F9	11
MF	GO:0042826	histone deacetylase binding	9/455	126/18410	0.00409849	0.0796054	0.0716822	MAGEA8/INSM1/ANKRD1/MAGEA10/MAGEA2/MAGEA6/MAGEA3/MAGEA11/NR2E1	9
MF	GO:0098960	postsynaptic neurotransmitter receptor activity	6/455	64/18410	0.00493134	0.0922343	0.0830541	GRIK1/CHRNB2/CHRNA6/GABRA5/GABRA3/GABRA4	6
MF	GO:0005237	inhibitory extracellular ligand-gated ion channel activity	3/455	15/18410	0.00546853	0.0952278	0.0857497	GABRA5/GABRA3/GABRA4	3
MF	GO:0010181	FMN binding	3/455	15/18410	0.00546853	0.0952278	0.0857497	HAO2/IYD/HAO1	3
KEGG	hsa00830	Retinol metabolism	12/178	68/8164	2.00418e-08	4.26891e-06	3.69192e-06	DHRS9/AWAT2/CYP27C1/CYP2C18/UGT2B7/UGT2A3/UGT2B28/UGT1A7/UGT1A1/UGT1A6/UGT1A4/UGT1A3	12
KEGG	hsa00140	Steroid hormone biosynthesis	11/178	61/8164	6.30458e-08	6.71438e-06	5.80685e-06	UGT2B7/UGT2A3/UGT2B28/UGT1A7/CYP11A1/CYP17A1/UGT1A1/UGT1A6/UGT1A4/HSD3B2/UGT1A3	11
KEGG	hsa04650	Natural killer cell mediated cytotoxicity	15/178	131/8164	1.39719e-07	9.02796e-06	7.80772e-06	KIR2DL1/IFNG/KIR2DS4/KIR2DL3/KIR3DL1/NCR1/FASLG/GZMB/SH2D1A/PRF1/KIR3DL2/ULBP1/KIR3DL3/RAET1L/ULBP2	15
KEGG	hsa00053	Ascorbate and aldarate metabolism	8/178	30/8164	1.69539e-07	9.02796e-06	7.80772e-06	UGT2B7/UGT2A3/UGT2B28/UGT1A7/UGT1A1/UGT1A6/UGT1A4/UGT1A3	8
KEGG	hsa05332	Graft-versus-host disease	9/178	42/8164	2.18316e-07	9.30025e-06	8.04322e-06	KIR2DL1/IFNG/KIR2DL3/KIR3DL1/FASLG/GZMB/PRF1/KIR3DL2/KIR3DL3	9
KEGG	hsa00040	Pentose and glucuronate interconversions	8/178	35/8164	6.21084e-07	2.20485e-05	1.90684e-05	UGT2B7/UGT2A3/UGT2B28/UGT1A7/UGT1A1/UGT1A6/UGT1A4/UGT1A3	8
KEGG	hsa05204	Chemical carcinogenesis - DNA adducts	10/178	69/8164	2.1067e-06	6.4104e-05	5.54396e-05	GSTM5/CYP2C18/UGT2B7/UGT2A3/UGT2B28/UGT1A7/UGT1A1/UGT1A6/UGT1A4/UGT1A3	10
KEGG	hsa00860	Porphyrin metabolism	8/178	43/8164	3.29698e-06	8.77821e-05	7.59173e-05	UGT2B7/UGT2A3/UGT2B28/UGT1A7/UGT1A1/UGT1A6/UGT1A4/UGT1A3	8
KEGG	hsa00983	Drug metabolism - other enzymes	10/178	80/8164	8.29252e-06	0.000196256	0.00016973	XDH/GSTM5/UGT2B7/UGT2A3/UGT2B28/UGT1A7/UGT1A1/UGT1A6/UGT1A4/UGT1A3	10
KEGG	hsa00982	Drug metabolism - cytochrome P450	9/178	72/8164	2.37517e-05	0.000505911	0.000437531	GSTM5/UGT2B7/UGT2A3/UGT2B28/UGT1A7/UGT1A1/UGT1A6/UGT1A4/UGT1A3	9
KEGG	hsa00980	Metabolism of xenobiotics by cytochrome P450	9/178	78/8164	4.54898e-05	0.000807443	0.000698308	GSTM5/UGT2B7/UGT2A3/UGT2B28/UGT1A7/UGT1A1/UGT1A6/UGT1A4/UGT1A3	9
KEGG	hsa04612	Antigen processing and presentation	9/178	78/8164	4.54898e-05	0.000807443	0.000698308	KIR2DL1/IFNG/KIR2DS4/KIR2DL4/KIR2DL3/KIR3DL1/CD8A/KIR3DL2/KIR3DL3	9
KEGG	hsa04060	Cytokine-cytokine receptor interaction	18/178	295/8164	7.2416e-05	0.00118651	0.00102614	GDF9/IL21/IFNG/CCL25/CXCL9/TNFRSF13B/CCL5/FASLG/IL17A/TNFRSF17/XCL2/CSF3/CXCR3/CCL14/IL36RN/GH2/IL20RB/IL36B	18
KEGG	hsa05340	Primary immunodeficiency	6/178	38/8164	0.000152632	0.00232219	0.00200832	IGLL1/TNFRSF13B/CD79A/CD8A/CD19/AICDA	6
KEGG	hsa05033	Nicotine addiction	6/178	40/8164	0.000204689	0.00279109	0.00241384	CHRNB2/CHRNA6/GABRA5/GABRA3/GABRA4/GABRQ	6
KEGG	hsa05207	Chemical carcinogenesis - receptor activation	14/178	212/8164	0.000209659	0.00279109	0.00241384	CHRNB2/GSTM5/UGT2B7/DLL3/UGT2A3/UGT2B28/AIPL1/CREB3L3/UGT1A7/UGT1A1/CACNA1S/UGT1A6/UGT1A4/UGT1A3	14
KEGG	hsa04080	Neuroactive ligand-receptor interaction	19/178	362/8164	0.00032681	0.00409474	0.00354129	NPY2R/CALCA/GHRH/GRIK1/CHRNB2/GZMA/CHRNA6/P2RX1/CNR2/NPW/GABRA5/OPRK1/CCK/GABRA3/SLURP1/GH2/GABRA4/GABRQ/NPS	19
KEGG	hsa01240	Biosynthesis of cofactors	11/178	153/8164	0.000495291	0.00586094	0.00506876	IDO1/IDO2/HPD/UGT2B7/UGT2A3/UGT2B28/UGT1A7/UGT1A1/UGT1A6/UGT1A4/UGT1A3	11
KEGG	hsa04976	Bile secretion	8/178	89/8164	0.000684514	0.00767376	0.00663656	UGT2B7/UGT2A3/UGT2B28/UGT1A7/UGT1A1/UGT1A6/UGT1A4/UGT1A3	8
KEGG	hsa05143	African trypanosomiasis	5/178	37/8164	0.00115294	0.0122788	0.0106192	IFNG/IDO1/FASLG/IDO2/APOA1	5
KEGG	hsa04927	Cortisol synthesis and secretion	6/178	65/8164	0.00281056	0.0285071	0.0246541	CREB3L3/CYP11A1/STAR/CYP17A1/CACNA1S/HSD3B2	6
KEGG	hsa04061	Viral protein interaction with cytokine and cytokine receptor	7/178	100/8164	0.00607056	0.0587741	0.0508301	CCL25/CXCL9/CCL5/XCL2/CXCR3/CCL14/IL20RB	7
KEGG	hsa04740	Olfactory transduction	18/178	439/8164	0.00714353	0.0661553	0.0572136	OR5AK2/OR4C45/OR5P2/OR56B1/OR6B3/OR52N4/OR5P3/OR56A3/OR2S2/OR3A3/OR2J3/OR6K3/OR1C1/OR2J2/OR6C1/OR8J1/OR8D2/OR13C3	18
KEGG	hsa05330	Allograft rejection	4/178	38/8164	0.00904688	0.080291	0.0694388	IFNG/FASLG/GZMB/PRF1	4

## Sheet: Table S8
GSEA results of high-risk group
ID	Description	setSize	enrichmentScore	NES	pvalue	p.adjust	qvalue	rank	leading_edge	core_enrichment
REACTOME_FORMATION_OF_THE_CORNIFIED_ENVELOPE	REACTOME_FORMATION_OF_THE_CORNIFIED_ENVELOPE	114	0.706709	1.52845	1e-10	6.13e-08	5.21053e-08	2495	tags=42%, list=12%, signal=37%	LCE2D/LCE1D/LCE2C/LCE1F/LCE1A/LORICRIN/LCE2B/KRT20/LCE6A/LCE3E/KRT1/LCE1B/LCE3D/LCE1C/LCE3C/LCE1E/LCE4A/LCE5A/KRT12/KRT26/SPRR2B/KRT79/KRT33B/SPRR2D/LCE2A/SPRR2E/SPRR2G/SPRR1B/KRT34/SPRR2A/SPRR2F/KRT6A/KRT83/KRT6C/KRT4/KRT25/DSG1/KRT3/KRT2/IVL/KRT77/KRT78/KRT16/FLG/RPTN/LELP1/KRT13/KRT82
REACTOME_KERATINIZATION	REACTOME_KERATINIZATION	175	0.671939	1.47217	1e-10	6.13e-08	5.21053e-08	3417	tags=49%, list=17%, signal=41%	LCE2D/LCE1D/LCE2C/LCE1F/LCE1A/LORICRIN/LCE2B/KRT20/LCE6A/LCE3E/KRT1/KRTAP13-3/LCE1B/LCE3D/LCE1C/LCE3C/LCE1E/LCE4A/LCE5A/KRTAP4-11/KRT12/KRT26/SPRR2B/KRT79/KRT33B/SPRR2D/LCE2A/SPRR2E/SPRR2G/KRTAP19-7/KRTAP4-6/SPRR1B/KRT34/SPRR2A/KRTAP27-1/KRTAP19-6/SPRR2F/KRTAP10-8/KRTAP19-4/KRT6A/KRTAP23-1/KRT83/KRTAP4-2/KRT6C/KRT4/KRTAP19-5/KRT25/DSG1/KRTAP25-1/KRT3/KRT2/IVL/KRTAP10-11/KRTAP21-3/KRTAP12-2/KRTAP1…
REACTOME_OLFACTORY_SIGNALING_PATHWAY	REACTOME_OLFACTORY_SIGNALING_PATHWAY	275	0.60695	1.3397	6.13419e-10	2.50684e-07	2.13082e-07	6630	tags=74%, list=33%, signal=50%	OR13C3/OR8H1/OR10R2/OR10D3/OR5H1/OR8B4/OR8B2/OR6C6/OR4C46/OR8U1/OR5B17/OR8B3/OR8H3/OR8D2/OR8B8/OR1E2/OR5I1/OR8J2/OR8J1/OR5H15/OR5H14/OR8K3/OR7G2/OR6C1/OR6P1/OR8K5/OR5A1/OR6N2/OR5AC2/OR5K3/OR51F1/OR10K2/OR4M1/OR6C3/OR2T27/OR7G1/OR2B3/OR2M7/OR8I2/OR6K2/OR5L2/OR2J1/OR8K1/OR52A5/OR2J2/OR9K2/OR6C65/OR10H3/OR4D10/OR1C1/OR51A7/OR10J5/OR6Y1/OR5AC1/RTP2/OR4C15/OR5H6/OR8H2/OR5D18/OR2T29/OR5M1/OR9G1/OR2AG1/…
KEGG_OLFACTORY_TRANSDUCTION	KEGG_OLFACTORY_TRANSDUCTION	253	0.602396	1.32862	2.28613e-09	7.00698e-07	5.95597e-07	6630	tags=71%, list=33%, signal=49%	OR13C3/OR8H1/OR10R2/OR8G2P/OR8B4/OR6C6/OR4C46/OR8U1/OR5B17/OR8H3/OR8D2/OR8B8/OR1E2/OR5I1/OR8J1/GUCA1C/OR8K3/OR7G2/OR6C1/OR8K5/OR5A1/OR6N2/OR5AC2/OR51F1/OR10K2/OR4M1/OR6C3/OR2T27/OR7G1/OR2B3/OR2M7/OR8I2/OR6K2/OR5L2/OR8K1/OR52A5/OR2J2/OR9K2/OR6C65/OR10H3/OR4D10/OR1C1/OR51A7/OR10J5/OR6Y1/OR4C15/OR5H6/OR8H2/OR5D18/OR2T29/OR5M1/OR9G1/OR2AG1/OR6K6/OR4F5/OR2T2/OR9G4/OR6K3/OR2J3/OR4F15/OR3A3/OR5D14/OR6A2…
REACTOME_SENSORY_PERCEPTION	REACTOME_SENSORY_PERCEPTION	386	0.568967	1.26513	3.41754e-08	8.37981e-06	7.12288e-06	6630	tags=61%, list=33%, signal=42%	XIRP2/APOC3/OR13C3/APOA2/APOA4/OR8H1/OR10R2/OR10D3/OR5H1/OR8B4/OR8B2/OR6C6/OR4C46/OR8U1/OR5B17/OR8B3/OR8H3/OR8D2/OR8B8/OR1E2/OR5I1/OR8J2/OR8J1/OR5H15/GUCA1C/OR5H14/OR8K3/OR7G2/OR6C1/OTOG/OR6P1/OR8K5/OR5A1/OR6N2/OR5AC2/OR5K3/OR51F1/APOA1/OR10K2/OR4M1/OR6C3/SDR9C7/OR2T27/OR7G1/OR2B3/OR2M7/OR8I2/OR6K2/OR5L2/OR2J1/OR8K1/OR52A5/GRXCR1/OR2J2/OR9K2/OR6C65/OR10H3/OR4D10/APOB/OR1C1/OR51A7/OR10J5/OR6Y1/TTR…
WP_COMPLEMENT_SYSTEM	WP_COMPLEMENT_SYSTEM	35	0.796828	1.63404	3.70669e-07	7.57401e-05	6.43794e-05	1723	tags=34%, list=8%, signal=31%	APCS/CRP/FGA/C8A/C9/CFHR2/FGB/PLG/CPN1/APOA1/IBSP/FGG
WP_IL5_SIGNALING_PATHWAY	WP_IL5_SIGNALING_PATHWAY	13	-0.709055	-2.37836	9.0547e-06	0.00158587	0.00134799	5942	tags=100%, list=29%, signal=71%	GSK3B/MAP2K1/GSK3A/MAPK1/ELK1/PTPN11/AKT1/MAPK3/RPS6KB2/RPS6KB1/GRB2/MYC
WP_IL6_SIGNALING_PATHWAY	WP_IL6_SIGNALING_PATHWAY	15	0.876391	1.70113	1.21029e-05	0.00185477	0.00157656	3	tags=7%, list=0%, signal=7%	CRP
PID_BCR_5PATHWAY	PID_BCR_5PATHWAY	13	-0.698601	-2.34329	1.4505e-05	0.0019759	0.00167952	6155	tags=100%, list=30%, signal=70%	PIK3CA/CSNK2A1/MAP2K1/MAPK1/ELK1/RAC1/VAV2/AKT1/MAPK3/MAPK14/GRB2/CAMK2G
REACTOME_METABOLISM_OF_PORPHYRINS	REACTOME_METABOLISM_OF_PORPHYRINS	17	0.844187	1.65946	2.53482e-05	0.00258974	0.00220129	2336	tags=41%, list=11%, signal=36%	FABP1/UGT1A4/UGT1A1/SLCO1B3/SLCO1B1/ABCC2/GSTA1
KEGG_COMPLEMENT_AND_COAGULATION_CASCADES	KEGG_COMPLEMENT_AND_COAGULATION_CASCADES	27	0.784637	1.58774	2.38998e-05	0.00258974	0.00220129	2790	tags=44%, list=14%, signal=38%	FGA/C8A/C9/F9/F2/FGB/KNG1/PLG/CPB2/FGG/C8B/SERPINC1
WP_FOLATE_METABOLISM	WP_FOLATE_METABOLISM	31	0.769392	1.56994	2.13627e-05	0.00258974	0.00220129	1919	tags=32%, list=9%, signal=29%	CRP/INS/FGA/F2/FGB/PLG/GPX6/APOA1/FGG/APOB
PID_THROMBIN_PAR1_PATHWAY	PID_THROMBIN_PAR1_PATHWAY	17	0.839631	1.6505	3.06809e-05	0.00289344	0.00245944	362	tags=12%, list=2%, signal=12%	MYL2/F2
WP_IL2_SIGNALING_PATHWAY	WP_IL2_SIGNALING_PATHWAY	12	-0.698567	-2.26328	7.01193e-05	0.00422809	0.0035939	6155	tags=100%, list=30%, signal=70%	MAP2K1/MAPK1/PTPN11/AKT1/MAPK3/RPS6KB2/GAB2/RPS6KB1/GRB2/MYC/CRKL
REACTOME_ER_QUALITY_CONTROL_COMPARTMENT_ERQC	REACTOME_ER_QUALITY_CONTROL_COMPARTMENT_ERQC	11	-0.699269	-2.23598	7.185e-05	0.00422809	0.0035939	6140	tags=100%, list=30%, signal=70%	UBA52/UBB/MAN1B1/OS9/RPS27A/UGGT1/AMFR/MARCHF6/EDEM2/UBC
BIOCARTA_IGF1R_PATHWAY	BIOCARTA_IGF1R_PATHWAY	11	-0.698533	-2.23363	7.37533e-05	0.00422809	0.0035939	6155	tags=100%, list=30%, signal=70%	PIK3CA/YWHAH/PRKAR1B/MAP2K1/MAPK1/AKT1/MAPK3/PRKAR2A/GRB2/PRKAR1A
BIOCARTA_NGF_PATHWAY	BIOCARTA_NGF_PATHWAY	11	-0.698533	-2.23363	7.37533e-05	0.00422809	0.0035939	6155	tags=100%, list=30%, signal=70%	PIK3CA/DPM2/CSNK2A1/NGF/MAP2K1/ELK1/MAPK3/PLCG1/GRB2/KLK2
BIOCARTA_RAS_PATHWAY	BIOCARTA_RAS_PATHWAY	11	-0.698533	-2.23363	7.37533e-05	0.00422809	0.0035939	6155	tags=100%, list=30%, signal=70%	PLD1/PIK3CA/RALA/MAP2K1/ELK1/RAC1/AKT1/MAPK3/RALBP1/RHOA
REACTOME_TGF_BETA_RECEPTOR_SIGNALING_IN_EMT_EPITHELIAL_TO_MESENCHYMAL_TRANSITION	REACTOME_TGF_BETA_RECEPTOR_SIGNALING_IN_EMT_EPITHELIAL_TO_MESENCHYMAL_TRANSITION	10	-0.747571	-2.23145	5.17066e-05	0.00422809	0.0035939	5155	tags=100%, list=25%, signal=75%	PARD3/F11R/FKBP1A/TGFBR1/UBB/PARD6A/RPS27A/UBC/RHOA
REACTOME_PROCESSING_OF_INTRONLESS_PRE_MRNAS	REACTOME_PROCESSING_OF_INTRONLESS_PRE_MRNAS	13	-0.662429	-2.22196	5.93045e-05	0.00422809	0.0035939	6892	tags=100%, list=34%, signal=66%	NUDT21/CPSF1/CSTF2/CSTF1/NCBP2/CSTF3/CLP1/NCBP1/CPSF2/PAPOLA/CPSF6/CPSF4
REACTOME_ERK_MAPK_TARGETS	REACTOME_ERK_MAPK_TARGETS	10	-0.740161	-2.20933	7.58712e-05	0.00422809	0.0035939	5306	tags=100%, list=26%, signal=74%	PPP2R5D/PPP2R1A/MAPK1/ELK1/MAPK3/MAPK14/PPP2CA/PPP2CB/PPP2R1B
REACTOME_REGULATION_OF_INSULIN_LIKE_GROWTH_FACTOR_IGF_TRANSPORT_AND_UPTAKE_BY_INSULIN_LIKE_GROWTH_FACTOR_BINDING_PROTEINS_IGFBPS	REACTOME_REGULATION_OF_INSULIN_LIKE_GROWTH_FACTOR_IGF_TRANSPORT_AND_UPTAKE_BY_INSULIN_LIKE_GROWTH_FACTOR_BINDING_PROTEINS_IGFBPS	67	0.651894	1.38346	7.27604e-05	0.00422809	0.0035939	3011	tags=30%, list=15%, signal=26%	FGA/APOA2/FGF23/AMELX/AHSG/AMBN/F2/MEPE/DMP1/KNG1/PLG/IGFBP1/APOA1/FGG/AMTN/APOB/SERPINC1/PENK/PCSK9/BPIFB2
BIOCARTA_BCR_PATHWAY	BIOCARTA_BCR_PATHWAY	13	-0.649129	-2.17735	9.35004e-05	0.00458526	0.00389749	7163	tags=100%, list=35%, signal=65%	HRAS/CALM1/CALM2/MAP2K1/ELK1/RAC1/MAPK3/MAPK14/PLCG1/GRB2/NFATC3/NFATC4
BIOCARTA_GPCR_PATHWAY	BIOCARTA_GPCR_PATHWAY	13	-0.649129	-2.17735	9.35004e-05	0.00458526	0.00389749	7163	tags=100%, list=35%, signal=65%	HRAS/CALM1/CALM2/PRKAR1B/MAP2K1/ELK1/MAPK3/PRKAR2A/PLCG1/NFATC3/NFATC4/PRKAR1A
BIOCARTA_TCR_PATHWAY	BIOCARTA_TCR_PATHWAY	13	-0.649129	-2.17735	9.35004e-05	0.00458526	0.00389749	7163	tags=100%, list=35%, signal=65%	HRAS/CALM1/CALM2/PIK3CA/MAP2K1/ELK1/RAC1/MAPK3/PLCG1/GRB2/NFATC3/NFATC4
PID_S1P_S1P2_PATHWAY	PID_S1P_S1P2_PATHWAY	12	-0.691402	-2.24007	9.8886e-05	0.00466285	0.00396345	6301	tags=92%, list=31%, signal=63%	GNAI3/MAPK1/ELK1/RAC1/MAPK3/GNA13/MAPK14/GNAZ/S1PR2/RHOA/GNA12
PID_ARF_3PATHWAY	PID_ARF_3PATHWAY	11	-0.689748	-2.20554	0.000104243	0.00473342	0.00402343	6334	tags=100%, list=31%, signal=69%	AP2M1/ARF1/CLTB/CLTA/ARFGAP1/RAC1/ASAP1/COPA/USO1/AP2A1
KEGG_STEROID_HORMONE_BIOSYNTHESIS	KEGG_STEROID_HORMONE_BIOSYNTHESIS	42	0.702003	1.45452	0.000112242	0.0049146	0.00417743	3146	tags=45%, list=15%, signal=38%	UGT1A3/HSD3B2/UGT1A5/UGT1A4/CYP19A1/UGT1A6/UGT1A1/HSD3B1/CYP17A1/CYP11A1/UGT1A7/UGT1A10/UGT2B28/AKR1D1/UGT2A3/SULT1E1/AKR1C2/UGT2B10/UGT2B7
REACTOME_ACTIVATED_TAK1_MEDIATES_P38_MAPK_ACTIVATION	REACTOME_ACTIVATED_TAK1_MEDIATES_P38_MAPK_ACTIVATION	11	-0.682681	-2.18294	0.000131021	0.00553902	0.00470819	6478	tags=100%, list=32%, signal=68%	MAP2K3/IRAK1/UBE2N/UBA52/UBB/RPS27A/NOD2/MAPK14/TAB2/UBC
REACTOME_COMPLEMENT_CASCADE	REACTOME_COMPLEMENT_CASCADE	21	0.80062	1.59588	0.00014426	0.00589544	0.00501115	2159	tags=43%, list=11%, signal=38%	CRP/C8A/C9/CFHR2/F2/CPB2/CPN1/CFHR5/C8B
WP_COMPLEMENT_AND_COAGULATION_CASCADES	WP_COMPLEMENT_AND_COAGULATION_CASCADES	21	0.797389	1.58944	0.000162435	0.00642403	0.00546045	755	tags=33%, list=4%, signal=32%	C9/F9/F2/FGB/KNG1/PLG/CPB2
REACTOME_CELL_EXTRACELLULAR_MATRIX_INTERACTIONS	REACTOME_CELL_EXTRACELLULAR_MATRIX_INTERACTIONS	12	-0.663967	-2.15118	0.000270735	0.0103725	0.0088167	6860	tags=100%, list=34%, signal=66%	ITGB1/RSU1/ACTG1/ACTB/LIMS1/FBLIM1/ACTN1/PARVB/FERMT2/VASP/PXN
REACTOME_METABOLIC_DISORDERS_OF_BIOLOGICAL_OXIDATION_ENZYMES	REACTOME_METABOLIC_DISORDERS_OF_BIOLOGICAL_OXIDATION_ENZYMES	21	0.786184	1.56711	0.00028538	0.0106023	0.00901199	573	tags=24%, list=3%, signal=23%	UGT1A4/CYP19A1/UGT1A1/CYP17A1/CYP11A1
WP_CORTICOTROPINRELEASING_HORMONE_SIGNALING_PATHWAY	WP_CORTICOTROPINRELEASING_HORMONE_SIGNALING_PATHWAY	40	0.699814	1.44629	0.000303037	0.0109272	0.00928812	2021	tags=20%, list=10%, signal=18%	HSD3B2/KRT1/HSD3B1/STAR/CYP11A1/SULT2A1/IVL/CRH
REACTOME_NOD1_2_SIGNALING_PATHWAY	REACTOME_NOD1_2_SIGNALING_PATHWAY	12	-0.655281	-2.12304	0.000342845	0.0120094	0.010208	7037	tags=100%, list=35%, signal=66%	RIPK2/IRAK1/UBE2N/UBA52/UBB/RPS27A/CASP2/NOD2/MAPK14/TAB2/UBC
WP_VITAMIN_B12_METABOLISM	WP_VITAMIN_B12_METABOLISM	18	0.795522	1.57217	0.000362638	0.0121551	0.0103319	1919	tags=33%, list=9%, signal=30%	CRP/INS/F2/PLG/APOA1/APOB
KEGG_STARCH_AND_SUCROSE_METABOLISM	KEGG_STARCH_AND_SUCROSE_METABOLISM	36	0.711066	1.46045	0.000366833	0.0121551	0.0103319	3573	tags=42%, list=18%, signal=34%	UGT1A3/UGT1A5/UGT1A4/UGT1A6/UGT1A1/UGT1A7/SI/UGT1A10/UGT2B28/AMY1C/AMY2A/UGT2A3/UGT2B10/UGT2B7/UGT2A1
BIOCARTA_CREB_PATHWAY	BIOCARTA_CREB_PATHWAY	12	-0.649097	-2.103	0.000443494	0.0143085	0.0121623	7163	tags=100%, list=35%, signal=65%	HRAS/PIK3CA/PRKAR1B/MAPK1/RAC1/AKT1/MAPK3/MAPK14/PRKAR2A/GRB2/PRKAR1A
REACTOME_TNF_SIGNALING	REACTOME_TNF_SIGNALING	13	-0.593521	-1.99083	0.000498798	0.0145708	0.0123852	8296	tags=100%, list=41%, signal=59%	SHARPIN/ADAM17/UBA52/OTULIN/UBB/SMPD2/RPS27A/NSMAF/TAX1BP1/TAB2/UBC/FADD
WP_CLASSICAL_PATHWAY_OF_STEROIDOGENESIS_WITH_GLUCOCORTICOID_AND_MINERALOCORTICOID_METABOLISM	WP_CLASSICAL_PATHWAY_OF_STEROIDOGENESIS_WITH_GLUCOCORTICOID_AND_MINERALOCORTICOID_METABOLISM	10	0.887844	1.64094	0.000474861	0.0145708	0.0123852	573	tags=60%, list=3%, signal=58%	HSD3B2/CYP19A1/HSD3B1/CYP17A1/STAR/CYP11A1
PID_IL6_7_PATHWAY	PID_IL6_7_PATHWAY	18	0.787912	1.55713	0.000481326	0.0145708	0.0123852	1723	tags=11%, list=8%, signal=10%	CRP/FGG
KEGG_PORPHYRIN_AND_CHLOROPHYLL_METABOLISM	KEGG_PORPHYRIN_AND_CHLOROPHYLL_METABOLISM	33	0.718511	1.47166	0.000499162	0.0145708	0.0123852	3573	tags=39%, list=18%, signal=33%	UGT1A3/UGT1A5/UGT1A4/UGT1A6/UGT1A1/UGT1A7/UGT1A10/UGT2B28/FTMT/UGT2A3/UGT2B10/UGT2B7/UGT2A1
REACTOME_HEME_DEGRADATION	REACTOME_HEME_DEGRADATION	11	0.856589	1.60391	0.00052642	0.0150091	0.0127578	2336	tags=64%, list=11%, signal=56%	FABP1/UGT1A4/UGT1A1/SLCO1B3/SLCO1B1/ABCC2/GSTA1
REACTOME_SIGNALING_BY_FLT3_ITD_AND_TKD_MUTANTS	REACTOME_SIGNALING_BY_FLT3_ITD_AND_TKD_MUTANTS	10	-0.678869	-2.02638	0.000574595	0.0156545	0.0133064	6555	tags=100%, list=32%, signal=68%	NOX4/HRAS/KRAS/PIK3CA/CDKN1A/PTPN11/BCL2L1/GAB2/GRB2
REACTOME_SIGNALING_BY_FLT3_FUSION_PROTEINS	REACTOME_SIGNALING_BY_FLT3_FUSION_PROTEINS	10	-0.678869	-2.02638	0.000574595	0.0156545	0.0133064	6555	tags=100%, list=32%, signal=68%	NOX4/HRAS/KRAS/PIK3CA/ETV6/CDKN1A/GAB2/MYO18A/GRB2
BIOCARTA_ERAD_PATHWAY	BIOCARTA_ERAD_PATHWAY	12	-0.636877	-2.06341	0.000727006	0.0193763	0.0164699	7412	tags=100%, list=36%, signal=64%	SEC61A1/UBA2/RBX1/CANX/FBXO2/GANAB/UGGT1/SKP1/MOGS/UBE2I/CUL1
REACTOME_RHO_GTPASES_ACTIVATE_PAKS	REACTOME_RHO_GTPASES_ACTIVATE_PAKS	12	-0.630889	-2.04401	0.000878725	0.0211239	0.0179554	7534	tags=100%, list=37%, signal=63%	FLNA/PPP1CB/CALM1/NF2/MYL12B/MYH9/RAC1/MYL6/LIMK1/PAK2/MYL9
REACTOME_RHO_GTPASES_ACTIVATE_ROCKS	REACTOME_RHO_GTPASES_ACTIVATE_ROCKS	12	-0.630889	-2.04401	0.000878725	0.0211239	0.0179554	7534	tags=100%, list=37%, signal=63%	PPP1CB/CFL1/ROCK2/MYL12B/MYH9/LIMK2/MYL6/LIMK1/RHOC/MYL9/RHOA
WP_TCA_CYCLE_AND_DEFICIENCY_OF_PYRUVATE_DEHYDROGENASE_COMPLEX_PDHC	WP_TCA_CYCLE_AND_DEFICIENCY_OF_PYRUVATE_DEHYDROGENASE_COMPLEX_PDHC	11	-0.624871	-1.99809	0.000815304	0.0211239	0.0179554	7656	tags=100%, list=38%, signal=62%	SDHA/MDH1/DLAT/FH/OGDH/CS/DLD/IDH1/ACLY/IDH3A
REACTOME_GLYCOGEN_SYNTHESIS	REACTOME_GLYCOGEN_SYNTHESIS	11	-0.623742	-1.99448	0.000846363	0.0211239	0.0179554	7679	tags=100%, list=38%, signal=62%	PGM1/UGP2/GBE1/UBA52/GYG1/UBB/GYS1/RPS27A/EPM2A/UBC
WP_SELENIUM_MICRONUTRIENT_NETWORK	WP_SELENIUM_MICRONUTRIENT_NETWORK	49	0.666473	1.39408	0.000838035	0.0211239	0.0179554	1919	tags=20%, list=9%, signal=19%	CRP/INS/FGA/F2/FGB/PLG/GPX6/APOA1/FGG/APOB
BIOCARTA_VEGF_PATHWAY	BIOCARTA_VEGF_PATHWAY	13	-0.569865	-1.91148	0.000898215	0.0211772	0.0180007	8778	tags=100%, list=43%, signal=57%	EIF2S2/HIF1A/PRKCA/EIF2B3/HRAS/PIK3CA/EIF2S1/EIF2B2/ELAVL1/EIF2S3/EIF1/PLCG1
WP_METAPATHWAY_BIOTRANSFORMATION_PHASE_I_AND_II	WP_METAPATHWAY_BIOTRANSFORMATION_PHASE_I_AND_II	108	0.594561	1.28341	0.000929623	0.0215041	0.0182786	3729	tags=31%, list=18%, signal=25%	UGT1A3/SULT1C3/UGT1A5/UGT1A4/CYP19A1/UGT1A6/UGT1A1/GPX5/CYP17A1/CYP11A1/UGT1A7/UGT2A2/SULT2A1/CYP4F2/UGT1A10/UGT2B28/AKR1D1/CYP2W1/CYP2F1/UGT2A3/CYP8B1/SULT1E1/GSTA1/GAL3ST3/GPX2/AKR1C2/UGT2B7/HS3ST5/UGT2A1/CYP2C18/GLYATL2/GSTM5/CYP27C1
PID_INSULIN_PATHWAY	PID_INSULIN_PATHWAY	16	0.781815	1.52682	0.00095279	0.0216319	0.0183872	32	tags=6%, list=0%, signal=6%	INS
WP_GLUCURONIDATION	WP_GLUCURONIDATION	22	0.758519	1.51445	0.000986818	0.0219971	0.0186976	3573	tags=59%, list=18%, signal=49%	UGT1A3/UGT1A5/UGT1A4/UGT1A6/UGT1A1/UGT1A7/UGT2A2/UGT1A10/UGT2B28/UGT2A3/UGT2B10/UGT2B7/UGT2A1
REACTOME_THE_ROLE_OF_NEF_IN_HIV_1_REPLICATION_AND_DISEASE_PATHOGENESIS	REACTOME_THE_ROLE_OF_NEF_IN_HIV_1_REPLICATION_AND_DISEASE_PATHOGENESIS	12	-0.624018	-2.02175	0.00109366	0.0233759	0.0198696	7674	tags=100%, list=38%, signal=62%	AP1S1/AP2M1/AP1S3/ATP6V1H/ARF1/AP1B1/AP1G1/RAC1/AP1M2/PAK2/AP2A1
REACTOME_GLYCOGEN_STORAGE_DISEASES	REACTOME_GLYCOGEN_STORAGE_DISEASES	12	-0.623773	-2.02096	0.00111895	0.0233759	0.0198696	7679	tags=100%, list=38%, signal=62%	GBE1/UBA52/GYG1/UBB/SLC37A4/GYS1/RPS27A/GAA/EPM2A/UBC/G6PC3
WP_MODULATORS_OF_TCR_SIGNALING_AND_T_CELL_ACTIVATION	WP_MODULATORS_OF_TCR_SIGNALING_AND_T_CELL_ACTIVATION	10	-0.65875	-1.96632	0.00109244	0.0233759	0.0198696	6965	tags=100%, list=34%, signal=66%	NDUFB10/SMARCB1/RPRD1B/FIBP/RNF7/AKT1/GNA13/PLCG1/GRB2
BIOCARTA_INTRINSIC_PATHWAY	BIOCARTA_INTRINSIC_PATHWAY	12	0.832353	1.57814	0.00112494	0.0233759	0.0198696	2790	tags=58%, list=14%, signal=50%	FGA/F9/F2/FGB/KNG1/FGG/SERPINC1
BIOCARTA_GH_PATHWAY	BIOCARTA_GH_PATHWAY	10	-0.649033	-1.93732	0.00130052	0.0261383	0.0222177	7163	tags=100%, list=35%, signal=65%	GH1/HRAS/PIK3CA/GHR/MAP2K1/MAPK1/MAPK3/PLCG1/GRB2
BIOCARTA_PDGF_PATHWAY	BIOCARTA_PDGF_PATHWAY	10	-0.649033	-1.93732	0.00130052	0.0261383	0.0222177	7163	tags=100%, list=35%, signal=65%	HRAS/PIK3CA/CSNK2A1/MAP2K1/ELK1/MAPK3/PLCG1/PDGFA/GRB2
KEGG_PENTOSE_AND_GLUCURONATE_INTERCONVERSIONS	KEGG_PENTOSE_AND_GLUCURONATE_INTERCONVERSIONS	24	0.737725	1.47919	0.0013926	0.0274594	0.0233406	3573	tags=50%, list=18%, signal=41%	UGT1A3/UGT1A5/UGT1A4/UGT1A6/UGT1A1/UGT1A7/UGT1A10/UGT2B28/UGT2A3/UGT2B10/UGT2B7/UGT2A1
WP_RENINANGIOTENSINALDOSTERONE_SYSTEM_RAAS	WP_RENINANGIOTENSINALDOSTERONE_SYSTEM_RAAS	24	0.736837	1.47741	0.00141105	0.0274594	0.0233406	1113	tags=21%, list=5%, signal=20%	HSD3B2/HSD3B1/STAR/CYP11A1/CREB3L3
WP_IL17_SIGNALING_PATHWAY	WP_IL17_SIGNALING_PATHWAY	10	-0.644273	-1.92311	0.00146698	0.0281019	0.0238867	7260	tags=100%, list=36%, signal=64%	IL17RE/IL17C/PIK3CA/GSK3B/TRAF3IP2/MAPK1/AKT1/MAPK3/IL17RC
KEGG_ASCORBATE_AND_ALDARATE_METABOLISM	KEGG_ASCORBATE_AND_ALDARATE_METABOLISM	21	0.751539	1.49805	0.00154016	0.0290498	0.0246924	3573	tags=57%, list=18%, signal=47%	UGT1A3/UGT1A5/UGT1A4/UGT1A6/UGT1A1/UGT1A7/UGT1A10/UGT2B28/UGT2A3/UGT2B10/UGT2B7/UGT2A1
REACTOME_INSULIN_RECEPTOR_SIGNALLING_CASCADE	REACTOME_INSULIN_RECEPTOR_SIGNALLING_CASCADE	23	0.726644	1.45269	0.00172461	0.0320359	0.0272307	256	tags=13%, list=1%, signal=13%	INS/FGF23/FGF4
REACTOME_REGULATION_OF_PYRUVATE_DEHYDROGENASE_PDH_COMPLEX	REACTOME_REGULATION_OF_PYRUVATE_DEHYDROGENASE_PDH_COMPLEX	11	-0.596015	-1.90582	0.00185714	0.0339576	0.0288641	8244	tags=100%, list=40%, signal=60%	PDHA1/DLAT/PDK3/PDHA2/PDP1/PPARD/DLD/PDPR/PDHX/PDP2
WP_OVARIAN_INFERTILITY	WP_OVARIAN_INFERTILITY	12	0.822738	1.55991	0.00188728	0.0339576	0.0288641	2457	tags=50%, list=12%, signal=44%	CYP19A1/FSHR/LHCGR/ZP2/NR5A1/INHA
REACTOME_PLATELET_AGGREGATION_PLUG_FORMATION	REACTOME_PLATELET_AGGREGATION_PLUG_FORMATION	17	0.760457	1.49487	0.00191115	0.0339576	0.0288641	1723	tags=24%, list=8%, signal=22%	FGA/F2/FGB/FGG
REACTOME_TRAFFICKING_OF_AMPA_RECEPTORS	REACTOME_TRAFFICKING_OF_AMPA_RECEPTORS	13	-0.546454	-1.83295	0.00203824	0.035	0.0297502	9255	tags=100%, list=45%, signal=55%	AP2S1/PRKCA/CACNG4/AP2M1/MDM2/CAMK2B/GRIP1/CAMK2D/NSF/DLG1/AP2A1/CAMK2G
REACTOME_PLASMA_LIPOPROTEIN_ASSEMBLY	REACTOME_PLASMA_LIPOPROTEIN_ASSEMBLY	10	0.853221	1.57695	0.0020322	0.035	0.0297502	1919	tags=50%, list=9%, signal=45%	APOC3/APOA2/APOA4/APOA1/APOB
PID_HNF3A_PATHWAY	PID_HNF3A_PATHWAY	18	0.760555	1.50307	0.00205547	0.035	0.0297502	1919	tags=22%, list=9%, signal=20%	GCG/INS/FOXA2/APOB
REACTOME_MITOCHONDRIAL_CALCIUM_ION_TRANSPORT	REACTOME_MITOCHONDRIAL_CALCIUM_ION_TRANSPORT	13	-0.543509	-1.82307	0.002178	0.0365785	0.0310919	9315	tags=100%, list=46%, signal=54%	VDAC1/VDAC2/PARL/MCU/PHB2/AKAP1/AFG3L2/STOML2/MAIP1/YME1L1/LETM1/PMPCA
PID_HNF3B_PATHWAY	PID_HNF3B_PATHWAY	20	0.748609	1.48766	0.00231703	0.0383875	0.0326295	3642	tags=55%, list=18%, signal=45%	INS/F2/IGFBP1/SLC2A2/ALDOB/APOA1/FOXA2/TTR/HNF4A/HNF1B/PDX1
REACTOME_GLUCURONIDATION	REACTOME_GLUCURONIDATION	21	0.741846	1.47873	0.0023541	0.0384816	0.0327096	3573	tags=62%, list=18%, signal=51%	UGT1A3/UGT1A5/UGT1A4/UGT1A6/UGT1A1/UGT1A7/UGT2A2/UGT1A10/UGT2B28/UGT2A3/UGT2B10/UGT2B7/UGT2A1
REACTOME_NEF_MEDIATES_DOWN_MODULATION_OF_CELL_SURFACE_RECEPTORS_BY_RECRUITING_THEM_TO_CLATHRIN_ADAPTERS	REACTOME_NEF_MEDIATES_DOWN_MODULATION_OF_CELL_SURFACE_RECEPTORS_BY_RECRUITING_THEM_TO_CLATHRIN_ADAPTERS	10	-0.623957	-1.86247	0.00248842	0.0396208	0.0336778	7674	tags=100%, list=38%, signal=62%	AP1S1/AP2M1/AP1S3/ATP6V1H/ARF1/AP1B1/AP1G1/AP1M2/AP2A1
REACTOME_METABOLISM_OF_STEROID_HORMONES	REACTOME_METABOLISM_OF_STEROID_HORMONES	28	0.703794	1.42618	0.00246039	0.0396208	0.0336778	1258	tags=25%, list=6%, signal=23%	HSD3B2/CYP19A1/HSD3B1/CYP17A1/STAR/CYP11A1/AKR1B15
PID_INTEGRIN2_PATHWAY	PID_INTEGRIN2_PATHWAY	11	0.815488	1.52695	0.00257817	0.0399734	0.0339775	1723	tags=36%, list=8%, signal=33%	FGA/FGB/KNG1/FGG
REACTOME_PLASMA_LIPOPROTEIN_REMODELING	REACTOME_PLASMA_LIPOPROTEIN_REMODELING	17	0.752536	1.47929	0.00257911	0.0399734	0.0339775	2444	tags=41%, list=12%, signal=36%	APOC3/APOA2/APOA4/CREB3L3/APOA1/APOB/ANGPTL3
REACTOME_DRUG_ADME	REACTOME_DRUG_ADME	64	0.612361	1.29699	0.00260838	0.0399734	0.0339775	3718	tags=31%, list=18%, signal=26%	UGT1A3/UGT1A5/UGT1A4/UGT1A6/UGT1A1/SLCO1B3/UGT1A7/UGT2A2/SULT2A1/UGT1A10/SLCO1B1/UGT2B28/ABCC2/UGT2A3/SULT1E1/GSTA1/UGT2B10/UGT2B7/UGT2A1/GLYATL2
REACTOME_ANTIGEN_PRESENTATION_FOLDING_ASSEMBLY_AND_PEPTIDE_LOADING_OF_CLASS_I_MHC	REACTOME_ANTIGEN_PRESENTATION_FOLDING_ASSEMBLY_AND_PEPTIDE_LOADING_OF_CLASS_I_MHC	11	-0.578348	-1.84933	0.0027935	0.0422818	0.0359398	8604	tags=100%, list=42%, signal=58%	SEC13/HLA-G/CALR/CANX/PDIA3/HSPA5/SEC23A/SEC31A/SAR1B/SEC24A
WP_NETWORK_MAP_OF_SARSCOV2_SIGNALING_PATHWAY	WP_NETWORK_MAP_OF_SARSCOV2_SIGNALING_PATHWAY	74	0.609817	1.29961	0.00301535	0.0450832	0.0383209	1723	tags=15%, list=8%, signal=14%	CRP/FGA/APOA2/APOH/C8A/FGB/HP/CPN1/HRG/APOA1/FGG
REACTOME_NUCLEOTIDE_BIOSYNTHESIS	REACTOME_NUCLEOTIDE_BIOSYNTHESIS	11	-0.572017	-1.82908	0.00310562	0.0458687	0.0389886	8733	tags=100%, list=43%, signal=57%	PAICS/PPAT/ADSL/DHODH/UMPS/IMPDH1/GART/CAD/ATIC/ADSS1
WP_FIBRIN_COMPLEMENT_RECEPTOR_3_SIGNALING_PATHWAY	WP_FIBRIN_COMPLEMENT_RECEPTOR_3_SIGNALING_PATHWAY	11	0.809684	1.51608	0.00314272	0.0458687	0.0389886	1723	tags=36%, list=8%, signal=33%	FGA/FGB/PLG/FGG
REACTOME_CD28_CO_STIMULATION	REACTOME_CD28_CO_STIMULATION	11	-0.564705	-1.8057	0.00354443	0.0511232	0.043455	8882	tags=100%, list=44%, signal=56%	SRC/YES1/PIK3CA/PIK3R3/MLST8/RAC1/AKT1/MAPKAP1/PAK2/GRB2
REACTOME_ASSEMBLY_OF_THE_HIV_VIRION	REACTOME_ASSEMBLY_OF_THE_HIV_VIRION	10	-0.613308	-1.83068	0.00370124	0.0527641	0.0448497	7891	tags=100%, list=39%, signal=61%	VPS28/VPS37B/UBA52/FURIN/VPS37D/UBB/RPS27A/NMT2/UBC
WP_STATIN_INHIBITION_OF_CHOLESTEROL_PRODUCTION	WP_STATIN_INHIBITION_OF_CHOLESTEROL_PRODUCTION	18	0.744902	1.47213	0.0038335	0.0540215	0.0459185	1919	tags=28%, list=9%, signal=25%	APOC3/APOA2/APOA4/APOA1/APOB
PID_DNA_PK_PATHWAY	PID_DNA_PK_PATHWAY	11	-0.559356	-1.7886	0.00398355	0.0554982	0.0471737	8991	tags=100%, list=44%, signal=56%	DNTT/CSNK2A2/CSNK2B/XRCC6/CSNK2A1/XRCC4/XRCC5/APLF/APTX/NHEJ1
WP_P38_MAPK_SIGNALING_PATHWAY	WP_P38_MAPK_SIGNALING_PATHWAY	13	-0.524515	-1.75936	0.00404979	0.0557871	0.0474192	9702	tags=100%, list=48%, signal=52%	HSPB1/DDIT3/HRAS/TGFBR1/HMGN1/ELK1/RAC1/PLA2G4A/MAP3K9/MAPK14/GRB2/MYC
KEGG_REGULATION_OF_AUTOPHAGY	KEGG_REGULATION_OF_AUTOPHAGY	16	0.755736	1.47589	0.00414783	0.0558817	0.0474997	1373	tags=19%, list=7%, signal=18%	INS/IFNA17/IFNA16
REACTOME_MAP2K_AND_MAPK_ACTIVATION	REACTOME_MAP2K_AND_MAPK_ACTIVATION	19	0.737788	1.4636	0.00413123	0.0558817	0.0474997	1723	tags=16%, list=8%, signal=14%	FGA/FGB/FGG
REACTOME_TP53_REGULATES_TRANSCRIPTION_OF_ADDITIONAL_CELL_CYCLE_GENES_WHOSE_EXACT_ROLE_IN_THE_P53_PATHWAY_REMAIN_UNCERTAIN	REACTOME_TP53_REGULATES_TRANSCRIPTION_OF_ADDITIONAL_CELL_CYCLE_GENES_WHOSE_EXACT_ROLE_IN_THE_P53_PATHWAY_REMAIN_UNCERTAIN	11	-0.556902	-1.78075	0.00429721	0.0562527	0.0478151	9041	tags=91%, list=44%, signal=51%	NPM1/CNOT11/CNOT1/PLAGL1/CENPJ/CNOT9/CNOT7/CNOT6/TNKS1BP1/CNOT2
REACTOME_SIGNALING_BY_NOTCH2	REACTOME_SIGNALING_BY_NOTCH2	13	-0.522454	-1.75245	0.00423707	0.0562527	0.0478151	9744	tags=100%, list=48%, signal=52%	MAMLD1/NEURL1/MDK/UBA52/MAML2/UBB/PSENEN/RPS27A/UBC/NEURL1B/APH1A/MIB1
WP_KISSPEPTINKISSPEPTIN_RECEPTOR_SYSTEM_IN_THE_OVARY	WP_KISSPEPTINKISSPEPTIN_RECEPTOR_SYSTEM_IN_THE_OVARY	21	0.729006	1.45314	0.0043589	0.0562527	0.0478151	980	tags=19%, list=5%, signal=18%	HSD3B1/STAR/CYP11A1/FSHR
REACTOME_SIGNALING_BY_MODERATE_KINASE_ACTIVITY_BRAF_MUTANTS	REACTOME_SIGNALING_BY_MODERATE_KINASE_ACTIVITY_BRAF_MUTANTS	23	0.702548	1.40452	0.0043589	0.0562527	0.0478151	1723	tags=13%, list=8%, signal=12%	FGA/FGB/FGG
PID_TNF_PATHWAY	PID_TNF_PATHWAY	12	-0.577101	-1.86974	0.0049287	0.0629436	0.0535023	8630	tags=100%, list=42%, signal=58%	NRK/MAP4K4/MAP2K3/SQSTM1/PRKCI/ADAM17/SMPD2/NSMAF/MAP4K5/TAB2/FADD
REACTOME_REGULATION_OF_SIGNALING_BY_CBL	REACTOME_REGULATION_OF_SIGNALING_BY_CBL	10	-0.601678	-1.79597	0.00516952	0.0653385	0.055538	8128	tags=100%, list=40%, signal=60%	UBA52/PIK3CA/PIK3R3/UBB/RPS27A/PIK3CB/UBC/GRB2/CRKL
REACTOME_SPRY_REGULATION_OF_FGF_SIGNALING	REACTOME_SPRY_REGULATION_OF_FGF_SIGNALING	12	-0.56704	-1.83715	0.00549202	0.0687063	0.0584007	8835	tags=92%, list=43%, signal=52%	UBA52/UBB/PPP2R1A/MAPK1/PTPN11/RPS27A/MAPK3/PPP2CA/UBC/PPP2CB/GRB2
REACTOME_PROCESSIVE_SYNTHESIS_ON_THE_LAGGING_STRAND	REACTOME_PROCESSIVE_SYNTHESIS_ON_THE_LAGGING_STRAND	11	-0.545419	-1.74403	0.00555186	0.0687533	0.0584406	9275	tags=100%, list=45%, signal=55%	PCNA/POLD2/PRIM2/DNA2/POLD1/POLA2/RPA3/POLA1/PRIM1/LIG1
REACTOME_POLYMERASE_SWITCHING	REACTOME_POLYMERASE_SWITCHING	11	-0.540315	-1.72771	0.00617918	0.0739076	0.0628218	9379	tags=100%, list=46%, signal=54%	PCNA/POLD2/RFC2/PRIM2/RFC3/POLD1/POLA2/POLA1/RFC5/PRIM1
REACTOME_TRANSLESION_SYNTHESIS_BY_POLK	REACTOME_TRANSLESION_SYNTHESIS_BY_POLK	11	-0.540315	-1.72771	0.00617918	0.0739076	0.0628218	9379	tags=100%, list=46%, signal=54%	PCNA/RFC2/RFC3/MAD2L2/UBA52/RPA3/RFC5/UBB/RPS27A/UBC
BIOCARTA_BIOPEPTIDES_PATHWAY	BIOCARTA_BIOPEPTIDES_PATHWAY	15	0.758889	1.47305	0.00617805	0.0739076	0.0628218	648	tags=13%, list=3%, signal=13%	F2/KNG1
REACTOME_PLASMA_LIPOPROTEIN_ASSEMBLY_REMODELING_AND_CLEARANCE	REACTOME_PLASMA_LIPOPROTEIN_ASSEMBLY_REMODELING_AND_CLEARANCE	41	0.63618	1.31609	0.0062092	0.0739076	0.0628218	2937	tags=20%, list=14%, signal=17%	APOC3/APOA2/APOA4/CREB3L3/APOA1/APOB/ANGPTL3/PCSK9
KEGG_MTOR_SIGNALING_PATHWAY	KEGG_MTOR_SIGNALING_PATHWAY	20	0.721694	1.43417	0.00666869	0.0786136	0.0668219	32	tags=5%, list=0%, signal=5%	INS
REACTOME_NEGATIVE_REGULATION_OF_FGFR3_SIGNALING	REACTOME_NEGATIVE_REGULATION_OF_FGFR3_SIGNALING	18	0.728751	1.44021	0.00688533	0.079636	0.0676909	256	tags=11%, list=1%, signal=11%	FGF23/FGF4
KEGG_DRUG_METABOLISM_OTHER_ENZYMES	KEGG_DRUG_METABOLISM_OTHER_ENZYMES	35	0.660744	1.35497	0.00687845	0.079636	0.0676909	3573	tags=34%, list=18%, signal=28%	UGT1A3/UGT1A5/UGT1A4/UGT1A6/UGT1A1/UGT1A7/UGT1A10/UGT2B28/UGT2A3/UGT2B10/UGT2B7/UGT2A1
WP_NSP1_FROM_SARSCOV2_INHIBITS_TRANSLATION_INITIATION_IN_THE_HOST_CELL	WP_NSP1_FROM_SARSCOV2_INHIBITS_TRANSLATION_INITIATION_IN_THE_HOST_CELL	10	-0.590441	-1.76242	0.00718686	0.0823466	0.069995	8357	tags=100%, list=41%, signal=59%	EIF3H/EIF3E/EIF3B/EIF3I/EIF3C/EIF2S1/EIF3J/EIF2S3/EIF1
BIOCARTA_HIVNEF_PATHWAY	BIOCARTA_HIVNEF_PATHWAY	12	-0.559384	-1.81234	0.00733976	0.0833199	0.0708223	8991	tags=100%, list=44%, signal=56%	BID/LMNB2/LMNB1/ACTG1/MDM2/CASP3/CASP2/CRADD/LMNA/FADD/PAK2
PID_EPHRINB_REV_PATHWAY	PID_EPHRINB_REV_PATHWAY	14	0.764634	1.47441	0.00746611	0.0835316	0.0710022	1723	tags=21%, list=8%, signal=20%	FGA/FGB/FGG
REACTOME_GAMMA_CARBOXYLATION_HYPUSINE_FORMATION_AND_ARYLSULFATASE_ACTIVATION	REACTOME_GAMMA_CARBOXYLATION_HYPUSINE_FORMATION_AND_ARYLSULFATASE_ACTIVATION	24	0.697572	1.39868	0.00756281	0.0835316	0.0710022	362	tags=8%, list=2%, signal=8%	F9/F2
REACTOME_ADORA2B_MEDIATED_ANTI_INFLAMMATORY_CYTOKINES_PRODUCTION	REACTOME_ADORA2B_MEDIATED_ANTI_INFLAMMATORY_CYTOKINES_PRODUCTION	64	0.592304	1.25451	0.0075477	0.0835316	0.0710022	1042	tags=17%, list=5%, signal=16%	TAAR6/IAPP/GCG/NPS/TAAR1/PTH/GIP/TAAR2/FSHR/LHCGR/TAAR8
BIOCARTA_SM_PATHWAY	BIOCARTA_SM_PATHWAY	12	-0.558795	-1.81043	0.00785302	0.08527	0.0724799	9003	tags=100%, list=44%, signal=56%	SNRPB2/SNRPA1/SNRPD1/SNRPF/SNRPC/SNRPE/SNRPB/SNRPD2/SNRPA/SNRPD3/SRSF2
REACTOME_PROTEIN_METHYLATION	REACTOME_PROTEIN_METHYLATION	10	-0.586907	-1.75188	0.00785931	0.08527	0.0724799	8429	tags=100%, list=41%, signal=59%	ETFB/CALM1/CAMKMT/METTL21A/VCP/EEF2KMT/RPS2/EEF1AKMT1/KIN
REACTOME_ANTIMICROBIAL_PEPTIDES	REACTOME_ANTIMICROBIAL_PEPTIDES	53	0.612744	1.28785	0.00799607	0.0859928	0.0730942	6126	tags=62%, list=30%, signal=44%	DEFB123/DEFB105A/HTN1/BPIFA2/DEFB103B/DEFB4B/BPIFB4/DEFB113/DEFB112/PGLYRP3/DEFB129/DEFB133/DEFB121/BPIFB6/DEFB110/HTN3/S100A7A/DEFB114/BPIFB1/BPIFB2/DEFB115/S100A7/LCN2/ITLN1/BPI/REG3G/DEFB1/PGLYRP4/CAMP/S100A8/DEFB118/DEFB136/DEFB126
REACTOME_REGULATION_OF_GENE_EXPRESSION_IN_BETA_CELLS	REACTOME_REGULATION_OF_GENE_EXPRESSION_IN_BETA_CELLS	14	0.755438	1.45668	0.00882267	0.0940573	0.0799491	3642	tags=57%, list=18%, signal=47%	IAPP/INS/SLC2A2/FOXA2/NEUROD1/HNF4A/PAX6/PDX1
REACTOME_INTEGRIN_SIGNALING	REACTOME_INTEGRIN_SIGNALING	10	0.812902	1.50243	0.00928338	0.0970531	0.0824955	1723	tags=30%, list=8%, signal=27%	FGA/FGB/FGG
WP_FAMILIAL_PARTIAL_LIPODYSTROPHY	WP_FAMILIAL_PARTIAL_LIPODYSTROPHY	12	0.777288	1.47374	0.00928446	0.0970531	0.0824955	32	tags=8%, list=0%, signal=8%	INS
REACTOME_PEPTIDE_HORMONE_METABOLISM	REACTOME_PEPTIDE_HORMONE_METABOLISM	42	0.62282	1.29045	0.00934116	0.0970531	0.0824955	3182	tags=29%, list=16%, signal=24%	GCG/INS/CGB5/GIP/CPB2/CDX2/CGB3/CGB8/INHBE/INHA/CGA/PAX6
WP_FAMILIAL_HYPERLIPIDEMIA_TYPE_4	WP_FAMILIAL_HYPERLIPIDEMIA_TYPE_4	11	0.773883	1.44905	0.00950254	0.0979002	0.0832156	1326	tags=27%, list=7%, signal=26%	APOA2/APOA4/APOA1
REACTOME_CONSTITUTIVE_SIGNALING_BY_AKT1_E17K_IN_CANCER	REACTOME_CONSTITUTIVE_SIGNALING_BY_AKT1_E17K_IN_CANCER	10	-0.567867	-1.69504	0.010728	0.0982326	0.0834981	8817	tags=90%, list=43%, signal=51%	GSK3B/MDM2/CDKN1A/MLST8/GSK3A/AKT1/MAPKAP1/AKT1S1/RPS6KB2
PID_EPHA2_FWD_PATHWAY	PID_EPHA2_FWD_PATHWAY	10	-0.566984	-1.69241	0.0108969	0.0982326	0.0834981	8835	tags=100%, list=43%, signal=57%	PTK2/ACP1/BCAR1/PIK3CA/EPHA2/RAC1/VAV2/GRB2/RHOA
REACTOME_CTLA4_INHIBITORY_SIGNALING	REACTOME_CTLA4_INHIBITORY_SIGNALING	10	-0.566984	-1.69241	0.0108969	0.0982326	0.0834981	8835	tags=100%, list=43%, signal=57%	YES1/PPP2R5D/PPP2R1A/PTPN11/AKT1/PPP2CA/PPP2CB/PPP2R1B/PPP2R5C
REACTOME_SIGNALLING_TO_RAS	REACTOME_SIGNALLING_TO_RAS	10	-0.566984	-1.69241	0.0108969	0.0982326	0.0834981	8835	tags=100%, list=43%, signal=57%	SHC3/MAPK12/NRAS/HRAS/KRAS/RALA/NGF/MAPK14/GRB2
REACTOME_VEGFR2_MEDIATED_CELL_PROLIFERATION	REACTOME_VEGFR2_MEDIATED_CELL_PROLIFERATION	10	-0.566984	-1.69241	0.0108969	0.0982326	0.0834981	8835	tags=100%, list=43%, signal=57%	VEGFA/SPHK1/PRKCA/NRAS/HRAS/KRAS/CALM1/ITPR3/PLCG1
REACTOME_NOTCH2_ACTIVATION_AND_TRANSMISSION_OF_SIGNAL_TO_THE_NUCLEUS	REACTOME_NOTCH2_ACTIVATION_AND_TRANSMISSION_OF_SIGNAL_TO_THE_NUCLEUS	11	-0.522403	-1.67044	0.0101499	0.0982326	0.0834981	9744	tags=100%, list=48%, signal=52%	NEURL1/MDK/UBA52/UBB/PSENEN/RPS27A/UBC/NEURL1B/APH1A/MIB1
REACTOME_LAMININ_INTERACTIONS	REACTOME_LAMININ_INTERACTIONS	13	-0.496147	-1.66421	0.00974018	0.0982326	0.0834981	10280	tags=100%, list=50%, signal=50%	LAMC3/ITGB4/LAMC2/COL4A1/ITGB1/COL7A1/COL4A2/NID2/ITGA6/NID1/LAMA4/LAMB1
PID_S1P_S1P1_PATHWAY	PID_S1P_S1P1_PATHWAY	13	-0.495558	-1.66223	0.00974018	0.0982326	0.0834981	10292	tags=100%, list=50%, signal=50%	VEGFA/SPHK1/GNAI1/ABCC1/GNAI3/MAPK1/RAC1/MAPK3/GNAZ/PDGFB/PLCG1/RHOA
WP_MITOCHONDRIAL_COMPLEX_III_ASSEMBLY	WP_MITOCHONDRIAL_COMPLEX_III_ASSEMBLY	13	-0.491779	-1.64956	0.0108749	0.0982326	0.0834981	10369	tags=100%, list=51%, signal=49%	CYC1/UQCRFS1/UQCRB/UQCC3/UQCR10/UQCC2/UQCRC1/UQCRQ/UQCR11/UQCC1/BCS1L/UQCRC2
REACTOME_SUMOYLATION_OF_INTRACELLULAR_RECEPTORS	REACTOME_SUMOYLATION_OF_INTRACELLULAR_RECEPTORS	10	0.81169	1.50019	0.0100506	0.0982326	0.0834981	1751	tags=20%, list=9%, signal=18%	NR1H4/NR5A1
WP_FOXA2_PATHWAY	WP_FOXA2_PATHWAY	13	0.779546	1.48994	0.0103516	0.0982326	0.0834981	2336	tags=46%, list=11%, signal=41%	INS/FOXA2/SLCO1B1/ABCC2/APOB/GSTA1
WP_BLOOD_CLOTTING_CASCADE	WP_BLOOD_CLOTTING_CASCADE	12	0.771557	1.46287	0.00988831	0.0982326	0.0834981	1723	tags=50%, list=8%, signal=46%	FGA/F9/F2/FGB/PLG/FGG
WP_PROGERIAASSOCIATED_LIPODYSTROPHY	WP_PROGERIAASSOCIATED_LIPODYSTROPHY	15	0.746116	1.44826	0.00985847	0.0982326	0.0834981	32	tags=7%, list=0%, signal=7%	INS
WP_PPARALPHA_PATHWAY	WP_PPARALPHA_PATHWAY	16	0.735547	1.43646	0.00998888	0.0982326	0.0834981	2276	tags=31%, list=11%, signal=28%	APOC3/APOA2/FABP1/APOA1/CYP8B1
PID_INSULIN_GLUCOSE_PATHWAY	PID_INSULIN_GLUCOSE_PATHWAY	16	0.734111	1.43365	0.0104395	0.0982326	0.0834981	1031	tags=12%, list=5%, signal=12%	INS/PPP1R3A
PID_ARF6_TRAFFICKING_PATHWAY	PID_ARF6_TRAFFICKING_PATHWAY	17	0.719762	1.41487	0.0104186	0.0982326	0.0834981	32	tags=6%, list=0%, signal=6%	INS
REACTOME_SIGNALING_BY_FGFR1_IN_DISEASE	REACTOME_SIGNALING_BY_FGFR1_IN_DISEASE	19	0.713186	1.4148	0.0103977	0.0982326	0.0834981	256	tags=11%, list=1%, signal=10%	FGF23/FGF4
REACTOME_FGFR1_MUTANT_RECEPTOR_ACTIVATION	REACTOME_FGFR1_MUTANT_RECEPTOR_ACTIVATION	14	0.746893	1.4402	0.0110848	0.0991972	0.084318	256	tags=14%, list=1%, signal=14%	FGF23/FGF4
REACTOME_NEGATIVE_REGULATION_OF_FGFR1_SIGNALING	REACTOME_NEGATIVE_REGULATION_OF_FGFR1_SIGNALING	19	0.70937	1.40723	0.0115946	0.103007	0.0875563	256	tags=11%, list=1%, signal=10%	FGF23/FGF4
PID_IL3_PATHWAY	PID_IL3_PATHWAY	11	-0.515238	-1.64753	0.011789	0.10398	0.0883837	9890	tags=100%, list=49%, signal=52%	CEBPB/PIK3CA/YWHAG/ID1/PTPN11/HDAC1/BCL2L1/GAB2/GRB2/SRP9
REACTOME_SLBP_DEPENDENT_PROCESSING_OF_REPLICATION_DEPENDENT_HISTONE_PRE_MRNAS	REACTOME_SLBP_DEPENDENT_PROCESSING_OF_REPLICATION_DEPENDENT_HISTONE_PRE_MRNAS	10	-0.55874	-1.6678	0.0122485	0.106457	0.0904891	9003	tags=100%, list=44%, signal=56%	SNRPF/SNRPE/SNRPB/SLBP/LSM10/NCBP2/SNRPD3/ZNF473/NCBP1
KEGG_THYROID_CANCER	KEGG_THYROID_CANCER	13	-0.48427	-1.62437	0.0121988	0.106457	0.0904891	10522	tags=92%, list=52%, signal=45%	NRAS/HRAS/KRAS/RXRG/TFG/MAP2K1/CCDC6/TCF7L1/MAPK1/MAPK3/TPM3/MYC
KEGG_METABOLISM_OF_XENOBIOTICS_BY_CYTOCHROME_P450	KEGG_METABOLISM_OF_XENOBIOTICS_BY_CYTOCHROME_P450	52	0.611163	1.28342	0.0123303	0.106457	0.0904891	4372	tags=37%, list=21%, signal=29%	UGT1A3/UGT1A5/UGT1A4/UGT1A6/UGT1A1/UGT1A7/UGT1A10/UGT2B28/CYP2F1/UGT2A3/GSTA1/AKR1C2/UGT2B10/UGT2B7/UGT2A1/CYP2C18/GSTM5/ALDH3A1/GSTA5
REACTOME_DISEASES_ASSOCIATED_WITH_GLYCOSYLATION_PRECURSOR_BIOSYNTHESIS	REACTOME_DISEASES_ASSOCIATED_WITH_GLYCOSYLATION_PRECURSOR_BIOSYNTHESIS	12	-0.543237	-1.76003	0.0131015	0.112324	0.0954763	9320	tags=100%, list=46%, signal=54%	GALE/GALK1/DPM1/PGM1/NUS1/PMM2/DPM2/DPM3/DOLK/GFPT1/GNE
WP_G13_SIGNALING_PATHWAY	WP_G13_SIGNALING_PATHWAY	19	0.702607	1.39381	0.0135395	0.115273	0.0979829	38	tags=5%, list=0%, signal=5%	MYL1
REACTOME_SIGNALING_BY_CSF3_G_CSF	REACTOME_SIGNALING_BY_CSF3_G_CSF	13	-0.479166	-1.60725	0.0137118	0.115936	0.0985458	10626	tags=92%, list=52%, signal=44%	ELOB/KRAS/UBA52/UBB/UBE2D2/PTPN11/RPS27A/UBE2D1/RNF7/UBC/GAB2/GRB2
BIOCARTA_P38MAPK_PATHWAY	BIOCARTA_P38MAPK_PATHWAY	13	-0.478135	-1.60379	0.0139009	0.115936	0.0985458	10647	tags=100%, list=52%, signal=48%	HSPB1/DDIT3/HRAS/TGFBR1/HMGN1/ELK1/RAC1/PLA2G4A/MAP3K9/MAPK14/GRB2/MYC
REACTOME_BETA_DEFENSINS	REACTOME_BETA_DEFENSINS	26	0.673042	1.35933	0.0138525	0.115936	0.0985458	2380	tags=42%, list=12%, signal=37%	DEFB123/DEFB105A/DEFB103B/DEFB4B/DEFB113/DEFB112/DEFB129/DEFB133/DEFB121/DEFB110/DEFB114
REACTOME_MAPK_TARGETS_NUCLEAR_EVENTS_MEDIATED_BY_MAP_KINASES	REACTOME_MAPK_TARGETS_NUCLEAR_EVENTS_MEDIATED_BY_MAP_KINASES	11	-0.504638	-1.61363	0.0140647	0.116509	0.099033	10106	tags=91%, list=50%, signal=46%	DUSP7/PPP2R5D/PPP2R1A/MAPK1/ELK1/MAPK3/MAPK14/PPP2CA/PPP2CB/PPP2R1B
REACTOME_METABOLISM_OF_COFACTORS	REACTOME_METABOLISM_OF_COFACTORS	13	-0.476957	-1.59984	0.0142792	0.117492	0.0998685	10671	tags=100%, list=52%, signal=48%	PDSS1/COQ9/COQ3/PTS/PRKG2/DHFR/CALM1/COQ2/PDSS2/IDH1/AKT1/COQ5
PID_LYMPH_ANGIOGENESIS_PATHWAY	PID_LYMPH_ANGIOGENESIS_PATHWAY	11	-0.502822	-1.60782	0.0148249	0.120769	0.102654	10143	tags=91%, list=50%, signal=46%	ITGB1/PIK3CA/ITGA5/COL1A2/MAPK1/AKT1/MAPK3/MAPK14/GRB2/COL1A1
WP_FGF23_SIGNALING_IN_HYPOPHOSPHATEMIC_RICKETS_AND_RELATED_DISORDERS	WP_FGF23_SIGNALING_IN_HYPOPHOSPHATEMIC_RICKETS_AND_RELATED_DISORDERS	15	0.73387	1.42449	0.0149758	0.120769	0.102654	764	tags=27%, list=4%, signal=26%	FGF23/PTH/DMP1/ROS1
WP_DRUG_INDUCTION_OF_BILE_ACID_PATHWAY	WP_DRUG_INDUCTION_OF_BILE_ACID_PATHWAY	11	0.760701	1.42436	0.0149759	0.120769	0.102654	1842	tags=36%, list=9%, signal=33%	NR1H4/SULT2A1/SLCO1B1/ABCC2
REACTOME_DEFENSINS	REACTOME_DEFENSINS	28	0.659443	1.33631	0.0151699	0.120769	0.102654	2380	tags=39%, list=12%, signal=35%	DEFB123/DEFB105A/DEFB103B/DEFB4B/DEFB113/DEFB112/DEFB129/DEFB133/DEFB121/DEFB110/DEFB114
REACTOME_SIGNALING_BY_BRAF_AND_RAF1_FUSIONS	REACTOME_SIGNALING_BY_BRAF_AND_RAF1_FUSIONS	35	0.640756	1.31398	0.0151699	0.120769	0.102654	1723	tags=9%, list=8%, signal=8%	FGA/FGB/FGG
REACTOME_SIGNALING_BY_FGFR3	REACTOME_SIGNALING_BY_FGFR3	24	0.677397	1.35823	0.0158023	0.124991	0.106243	256	tags=8%, list=1%, signal=8%	FGF23/FGF4
REACTOME_REGULATION_OF_TP53_ACTIVITY_THROUGH_ACETYLATION	REACTOME_REGULATION_OF_TP53_ACTIVITY_THROUGH_ACETYLATION	10	-0.546962	-1.63264	0.0161341	0.125193	0.106414	9243	tags=90%, list=45%, signal=49%	BRD7/PIP4K2C/GATAD2A/HDAC1/AKT1/CHD4/MTA2/RBBP4/RBBP7
REACTOME_GLYOXYLATE_METABOLISM_AND_GLYCINE_DEGRADATION	REACTOME_GLYOXYLATE_METABOLISM_AND_GLYCINE_DEGRADATION	18	0.709221	1.40162	0.0160872	0.125193	0.106414	818	tags=17%, list=4%, signal=16%	PRODH2/AGXT/HAO1
REACTOME_FORMATION_OF_FIBRIN_CLOT_CLOTTING_CASCADE	REACTOME_FORMATION_OF_FIBRIN_CLOT_CLOTTING_CASCADE	20	0.69639	1.38389	0.0161033	0.125193	0.106414	2790	tags=35%, list=14%, signal=30%	FGA/F9/F2/FGB/KNG1/FGG/SERPINC1
REACTOME_G_ALPHA_S_SIGNALLING_EVENTS	REACTOME_G_ALPHA_S_SIGNALLING_EVENTS	71	0.579031	1.23203	0.0163715	0.126236	0.107301	1042	tags=15%, list=5%, signal=15%	TAAR6/IAPP/GCG/NPS/TAAR1/PTH/GIP/TAAR2/FSHR/LHCGR/TAAR8
REACTOME_NEGATIVE_REGULATION_OF_FGFR4_SIGNALING	REACTOME_NEGATIVE_REGULATION_OF_FGFR4_SIGNALING	20	0.694278	1.37969	0.0173072	0.132617	0.112725	256	tags=10%, list=1%, signal=10%	FGF23/FGF4
REACTOME_ASPIRIN_ADME	REACTOME_ASPIRIN_ADME	33	0.646896	1.32497	0.0178734	0.136104	0.115689	3718	tags=42%, list=18%, signal=35%	UGT1A3/UGT1A5/UGT1A4/UGT1A6/UGT1A1/UGT1A7/UGT2A2/UGT2B28/ABCC2/UGT2A3/UGT2B10/UGT2B7/UGT2A1/GLYATL2
REACTOME_DISEASES_ASSOCIATED_WITH_N_GLYCOSYLATION_OF_PROTEINS	REACTOME_DISEASES_ASSOCIATED_WITH_N_GLYCOSYLATION_OF_PROTEINS	10	-0.541515	-1.61639	0.0181664	0.137482	0.11686	9354	tags=100%, list=46%, signal=54%	CTSA/ALG6/MAN1B1/DPAGT1/GLB1/MOGS/ALG8/NEU1/ALG1
REACTOME_DEPOLYMERISATION_OF_THE_NUCLEAR_LAMINA	REACTOME_DEPOLYMERISATION_OF_THE_NUCLEAR_LAMINA	11	-0.492761	-1.57565	0.0183727	0.13819	0.117462	10348	tags=100%, list=51%, signal=49%	CDK1/PRKCA/LMNB1/LPIN1/EMD/TMPO/LEMD2/LEMD3/LMNA/CNEP1R1
REACTOME_SIGNALING_BY_FGFR1	REACTOME_SIGNALING_BY_FGFR1	26	0.665645	1.34439	0.0185112	0.138382	0.117626	256	tags=8%, list=1%, signal=8%	FGF23/FGF4
REACTOME_FRS_MEDIATED_FGFR3_SIGNALING	REACTOME_FRS_MEDIATED_FGFR3_SIGNALING	11	0.751709	1.40753	0.0190989	0.141056	0.119898	256	tags=18%, list=1%, signal=18%	FGF23/FGF4
REACTOME_AMYLOID_FIBER_FORMATION	REACTOME_AMYLOID_FIBER_FORMATION	69	0.581097	1.23607	0.019075	0.141056	0.119898	2872	tags=19%, list=14%, signal=16%	APCS/IAPP/INS/FGA/APOA4/APOA1/H4C13/TTR/H2BC14/H4C6/ODAM/H3C11/H3C7
PID_RETINOIC_ACID_PATHWAY	PID_RETINOIC_ACID_PATHWAY	11	-0.490357	-1.56797	0.0198932	0.14253	0.121151	10397	tags=100%, list=51%, signal=49%	CDK1/PRKCA/RXRG/MAPK1/HDAC1/AKT1/MAPK3/NCOA3/MAPK14/MNAT1
REACTOME_PREGNENOLONE_BIOSYNTHESIS	REACTOME_PREGNENOLONE_BIOSYNTHESIS	10	0.786579	1.45378	0.019892	0.14253	0.121151	573	tags=20%, list=3%, signal=19%	STAR/CYP11A1
REACTOME_NUCLEAR_RECEPTOR_TRANSCRIPTION_PATHWAY	REACTOME_NUCLEAR_RECEPTOR_TRANSCRIPTION_PATHWAY	18	0.697094	1.37765	0.0199961	0.14253	0.121151	2531	tags=22%, list=12%, signal=19%	NR1H4/NR5A1/NR2E1/HNF4A
KEGG_DRUG_METABOLISM_CYTOCHROME_P450	KEGG_DRUG_METABOLISM_CYTOCHROME_P450	48	0.607327	1.26799	0.0196757	0.14253	0.121151	4372	tags=35%, list=21%, signal=28%	UGT1A3/UGT1A5/UGT1A4/UGT1A6/UGT1A1/UGT1A7/UGT1A10/UGT2B28/UGT2A3/GSTA1/UGT2B10/UGT2B7/UGT2A1/CYP2C18/GSTM5/ALDH3A1/GSTA5
REACTOME_ANTI_INFLAMMATORY_RESPONSE_FAVOURING_LEISHMANIA_PARASITE_INFECTION	REACTOME_ANTI_INFLAMMATORY_RESPONSE_FAVOURING_LEISHMANIA_PARASITE_INFECTION	75	0.578755	1.23417	0.0196757	0.14253	0.121151	1042	tags=15%, list=5%, signal=14%	TAAR6/IAPP/GCG/NPS/TAAR1/PTH/GIP/TAAR2/FSHR/LHCGR/TAAR8
REACTOME_RESPONSE_TO_ELEVATED_PLATELET_CYTOSOLIC_CA2	REACTOME_RESPONSE_TO_ELEVATED_PLATELET_CYTOSOLIC_CA2	69	0.579934	1.2336	0.0196757	0.14253	0.121151	1723	tags=13%, list=8%, signal=12%	FGA/APOH/AHSG/FGB/KNG1/PLG/HRG/APOA1/FGG
KEGG_MATURITY_ONSET_DIABETES_OF_THE_YOUNG	KEGG_MATURITY_ONSET_DIABETES_OF_THE_YOUNG	17	0.697766	1.37163	0.0215426	0.152666	0.129767	3642	tags=53%, list=18%, signal=44%	IAPP/INS/SLC2A2/FOXA2/NEUROD1/HNF4A/PAX6/HNF1B/PDX1
REACTOME_REGULATION_OF_INSULIN_SECRETION	REACTOME_REGULATION_OF_INSULIN_SECRETION	32	0.646965	1.32364	0.0217785	0.15345	0.130434	967	tags=9%, list=5%, signal=9%	GCG/INS/SLC2A2
REACTOME_RHOBTB2_GTPASE_CYCLE	REACTOME_RHOBTB2_GTPASE_CYCLE	13	-0.460319	-1.54403	0.0222374	0.155789	0.132421	11010	tags=100%, list=54%, signal=46%	HSP90AA1/CCT2/STK38/HSP90AB1/DBN1/CCT7/ACTG1/TXNL1/ACTN1/CDC37/TRA2B/TWF1
REACTOME_PROCESSIVE_SYNTHESIS_ON_THE_C_STRAND_OF_THE_TELOMERE	REACTOME_PROCESSIVE_SYNTHESIS_ON_THE_C_STRAND_OF_THE_TELOMERE	12	-0.515901	-1.67146	0.0230149	0.158519	0.134742	9877	tags=100%, list=48%, signal=52%	FEN1/PCNA/POLD2/DNA2/POLD1/RPA3/TERF1/ACD/TERF2/LIG1/TERF2IP
PID_TCR_PATHWAY	PID_TCR_PATHWAY	13	-0.45919	-1.54024	0.0229976	0.158519	0.134742	11033	tags=92%, list=54%, signal=42%	PRKCA/FLNA/NRAS/HRAS/KRAS/ORAI1/PTPN11/AKT1/GAB2/PLCG1/STIM1/GRB2
REACTOME_DOWNSTREAM_SIGNALING_OF_ACTIVATED_FGFR1	REACTOME_DOWNSTREAM_SIGNALING_OF_ACTIVATED_FGFR1	15	0.720042	1.39765	0.0228393	0.158519	0.134742	256	tags=13%, list=1%, signal=13%	FGF23/FGF4
PID_GMCSF_PATHWAY	PID_GMCSF_PATHWAY	12	-0.515263	-1.6694	0.0238443	0.163313	0.138817	9890	tags=92%, list=49%, signal=47%	NRAS/HRAS/KRAS/PIK3CA/MAP2K1/CSF2/MAPK1/PTPN11/MAPK3/GAB2/GRB2
PID_HDAC_CLASSII_PATHWAY	PID_HDAC_CLASSII_PATHWAY	13	-0.455362	-1.5274	0.0248982	0.169302	0.143908	11111	tags=100%, list=54%, signal=46%	HSP90AA1/TUBA1B/RAN/RANGAP1/TUBB2A/SUMO1/YWHAB/GNB1/RFXANK/XPO1/YWHAE/UBE2I
WP_PREGNANE_X_RECEPTOR_PATHWAY	WP_PREGNANE_X_RECEPTOR_PATHWAY	21	0.67178	1.33907	0.025025	0.169302	0.143908	1842	tags=29%, list=9%, signal=26%	UGT1A4/UGT1A6/UGT1A1/SULT2A1/SLCO1B1/ABCC2
BIOCARTA_PPARA_PATHWAY	BIOCARTA_PPARA_PATHWAY	26	0.657675	1.32829	0.0251329	0.169302	0.143908	1326	tags=12%, list=7%, signal=11%	APOA2/FABP1/APOA1
BIOCARTA_MCALPAIN_PATHWAY	BIOCARTA_MCALPAIN_PATHWAY	14	0.708676	1.36651	0.0262097	0.175591	0.149253	2505	tags=21%, list=12%, signal=19%	MYL2/CAPNS2/EGFR
REACTOME_PARACETAMOL_ADME	REACTOME_PARACETAMOL_ADME	18	0.688798	1.36125	0.027	0.179902	0.152918	2283	tags=33%, list=11%, signal=30%	UGT1A6/UGT1A1/SULT2A1/UGT1A10/ABCC2/SULT1E1
REACTOME_FRS_MEDIATED_FGFR4_SIGNALING	REACTOME_FRS_MEDIATED_FGFR4_SIGNALING	13	0.715121	1.3668	0.0272727	0.180737	0.153627	256	tags=15%, list=1%, signal=15%	FGF23/FGF4
REACTOME_RHO_GTPASES_ACTIVATE_CIT	REACTOME_RHO_GTPASES_ACTIVATE_CIT	12	-0.506773	-1.64189	0.027991	0.180855	0.153727	10063	tags=100%, list=49%, signal=51%	PRC1/MYH14/PPP1CB/MYL12B/CIT/MYH9/RAC1/MYL6/RHOC/MYL9/RHOA
REACTOME_EPHRIN_SIGNALING	REACTOME_EPHRIN_SIGNALING	13	-0.451239	-1.51357	0.0279391	0.180855	0.153727	11195	tags=100%, list=55%, signal=45%	EPHB3/SRC/NCK2/EPHB4/GIT1/EPHB2/MYL12A/EFNB1/RAC1/SDCBP/PAK2/EFNB2
BIOCARTA_RAC1_PATHWAY	BIOCARTA_RAC1_PATHWAY	11	0.742351	1.39	0.027439	0.180855	0.153727	248	tags=9%, list=1%, signal=9%	MYL2
REACTOME_NEGATIVE_REGULATION_OF_FGFR2_SIGNALING	REACTOME_NEGATIVE_REGULATION_OF_FGFR2_SIGNALING	20	0.674171	1.33973	0.028028	0.180855	0.153727	256	tags=10%, list=1%, signal=10%	FGF23/FGF4
PID_INTEGRIN3_PATHWAY	PID_INTEGRIN3_PATHWAY	28	0.643121	1.30323	0.027972	0.180855	0.153727	1723	tags=14%, list=8%, signal=13%	FGA/FGB/IBSP/FGG
WP_REGUCALCIN_IN_PROXIMAL_TUBULE_EPITHELIAL_KIDNEY_CELLS	WP_REGUCALCIN_IN_PROXIMAL_TUBULE_EPITHELIAL_KIDNEY_CELLS	12	0.736536	1.39647	0.0286734	0.18405	0.156444	388	tags=8%, list=2%, signal=8%	PTH
WP_SLEEP_REGULATION	WP_SLEEP_REGULATION	14	0.703009	1.35558	0.0292339	0.18667	0.158671	2021	tags=21%, list=10%, signal=19%	NPS/STAR/CRH
REACTOME_PI_3K_CASCADE_FGFR4	REACTOME_PI_3K_CASCADE_FGFR4	11	0.738695	1.38316	0.0294715	0.187213	0.159132	256	tags=18%, list=1%, signal=18%	FGF23/FGF4
REACTOME_BMAL1_CLOCK_NPAS2_ACTIVATES_CIRCADIAN_GENE_EXPRESSION	REACTOME_BMAL1_CLOCK_NPAS2_ACTIVATES_CIRCADIAN_GENE_EXPRESSION	11	-0.473475	-1.51398	0.0303056	0.18765	0.159503	10741	tags=100%, list=53%, signal=47%	MED1/ARNTL2/CARM1/TGS1/NAMPT/NPAS2/NCOA6/TBL1XR1/TBL1X/PPARA
REACTOME_DOWNSTREAM_SIGNALING_OF_ACTIVATED_FGFR3	REACTOME_DOWNSTREAM_SIGNALING_OF_ACTIVATED_FGFR3	13	0.741407	1.41704	0.0299173	0.18765	0.159503	256	tags=15%, list=1%, signal=15%	FGF23/FGF4
REACTOME_REGULATION_OF_TLR_BY_ENDOGENOUS_LIGAND	REACTOME_REGULATION_OF_TLR_BY_ENDOGENOUS_LIGAND	12	0.720553	1.36617	0.0302725	0.18765	0.159503	1919	tags=33%, list=9%, signal=30%	FGA/FGB/FGG/APOB
REACTOME_GLUCAGON_TYPE_LIGAND_RECEPTORS	REACTOME_GLUCAGON_TYPE_LIGAND_RECEPTORS	15	0.695928	1.35084	0.0301811	0.18765	0.159503	709	tags=13%, list=3%, signal=13%	GCG/GIP
REACTOME_PHASE_II_CONJUGATION_OF_COMPOUNDS	REACTOME_PHASE_II_CONJUGATION_OF_COMPOUNDS	69	0.570038	1.21255	0.02997	0.18765	0.159503	3721	tags=28%, list=18%, signal=23%	UGT1A3/UGT1A5/UGT1A4/UGT1A6/UGT1A1/UGT1A7/UGT2A2/SULT2A1/UGT1A10/ACSM1/UGT2B28/UGT2A3/SULT1E1/GSTA1/UGT2B10/UGT2B7/UGT2A1/GLYATL2/GSTM5
WP_HOSTPATHOGEN_INTERACTION_OF_HUMAN_CORONAVIRUSES_MAPK_SIGNALING	WP_HOSTPATHOGEN_INTERACTION_OF_HUMAN_CORONAVIRUSES_MAPK_SIGNALING	12	-0.504662	-1.63505	0.0313084	0.191671	0.162921	10106	tags=92%, list=50%, signal=46%	MAPK12/DDIT3/MAP2K3/IFI27/MAP2K1/EIF4E/MAPK1/MAPK3/MAP3K9/MAPK14/MAP3K10
REACTOME_INTRINSIC_PATHWAY_OF_FIBRIN_CLOT_FORMATION	REACTOME_INTRINSIC_PATHWAY_OF_FIBRIN_CLOT_FORMATION	13	0.740457	1.41523	0.0320494	0.191671	0.162921	2790	tags=31%, list=14%, signal=27%	F9/F2/KNG1/SERPINC1
REACTOME_PI_3K_CASCADE_FGFR1	REACTOME_PI_3K_CASCADE_FGFR1	10	0.755766	1.39683	0.0317949	0.191671	0.162921	256	tags=20%, list=1%, signal=20%	FGF23/FGF4
REACTOME_FRS_MEDIATED_FGFR1_SIGNALING	REACTOME_FRS_MEDIATED_FGFR1_SIGNALING	12	0.731126	1.38621	0.032017	0.191671	0.162921	256	tags=17%, list=1%, signal=16%	FGF23/FGF4
REACTOME_GLUCAGON_SIGNALING_IN_METABOLIC_REGULATION	REACTOME_GLUCAGON_SIGNALING_IN_METABOLIC_REGULATION	14	0.697462	1.34489	0.03125	0.191671	0.162921	14	tags=7%, list=0%, signal=7%	GCG
PID_UPA_UPAR_PATHWAY	PID_UPA_UPAR_PATHWAY	19	0.669966	1.32906	0.032	0.191671	0.162921	2505	tags=26%, list=12%, signal=23%	FGA/FGB/PLG/FGG/EGFR
REACTOME_METABOLISM_OF_FAT_SOLUBLE_VITAMINS	REACTOME_METABOLISM_OF_FAT_SOLUBLE_VITAMINS	28	0.635603	1.288	0.031968	0.191671	0.162921	2158	tags=21%, list=11%, signal=19%	APOC3/APOA2/APOA4/APOA1/APOB/TTR
REACTOME_REGULATION_OF_BETA_CELL_DEVELOPMENT	REACTOME_REGULATION_OF_BETA_CELL_DEVELOPMENT	21	0.659955	1.3155	0.033033	0.196595	0.167106	3642	tags=43%, list=18%, signal=35%	IAPP/INS/SLC2A2/FOXA2/NEUROD1/HNF4A/PAX6/HNF1B/PDX1
WP_OVERVIEW_OF_NANOPARTICLE_EFFECTS	WP_OVERVIEW_OF_NANOPARTICLE_EFFECTS	11	0.733979	1.37433	0.0335366	0.198627	0.168834	3	tags=9%, list=0%, signal=9%	CRP
REACTOME_DOWNSTREAM_SIGNALING_OF_ACTIVATED_FGFR4	REACTOME_DOWNSTREAM_SIGNALING_OF_ACTIVATED_FGFR4	15	0.705776	1.36996	0.0337444	0.198897	0.169063	256	tags=13%, list=1%, signal=13%	FGF23/FGF4

## Sheet: Table S9
GSEA results of low-risk group
ID	Description	setSize	enrichmentScore	NES	pvalue	p.adjust	qvalue	rank	leading_edge	core_enrichment
REACTOME_CD22_MEDIATED_BCR_REGULATION	REACTOME_CD22_MEDIATED_BCR_REGULATION	61	-0.830704	-1.83641	1e-10	9.71765e-09	9.43034e-09	2054	tags=89%, list=12%, signal=78%	IGKV2-28/IGHV2-70/IGKV3-20/IGKV2D-30/IGLC3/CD79B/IGLV1-51/IGKV3D-20/IGHV1-46/IGHD/IGLV1-40/IGLV2-11/IGKV1-12/IGKV1D-12/IGLV6-57/IGKV3-11/IGHV3-33/IGHV2-5/IGKV1-5/IGLV1-44/IGKV1D-33/IGHV3-30/IGHV3-48/IGHV3-7/IGLV2-23/IGHV4-39/IGHV4-59/IGLV2-8/IGKV1-39/IGLC2/IGKV1-17/IGHV3-13/IGKV5-2/IGHV4-34/CD79A/IGHV1-69/IGLV2-14/IGKV1D-16/IGKV1-16/IGKV3-15/IGHV3-23/IGKV1D-39/IGKV2-30/IGKV4-1/IGKV1-33/IGLV3-1/IG…
REACTOME_SCAVENGING_OF_HEME_FROM_PLASMA	REACTOME_SCAVENGING_OF_HEME_FROM_PLASMA	66	-0.821819	-1.82384	1e-10	9.71765e-09	9.43034e-09	2060	tags=82%, list=12%, signal=72%	IGHA2/IGKV2-28/IGHV2-70/IGKV3-20/IGKV2D-30/IGLC3/IGLV1-51/IGKV3D-20/IGHV1-46/IGLV1-40/IGLV2-11/IGKV1-12/IGKV1D-12/IGLV6-57/IGHA1/IGKV3-11/IGHV3-33/IGHV2-5/IGKV1-5/IGLV1-44/IGKV1D-33/IGHV3-30/IGHV3-48/JCHAIN/IGHV3-7/IGLV2-23/IGHV4-39/IGHV4-59/IGLV2-8/IGKV1-39/IGLC2/IGKV1-17/IGHV3-13/IGKV5-2/IGHV4-34/IGHV1-69/IGLV2-14/IGKV1D-16/IGKV1-16/IGKV3-15/IGHV3-23/IGKV1D-39/IGKV2-30/IGKV4-1/IGKV1-33/ALB/IGLV…
REACTOME_FCGR_ACTIVATION	REACTOME_FCGR_ACTIVATION	67	-0.809522	-1.79821	1e-10	9.71765e-09	9.43034e-09	2054	tags=81%, list=12%, signal=71%	IGKV2-28/IGHV2-70/IGKV3-20/IGKV2D-30/IGLC3/IGLV1-51/IGKV3D-20/CD247/IGHV1-46/IGLV1-40/IGLV2-11/IGKV1-12/CD3G/IGKV1D-12/IGLV6-57/IGHG1/IGKV3-11/IGHV3-33/IGHV2-5/IGKV1-5/IGLV1-44/IGHG2/IGKV1D-33/IGHV3-30/IGHV3-48/IGHV3-7/IGLV2-23/IGHV4-39/IGHV4-59/IGLV2-8/IGKV1-39/IGLC2/IGKV1-17/IGHV3-13/IGKV5-2/IGHV4-34/IGHV1-69/IGLV2-14/IGKV1D-16/IGKV1-16/IGKV3-15/IGHV3-23/IGKV1D-39/IGKV2-30/IGKV4-1/IGKV1-33/IGLV…
REACTOME_CREATION_OF_C4_AND_C2_ACTIVATORS	REACTOME_CREATION_OF_C4_AND_C2_ACTIVATORS	66	-0.802575	-1.78113	1e-10	9.71765e-09	9.43034e-09	2054	tags=80%, list=12%, signal=71%	IGKV2-28/FCN1/IGHV2-70/IGKV3-20/IGKV2D-30/IGLC3/IGLV1-51/IGKV3D-20/IGHV1-46/IGLV1-40/IGLV2-11/IGKV1-12/IGKV1D-12/IGLV6-57/IGHG1/IGKV3-11/IGHV3-33/IGHV2-5/IGKV1-5/IGLV1-44/IGHG2/IGKV1D-33/IGHV3-30/IGHV3-48/IGHV3-7/IGLV2-23/IGHV4-39/IGHV4-59/IGLV2-8/IGKV1-39/IGLC2/IGKV1-17/IGHV3-13/IGKV5-2/IGHV4-34/IGHV1-69/IGLV2-14/IGKV1D-16/IGKV1-16/IGKV3-15/IGHV3-23/IGKV1D-39/IGKV2-30/IGKV4-1/IGKV1-33/IGLV3-1/IG…
REACTOME_ROLE_OF_LAT2_NTAL_LAB_ON_CALCIUM_MOBILIZATION	REACTOME_ROLE_OF_LAT2_NTAL_LAB_ON_CALCIUM_MOBILIZATION	66	-0.79869	-1.77251	1e-10	9.71765e-09	9.43034e-09	2395	tags=79%, list=14%, signal=68%	IGLV3-25/MS4A2/IGKV2-28/IGHV2-70/IGKV3-20/IGKV2D-30/IGLC3/IGLV1-51/IGKV3D-20/IGHV1-46/IGLV1-40/IGLV2-11/IGKV1-12/IGKV1D-12/IGLV6-57/IGKV3-11/IGHV3-33/IGHV2-5/IGKV1-5/IGLV1-44/IGKV1D-33/IGHV3-30/IGHV3-48/IGHV3-7/IGLV2-23/IGHV4-39/IGHV4-59/IGLV2-8/IGKV1-39/IGLC2/IGKV1-17/IGHV3-13/IGKV5-2/IGHV4-34/IGHV1-69/IGLV2-14/IGKV1D-16/IGKV1-16/IGKV3-15/IGHV3-23/IGKV1D-39/IGKV2-30/IGKV4-1/IGKV1-33/IGLV3-1/IGHV…
REACTOME_BINDING_AND_UPTAKE_OF_LIGANDS_BY_SCAVENGER_RECEPTORS	REACTOME_BINDING_AND_UPTAKE_OF_LIGANDS_BY_SCAVENGER_RECEPTORS	78	-0.790626	-1.7626	1e-10	9.71765e-09	9.43034e-09	2060	tags=71%, list=12%, signal=62%	IGHA2/IGKV2-28/IGHV2-70/IGKV3-20/IGKV2D-30/IGLC3/IGLV1-51/IGKV3D-20/IGHV1-46/IGLV1-40/IGLV2-11/SCARA5/IGKV1-12/IGKV1D-12/IGLV6-57/IGHA1/IGKV3-11/IGHV3-33/IGHV2-5/IGKV1-5/IGLV1-44/IGKV1D-33/IGHV3-30/IGHV3-48/JCHAIN/IGHV3-7/IGLV2-23/IGHV4-39/IGHV4-59/IGLV2-8/IGKV1-39/IGLC2/IGKV1-17/IGHV3-13/IGKV5-2/IGHV4-34/IGHV1-69/IGLV2-14/IGKV1D-16/IGKV1-16/IGKV3-15/IGHV3-23/IGKV1D-39/IGKV2-30/IGKV4-1/IGKV1-33/A…
REACTOME_ROLE_OF_PHOSPHOLIPIDS_IN_PHAGOCYTOSIS	REACTOME_ROLE_OF_PHOSPHOLIPIDS_IN_PHAGOCYTOSIS	76	-0.782995	-1.74545	1e-10	9.71765e-09	9.43034e-09	2054	tags=71%, list=12%, signal=63%	IGKV2-28/IGHV2-70/IGKV3-20/IGKV2D-30/IGLC3/IGLV1-51/IGKV3D-20/CD247/IGHV1-46/IGLV1-40/IGLV2-11/IGKV1-12/CD3G/IGKV1D-12/IGLV6-57/IGHG1/IGKV3-11/IGHV3-33/IGHV2-5/IGKV1-5/IGLV1-44/IGHG2/IGKV1D-33/IGHV3-30/IGHV3-48/IGHV3-7/IGLV2-23/IGHV4-39/IGHV4-59/IGLV2-8/IGKV1-39/IGLC2/IGKV1-17/IGHV3-13/IGKV5-2/IGHV4-34/IGHV1-69/IGLV2-14/IGKV1D-16/IGKV1-16/IGKV3-15/IGHV3-23/IGKV1D-39/IGKV2-30/IGKV4-1/IGKV1-33/IGLV…
REACTOME_ANTIGEN_ACTIVATES_B_CELL_RECEPTOR_BCR_LEADING_TO_GENERATION_OF_SECOND_MESSENGERS	REACTOME_ANTIGEN_ACTIVATES_B_CELL_RECEPTOR_BCR_LEADING_TO_GENERATION_OF_SECOND_MESSENGERS	81	-0.775824	-1.73298	1e-10	9.71765e-09	9.43034e-09	2054	tags=69%, list=12%, signal=61%	IGKV2-28/IGHV2-70/IGKV3-20/IGKV2D-30/IGLC3/CD79B/IGLV1-51/IGKV3D-20/IGHV1-46/IGHD/IGLV1-40/IGLV2-11/IGKV1-12/IGKV1D-12/IGLV6-57/IGKV3-11/IGHV3-33/IGHV2-5/IGKV1-5/IGLV1-44/IGKV1D-33/IGHV3-30/IGHV3-48/IGHV3-7/IGLV2-23/IGHV4-39/IGHV4-59/IGLV2-8/BLK/IGKV1-39/CD19/IGLC2/IGKV1-17/IGHV3-13/IGKV5-2/IGHV4-34/CD79A/IGHV1-69/IGLV2-14/IGKV1D-16/IGKV1-16/IGKV3-15/IGHV3-23/IGKV1D-39/IGKV2-30/IGKV4-1/IGKV1-33/I…
REACTOME_INITIAL_TRIGGERING_OF_COMPLEMENT	REACTOME_INITIAL_TRIGGERING_OF_COMPLEMENT	74	-0.773201	-1.72265	1e-10	9.71765e-09	9.43034e-09	2566	tags=80%, list=15%, signal=68%	C4B/IGHG4/IGLV3-25/CFB/C4A/IGKV2-28/FCN1/IGHV2-70/IGKV3-20/IGKV2D-30/IGLC3/IGLV1-51/IGKV3D-20/IGHV1-46/IGLV1-40/IGLV2-11/IGKV1-12/IGKV1D-12/IGLV6-57/IGHG1/IGKV3-11/IGHV3-33/IGHV2-5/IGKV1-5/IGLV1-44/IGHG2/IGKV1D-33/IGHV3-30/IGHV3-48/IGHV3-7/IGLV2-23/IGHV4-39/IGHV4-59/IGLV2-8/IGKV1-39/GZMM/IGLC2/IGKV1-17/IGHV3-13/IGKV5-2/IGHV4-34/IGHV1-69/IGLV2-14/IGKV1D-16/IGKV1-16/IGKV3-15/IGHV3-23/IGKV1D-39/IGKV…
REACTOME_FCERI_MEDIATED_MAPK_ACTIVATION	REACTOME_FCERI_MEDIATED_MAPK_ACTIVATION	75	-0.766844	-1.70917	1e-10	9.71765e-09	9.43034e-09	2395	tags=73%, list=14%, signal=63%	IGLV3-25/MS4A2/GRAP2/IGKV2-28/IGHV2-70/IGKV3-20/IGKV2D-30/IGLC3/IGLV1-51/IGKV3D-20/IGHV1-46/IGLV1-40/IGLV2-11/VAV3/FOS/IGKV1-12/IGKV1D-12/IGLV6-57/IGKV3-11/IGHV3-33/IGHV2-5/IGKV1-5/IGLV1-44/IGKV1D-33/IGHV3-30/IGHV3-48/IGHV3-7/IGLV2-23/IGHV4-39/IGHV4-59/IGLV2-8/IGKV1-39/IGLC2/IGKV1-17/IGHV3-13/IGKV5-2/IGHV4-34/IGHV1-69/IGLV2-14/IGKV1D-16/IGKV1-16/IGKV3-15/IGHV3-23/IGKV1D-39/IGKV2-30/IGKV4-1/IGKV1-…
REACTOME_FCGR3A_MEDIATED_IL10_SYNTHESIS	REACTOME_FCGR3A_MEDIATED_IL10_SYNTHESIS	85	-0.761786	-1.70675	1e-10	9.71765e-09	9.43034e-09	2419	tags=67%, list=14%, signal=58%	IGHG4/ADCY1/IGLV3-25/IGKV2-28/IGHV2-70/IGKV3-20/IGKV2D-30/IGLC3/IGLV1-51/IGKV3D-20/CD247/IGHV1-46/IGLV1-40/IGLV2-11/IGKV1-12/CD3G/IGKV1D-12/IGLV6-57/IGHG1/IGKV3-11/IGHV3-33/IGHV2-5/IGKV1-5/IGLV1-44/IGHG2/IGKV1D-33/IGHV3-30/IGHV3-48/IGHV3-7/IGLV2-23/IGHV4-39/IGHV4-59/IGLV2-8/IGKV1-39/IGLC2/IGKV1-17/IGHV3-13/IGKV5-2/IGHV4-34/IGHV1-69/IGLV2-14/IGKV1D-16/IGKV1-16/IGKV3-15/IGHV3-23/IGKV1D-39/IGKV2-30/…
REACTOME_PARASITE_INFECTION	REACTOME_PARASITE_INFECTION	88	-0.760027	-1.70449	1e-10	9.71765e-09	9.43034e-09	2054	tags=62%, list=12%, signal=55%	IGKV2-28/IGHV2-70/IGKV3-20/IGKV2D-30/IGLC3/IGLV1-51/IGKV3D-20/CD247/IGHV1-46/IGLV1-40/IGLV2-11/VAV3/IGKV1-12/CD3G/IGKV1D-12/IGLV6-57/IGHG1/IGKV3-11/IGHV3-33/IGHV2-5/IGKV1-5/IGLV1-44/IGHG2/IGKV1D-33/IGHV3-30/IGHV3-48/IGHV3-7/IGLV2-23/IGHV4-39/IGHV4-59/IGLV2-8/IGKV1-39/IGLC2/IGKV1-17/IGHV3-13/IGKV5-2/IGHV4-34/IGHV1-69/IGLV2-14/IGKV1D-16/IGKV1-16/IGKV3-15/IGHV3-23/IGKV1D-39/IGKV2-30/IGKV4-1/IGKV1-33…
REACTOME_FCERI_MEDIATED_NF_KB_ACTIVATION	REACTOME_FCERI_MEDIATED_NF_KB_ACTIVATION	87	-0.759539	-1.70326	1e-10	9.71765e-09	9.43034e-09	2395	tags=63%, list=14%, signal=54%	IGLV3-25/MS4A2/CARD11/RASGRP2/IGKV2-28/IGHV2-70/IGKV3-20/IGKV2D-30/IGLC3/IGLV1-51/IGKV3D-20/IGHV1-46/IGLV1-40/IGLV2-11/IGKV1-12/PSMB11/IGKV1D-12/IGLV6-57/IGKV3-11/IGHV3-33/IGHV2-5/IGKV1-5/IGLV1-44/IGKV1D-33/IGHV3-30/IGHV3-48/IGHV3-7/IGLV2-23/IGHV4-39/IGHV4-59/IGLV2-8/IGKV1-39/IGLC2/IGKV1-17/IGHV3-13/IGKV5-2/IGHV4-34/IGHV1-69/IGLV2-14/IGKV1D-16/IGKV1-16/IGKV3-15/IGHV3-23/IGKV1D-39/IGKV2-30/IGKV4-1…
REACTOME_FCERI_MEDIATED_CA_2_MOBILIZATION	REACTOME_FCERI_MEDIATED_CA_2_MOBILIZATION	78	-0.761627	-1.69795	1e-10	9.71765e-09	9.43034e-09	2395	tags=72%, list=14%, signal=62%	IGLV3-25/MS4A2/TXK/GRAP2/IGKV2-28/IGHV2-70/IGKV3-20/IGKV2D-30/IGLC3/IGLV1-51/IGKV3D-20/IGHV1-46/IGLV1-40/IGLV2-11/VAV3/IGKV1-12/IGKV1D-12/IGLV6-57/ITK/IGKV3-11/IGHV3-33/IGHV2-5/IGKV1-5/IGLV1-44/IGKV1D-33/IGHV3-30/IGHV3-48/IGHV3-7/IGLV2-23/IGHV4-39/IGHV4-59/IGLV2-8/IGKV1-39/IGLC2/IGKV1-17/IGHV3-13/IGKV5-2/IGHV4-34/IGHV1-69/IGLV2-14/IGKV1D-16/IGKV1-16/IGKV3-15/IGHV3-23/IGKV1D-39/IGKV2-30/IGKV4-1/IG…
REACTOME_SIGNALING_BY_THE_B_CELL_RECEPTOR_BCR	REACTOME_SIGNALING_BY_THE_B_CELL_RECEPTOR_BCR	111	-0.718607	-1.62731	1e-10	9.71765e-09	9.43034e-09	2054	tags=52%, list=12%, signal=46%	IGKV2-28/IGHV2-70/IGKV3-20/IGKV2D-30/IGLC3/CD79B/IGLV1-51/IGKV3D-20/IGHV1-46/IGHD/IGLV1-40/IGLV2-11/IGKV1-12/PSMB11/PRKCB/IGKV1D-12/IGLV6-57/IGKV3-11/IGHV3-33/IGHV2-5/IGKV1-5/IGLV1-44/IGKV1D-33/IGHV3-30/IGHV3-48/IGHV3-7/IGLV2-23/IGHV4-39/IGHV4-59/IGLV2-8/BLK/IGKV1-39/CD19/IGLC2/IGKV1-17/IGHV3-13/IGKV5-2/IGHV4-34/CD79A/IGHV1-69/IGLV2-14/IGKV1D-16/IGKV1-16/IGKV3-15/IGHV3-23/IGKV1D-39/IGKV2-30/IGKV4…
REACTOME_POTENTIAL_THERAPEUTICS_FOR_SARS	REACTOME_POTENTIAL_THERAPEUTICS_FOR_SARS	115	-0.715516	-1.62192	1e-10	9.71765e-09	9.43034e-09	2478	tags=51%, list=15%, signal=44%	ZBP1/IGLV3-25/ATP1A4/JAK3/IGKV2-28/IGHV2-70/IGKV3-20/IGKV2D-30/IGLC3/CD79B/IGLV1-51/IGKV3D-20/IGHV1-46/IGHD/IGLV1-40/IGLV2-11/IGKV1-12/IGKV1D-12/IGLV6-57/IGKV3-11/IGHV3-33/IGHV2-5/IGKV1-5/IGLV1-44/PDCD1/IGKV1D-33/IGHV3-30/IGHV3-48/IGHV3-7/IGLV2-23/IGHV4-39/IGHV4-59/IGLV2-8/IGKV1-39/IGLC2/IGKV1-17/IGHV3-13/IGKV5-2/IGHV4-34/CD79A/IGHV1-69/IGLV2-14/IGKV1D-16/IGKV1-16/IGKV3-15/IGHV3-23/IGKV1D-39/IGKV…
REACTOME_CELL_SURFACE_INTERACTIONS_AT_THE_VASCULAR_WALL	REACTOME_CELL_SURFACE_INTERACTIONS_AT_THE_VASCULAR_WALL	127	-0.710172	-1.61411	1e-10	9.71765e-09	9.43034e-09	2395	tags=56%, list=14%, signal=48%	IGLV3-25/SELE/ITGAL/JAML/IGHA2/IGKV2-28/SPN/CD48/IGHV2-70/CD177/IGKV3-20/IGKV2D-30/IGLC3/LCK/IGLV1-51/IGKV3D-20/VPREB3/IGHV1-46/IGLV1-40/SELP/IGLV2-11/CD244/CD2/VPREB1/IGKV1-12/IGKV1D-12/SIRPG/IGLV6-57/IGHA1/IGKV3-11/IGHV3-33/IGHV2-5/IGKV1-5/IGLV1-44/IGKV1D-33/IGHV3-30/IGHV3-48/JCHAIN/IGHV3-7/IGLV2-23/IGHV4-39/IGHV4-59/IGLV2-8/IGKV1-39/IGLC2/IGKV1-17/IGHV3-13/IGKV5-2/IGHV4-34/IGHV1-69/IGLV2-14/IG…
REACTOME_COMPLEMENT_CASCADE	REACTOME_COMPLEMENT_CASCADE	93	-0.734363	-1.65029	3.32769e-10	3.05408e-08	2.96378e-08	2419	tags=67%, list=14%, signal=57%	IGHG4/IGLV3-25/CFB/C4A/IGKV2-28/FCN1/IGHV2-70/ELANE/IGKV3-20/IGKV2D-30/IGLC3/IGLV1-51/IGKV3D-20/IGHV1-46/IGLV1-40/IGLV2-11/IGKV1-12/IGKV1D-12/IGLV6-57/IGHG1/IGKV3-11/IGHV3-33/IGHV2-5/IGKV1-5/IGLV1-44/IGHG2/IGKV1D-33/IGHV3-30/IGHV3-48/IGHV3-7/IGLV2-23/IGHV4-39/IGHV4-59/IGLV2-8/IGKV1-39/GZMM/CD19/IGLC2/IGKV1-17/IGHV3-13/IGKV5-2/IGHV4-34/CR2/IGHV1-69/IGLV2-14/IGKV1D-16/IGKV1-16/IGKV3-15/IGHV3-23/IGK…
REACTOME_FCGAMMA_RECEPTOR_FCGR_DEPENDENT_PHAGOCYTOSIS	REACTOME_FCGAMMA_RECEPTOR_FCGR_DEPENDENT_PHAGOCYTOSIS	104	-0.714504	-1.6101	6.45079e-10	5.32835e-08	5.17082e-08	2054	tags=53%, list=12%, signal=47%	IGKV2-28/IGHV2-70/IGKV3-20/IGKV2D-30/IGLC3/IGLV1-51/IGKV3D-20/CD247/IGHV1-46/IGLV1-40/IGLV2-11/VAV3/IGKV1-12/CD3G/IGKV1D-12/IGLV6-57/IGHG1/IGKV3-11/IGHV3-33/IGHV2-5/IGKV1-5/IGLV1-44/IGHG2/IGKV1D-33/IGHV3-30/IGHV3-48/IGHV3-7/IGLV2-23/IGHV4-39/IGHV4-59/IGLV2-8/IGKV1-39/IGLC2/IGKV1-17/IGHV3-13/IGKV5-2/IGHV4-34/IGHV1-69/IGLV2-14/IGKV1D-16/IGKV1-16/IGKV3-15/IGHV3-23/IGKV1D-39/IGKV2-30/IGKV4-1/IGKV1-33…
REACTOME_IMMUNOREGULATORY_INTERACTIONS_BETWEEN_A_LYMPHOID_AND_A_NON_LYMPHOID_CELL	REACTOME_IMMUNOREGULATORY_INTERACTIONS_BETWEEN_A_LYMPHOID_AND_A_NON_LYMPHOID_CELL	167	-0.659067	-1.50753	6.37164e-10	5.32835e-08	5.17082e-08	2914	tags=70%, list=17%, signal=58%	LILRA1/CD300LF/CD300LB/NCR2/CD40/ITGB2/CD1D/ITGA4/SIGLEC8/LILRB4/LILRB1/SIGLEC10/SIGLEC5/IGLV1-47/C3/IGHV1-2/IGLV3-21/KLRF1/LILRA4/COL17A1/CD200R1/CLEC2D/CD1B/HCST/ITGB7/SH2D1B/VCAM1/CD22/KLRG1/CD226/IGLV3-25/CD1C/TREML2/KLRD1/ITGAL/JAML/NCR3/IGKV2-28/IGHV2-70/KLRB1/IGKV3-20/KLRC1/ICAM3/SIGLEC6/CD8B/IGKV2D-30/IGLC3/CD40LG/IGLV1-51/TRAV19/IGKV3D-20/CD247/IGHV1-46/IGLV1-40/IGLV2-11/CD96/TRAV29DV5/K…
REACTOME_ANTI_INFLAMMATORY_RESPONSE_FAVOURING_LEISHMANIA_PARASITE_INFECTION	REACTOME_ANTI_INFLAMMATORY_RESPONSE_FAVOURING_LEISHMANIA_PARASITE_INFECTION	148	-0.659384	-1.50359	5.36599e-09	4.22124e-07	4.09644e-07	2508	tags=49%, list=15%, signal=42%	DPEP1/MC2R/IGHG4/ADCY1/IGLV3-25/ADRB1/GIPR/IGKV2-28/PTGDR/IGHV2-70/IGKV3-20/IL6/IGKV2D-30/GPR25/IGLC3/AVPR2/IGLV1-51/IGKV3D-20/CD247/IGHV1-46/IGLV1-40/IGLV2-11/VIPR2/PTH2/IGKV1-12/CD3G/IGKV1D-12/IGLV6-57/IGHG1/IGKV3-11/GPR15/IGHV3-33/IGHV2-5/IGKV1-5/IGLV1-44/IGHG2/IGKV1D-33/IGHV3-30/IGHV3-48/IGHV3-7/IGLV2-23/IGHV4-39/IGHV4-59/IGLV2-8/IGKV1-39/IGLC2/IGKV1-17/IGHV3-13/IGKV5-2/IGHV4-34/GHRH/IGHV1-69…
REACTOME_FC_EPSILON_RECEPTOR_FCERI_SIGNALING	REACTOME_FC_EPSILON_RECEPTOR_FCERI_SIGNALING	119	-0.683101	-1.55047	8.97673e-09	6.74071e-07	6.54142e-07	2395	tags=50%, list=14%, signal=44%	IGLV3-25/MS4A2/CARD11/TXK/GRAP2/RASGRP2/IGKV2-28/IGHV2-70/IGKV3-20/IGKV2D-30/IGLC3/IGLV1-51/IGKV3D-20/IGHV1-46/IGLV1-40/IGLV2-11/VAV3/FOS/IGKV1-12/PSMB11/IGKV1D-12/IGLV6-57/ITK/IGKV3-11/IGHV3-33/IGHV2-5/IGKV1-5/IGLV1-44/IGKV1D-33/IGHV3-30/IGHV3-48/IGHV3-7/IGLV2-23/IGHV4-39/IGHV4-59/IGLV2-8/IGKV1-39/IGLC2/IGKV1-17/IGHV3-13/IGKV5-2/IGHV4-34/IGHV1-69/IGLV2-14/IGKV1D-16/IGKV1-16/IGKV3-15/IGHV3-23/IGK…
REACTOME_LEISHMANIA_INFECTION	REACTOME_LEISHMANIA_INFECTION	197	-0.604856	-1.39034	3.28308e-07	2.35811e-05	2.28839e-05	3805	tags=50%, list=23%, signal=39%	JUN/TXNIP/NLRP3/ITPR1/IL18/ADRB2/IGLV1-47/BTK/ADCY5/VAV1/RLN2/C3/ADRB3/IGHV1-2/IGLV3-21/FGR/VIP/NCKAP1L/CYSLTR1/ADCY4/WAS/CYSLTR2/ENTPD5/DPEP1/MC2R/IGHG4/ADCY1/IGLV3-25/ADRB1/PSTPIP1/GIPR/CTSG/IGKV2-28/PTGDR/IGHV2-70/IGKV3-20/IL6/IGKV2D-30/GPR25/IGLC3/AVPR2/IGLV1-51/IGKV3D-20/CD247/IGHV1-46/IGLV1-40/IGLV2-11/VAV3/VIPR2/PTH2/IGKV1-12/CD3G/IGKV1D-12/IGLV6-57/IGHG1/IGKV3-11/GPR15/IGHV3-33/IGHV2-5/IG…
REACTOME_OLFACTORY_SIGNALING_PATHWAY	REACTOME_OLFACTORY_SIGNALING_PATHWAY	131	-0.635619	-1.44557	1.05243e-06	7.24425e-05	7.03008e-05	3395	tags=46%, list=20%, signal=37%	OR7D2/OR5M11/OR2T8/OR10H1/OR13A1/OR2T35/OR2T34/OR10S1/OR5B21/OR52R1/OR5C1/OR52E2/OR56A1/OR52W1/OR5K2/OR10A6/OR4D5/OR2L3/OR2L5/OR5B2/OR52H1/OR2M2/OR4C6/OR5B3/OR2L13/OR51Q1/OR2T11/OR4K1/OR5P3/OR52N5/OR52E8/OR52N1/OR51I1/OR52N4/OR4S2/OR11H1/OR6B3/OR4A15/OR56B1/OR5P2/OR52D1/OR51B2/OR51I2/OR51M1/OR10J1/OR51B6/OR10G6/OR10T2/OR52E5/OR2L8/OR2M5/OR4C45/OR5AK2/OR51J1/OR52E4/OR1E3/OR10G9/OR10G7/OR4A47/OR4B1
REACTOME_SARS_COV_INFECTIONS	REACTOME_SARS_COV_INFECTIONS	254	-0.567951	-1.31163	5.70309e-06	0.00037686	0.000365718	2478	tags=25%, list=15%, signal=22%	ZBP1/IGLV3-25/IL17F/ATP1A4/JAK3/TLR8/IGKV2-28/IGHV2-70/IGKV3-20/GPC5/IGKV2D-30/IGLC3/CD79B/RPS4Y2/IGLV1-51/IGKV3D-20/IGHV1-46/IGHD/IGLV1-40/IGLV2-11/IGKV1-12/IGKV1D-12/IGLV6-57/IGKV3-11/IGHV3-33/IGHV2-5/IGKV1-5/IGLV1-44/PDCD1/IGKV1D-33/IGHV3-30/IGHV3-48/IGHV3-7/IGLV2-23/IGHV4-39/IGHV4-59/IGLV2-8/IGKV1-39/IGLC2/IGKV1-17/IGHV3-13/IGKV5-2/IGHV4-34/IL17A/CD79A/IGHV1-69/IGLV2-14/IGKV1D-16/IGKV1-16/IGK…
KEGG_OLFACTORY_TRANSDUCTION	KEGG_OLFACTORY_TRANSDUCTION	129	-0.614505	-1.39699	2.89052e-05	0.00183659	0.00178229	3395	tags=42%, list=20%, signal=34%	OR7D2/OR5M11/OR2T8/OR10H1/OR13A1/OR2T34/OR10S1/OR5B21/OR52R1/OR5C1/OR52E2/OR56A1/OR52W1/OR5K2/OR10A6/OR4D5/OR2L3/OR52H1/OR52B4/OR2M2/OR4C6/OR5B3/OR2L13/OR51Q1/OR2T11/OR4K1/OR5P3/OR52N5/OR52E8/OR52N1/OR51I1/OR52N4/OR4S2/OR11H1/OR6B3/OR4A15/OR56B1/OR5P2/OR52D1/OR51B2/OR51I2/OR51M1/OR10J1/OR51B6/OR10T2/OR2L8/OR2M5/OR4C45/OR5AK2/OR52E4/OR10G9/OR10G7/OR4A47/OR4B1
REACTOME_SENSORY_PERCEPTION	REACTOME_SENSORY_PERCEPTION	239	-0.553804	-1.27763	9.87055e-05	0.00603931	0.00586076	3695	tags=37%, list=22%, signal=29%	GRM4/BSN/OR52B6/OR10G2/TAS2R1/SCNN1D/PDE6G/SCN4B/OR7D2/OR5M11/OR2T8/RDH5/OR10H1/OR13A1/OR2T35/MYO7A/OR2T34/PRKCQ/OR10S1/OR5B21/SAG/OR52R1/CACNA2D2/OR5C1/OR52E2/OR56A1/OR52W1/OR5K2/OR10A6/OTOGL/MYO3B/RIPOR2/OR4D5/SYP/SLC26A5/CACNA1D/OR2L3/OR2L5/SCN2B/OR5B2/GPC5/OR52H1/GPIHBP1/OR2M2/OR4C6/OR5B3/OR2L13/OR51Q1/OR2T11/OR4K1/OR5P3/LRP2/OR52N5/OR52E8/OR52N1/OR51I1/OR52N4/DHRS9/OR4S2/OR11H1/OR6B3/SNAP25/…
REACTOME_KERATINIZATION	REACTOME_KERATINIZATION	41	-0.709898	-1.52782	0.00013717	0.00809306	0.00785378	809	tags=61%, list=5%, signal=58%	KRT36/PCSK6/KRTAP5-9/KRTAP4-5/KRTAP13-4/KRTAP13-2/KRTAP5-7/LIPJ/KRTAP9-3/SPRR3/KRTAP3-2/KRTAP10-9/KRTAP2-4/KRTAP1-3/KRTAP9-2/KRT40/KRTAP1-4/KRT28/KRTAP6-2/KLK14/KRT35/KLK12/KRTAP9-9/KRTAP3-3/KRTAP9-4
REACTOME_RNA_POLYMERASE_I_TRANSCRIPTION_TERMINATION	REACTOME_RNA_POLYMERASE_I_TRANSCRIPTION_TERMINATION	13	0.610163	2.04641	0.000215114	0.0122541	0.0118918	6526	tags=100%, list=39%, signal=61%	POLR2E/POLR1F/CDK7/ERCC3/GTF2H3/TAF1C/CAVIN1/TAF1A/UBTF/GTF2H1/TTF1/GTF2H4/CCNH
PID_CD8_TCR_DOWNSTREAM_PATHWAY	PID_CD8_TCR_DOWNSTREAM_PATHWAY	47	-0.677155	-1.47606	0.000375947	0.0207021	0.0200901	3030	tags=51%, list=18%, signal=42%	IFNA8/PRKCQ/NFATC2/JUNB/TNFRSF9/STAT4/IL2RB/CD8B/IL2/EGR1/PTPN7/CD247/IL2RG/FOS/CD3D/PRKCB/CD3E/CD3G/PRF1/EOMES/CD8A/GZMB/FASLG/IFNG
REACTOME_SUMOYLATION_OF_SUMOYLATION_PROTEINS	REACTOME_SUMOYLATION_OF_SUMOYLATION_PROTEINS	13	0.591489	1.98377	0.0004384	0.0233625	0.0226718	6838	tags=100%, list=41%, signal=59%	NUP188/RANBP2/NUP54/NUP133/POM121/NUP98/AAAS/POM121C/PIAS4/NUP214/TPR/TOPORS/NUP210
REACTOME_MISCELLANEOUS_TRANSPORT_AND_BINDING_EVENTS	REACTOME_MISCELLANEOUS_TRANSPORT_AND_BINDING_EVENTS	12	-0.846245	-1.67203	0.00045568	0.0235245	0.022829	4	tags=17%, list=0%, signal=17%	PIP/CSN1S1
WP_MITOCHONDRIAL_COMPLEX_I_ASSEMBLY_MODEL_OXPHOS_SYSTEM	WP_MITOCHONDRIAL_COMPLEX_I_ASSEMBLY_MODEL_OXPHOS_SYSTEM	15	0.55229	2.03803	0.000517201	0.0253409	0.0245917	7494	tags=100%, list=45%, signal=55%	NDUFS1/FOXRED1/NUBPL/TMEM126B/DMAC2/NDUFS2/ECSIT/NDUFAF7/NDUFAF1/NDUFA10/NDUFA5/NDUFC2/NDUFV2/NDUFA7/NDUFA13
REACTOME_COMPLEX_I_BIOGENESIS	REACTOME_COMPLEX_I_BIOGENESIS	14	0.552257	1.95913	0.000521544	0.0253409	0.0245917	7494	tags=100%, list=45%, signal=55%	NDUFS1/NUBPL/TMEM126B/NDUFS2/ECSIT/NDUFAF7/NDUFAF1/NDUFA10/NDUFS7/NDUFA5/NDUFC2/NDUFV2/NDUFA7/NDUFA13
REACTOME_HEMOSTASIS	REACTOME_HEMOSTASIS	376	-0.512208	-1.18934	0.000563273	0.0265865	0.0258004	4024	tags=35%, list=24%, signal=27%	RAPGEF4/TUBA4B/ITGA4/FERMT3/APBB1IP/GATA1/JAK2/SELPLG/ITPR1/KIF13B/ANGPT4/KIF19/DOK2/IGLV1-47/CD84/VAV1/JAM2/IGHV1-2/P2RX5/IGLV3-21/FGR/SRGN/CFD/LAT/SLC8A3/PDE2A/DOCK2/SCG3/DOCK8/LCP2/CD74/IFNA8/INPP5D/TSPAN7/F2RL2/PRKCQ/F3/PRTN3/RAPGEF3/GP5/PLAT/PIK3CG/KIF12/PLEK/RAC2/IRF1/TUBA3D/GP1BA/IGLV3-25/IGF1/SELE/MMRN1/ITGAL/SERPINA3/RASGRP2/JAML/IGHA2/IGKV2-28/SPN/CD48/IGHV2-70/CD177/IGKV3-20/F7/P2RY12/…
REACTOME_SUMOYLATION_OF_DNA_REPLICATION_PROTEINS	REACTOME_SUMOYLATION_OF_DNA_REPLICATION_PROTEINS	14	0.542081	1.92303	0.000743301	0.0341093	0.0331008	7664	tags=100%, list=46%, signal=54%	NUP188/RANBP2/NUP54/NUP133/POM121/NUP98/AAAS/TOP2B/POM121C/PIAS4/NUP214/TPR/NUP210/PIAS3
REACTOME_ANTIMICROBIAL_PEPTIDES	REACTOME_ANTIMICROBIAL_PEPTIDES	36	-0.701991	-1.49958	0.000948031	0.0423283	0.0410768	2883	tags=56%, list=17%, signal=46%	PRTN3/EPPIN/DEFA4/PRSS2/CTSG/ELANE/LTF/PLA2G2A/DEFB104B/CCR2/LYZ/CCR6/DCD/DEFA5/GNLY/DEFA3/DEFB108B/DEFB106B/CHGA/BPIFA1
REACTOME_TRANSPORT_OF_MATURE_MRNAS_DERIVED_FROM_INTRONLESS_TRANSCRIPTS	REACTOME_TRANSPORT_OF_MATURE_MRNAS_DERIVED_FROM_INTRONLESS_TRANSCRIPTS	15	0.528524	1.95033	0.000987099	0.0429128	0.0416441	7891	tags=100%, list=47%, signal=53%	NUP188/FIP1L1/RANBP2/SYMPK/WDR33/NUP54/NUP133/POM121/NUP98/AAAS/POM121C/NUP214/TPR/NUP210/NXF1
REACTOME_EXPORT_OF_VIRAL_RIBONUCLEOPROTEINS_FROM_NUCLEUS	REACTOME_EXPORT_OF_VIRAL_RIBONUCLEOPROTEINS_FROM_NUCLEUS	11	0.591418	1.85361	0.00154903	0.0595117	0.0577522	6838	tags=100%, list=41%, signal=59%	NUP188/RANBP2/NUP54/NUP133/POM121/NUP98/AAAS/POM121C/NUP214/TPR/NUP210
REACTOME_INTERACTIONS_OF_REV_WITH_HOST_CELLULAR_PROTEINS	REACTOME_INTERACTIONS_OF_REV_WITH_HOST_CELLULAR_PROTEINS	11	0.591418	1.85361	0.00154903	0.0595117	0.0577522	6838	tags=100%, list=41%, signal=59%	NUP188/RANBP2/NUP54/NUP133/POM121/NUP98/AAAS/POM121C/NUP214/TPR/NUP210
REACTOME_INTERACTIONS_OF_VPR_WITH_HOST_CELLULAR_PROTEINS	REACTOME_INTERACTIONS_OF_VPR_WITH_HOST_CELLULAR_PROTEINS	11	0.591418	1.85361	0.00154903	0.0595117	0.0577522	6838	tags=100%, list=41%, signal=59%	NUP188/RANBP2/NUP54/NUP133/POM121/NUP98/AAAS/POM121C/NUP214/TPR/NUP210
REACTOME_NUCLEAR_IMPORT_OF_REV_PROTEIN	REACTOME_NUCLEAR_IMPORT_OF_REV_PROTEIN	11	0.591418	1.85361	0.00154903	0.0595117	0.0577522	6838	tags=100%, list=41%, signal=59%	NUP188/RANBP2/NUP54/NUP133/POM121/NUP98/AAAS/POM121C/NUP214/TPR/NUP210
REACTOME_REGULATION_OF_GLUCOKINASE_BY_GLUCOKINASE_REGULATORY_PROTEIN	REACTOME_REGULATION_OF_GLUCOKINASE_BY_GLUCOKINASE_REGULATORY_PROTEIN	11	0.591418	1.85361	0.00154903	0.0595117	0.0577522	6838	tags=100%, list=41%, signal=59%	NUP188/RANBP2/NUP54/NUP133/POM121/NUP98/AAAS/POM121C/NUP214/TPR/NUP210
REACTOME_GENERATION_OF_SECOND_MESSENGER_MOLECULES	REACTOME_GENERATION_OF_SECOND_MESSENGER_MOLECULES	33	-0.695886	-1.47901	0.00170275	0.0639307	0.0620406	4275	tags=85%, list=26%, signal=63%	PAK1/CD4/HLA-DRB1/HLA-DPB1/HLA-DQB1/HLA-DRA/LAT/HLA-DPA1/LCP2/EVL/HLA-DQA2/HLA-DRB5/HLA-DQA1/WAS/FYB1/GRAP2/LCK/TRAV19/CD247/TRAV29DV5/TRAV8-4/CD3D/ZAP70/CD3E/TRBV12-3/CD3G/TRBV7-9/ITK
WP_COHESIN_COMPLEX_CORNELIA_DE_LANGE_SYNDROME	WP_COHESIN_COMPLEX_CORNELIA_DE_LANGE_SYNDROME	15	0.504939	1.86329	0.00191372	0.0687275	0.0666955	8285	tags=100%, list=50%, signal=50%	HDAC8/PPP2R5E/PPP2R5B/PTPA/PDS5A/SMC3/ESCO1/NIPBL/APC/PDS5B/REC8/STAG2/WAPL/MAU2/PPP2R5A
KEGG_PRIMARY_IMMUNODEFICIENCY	KEGG_PRIMARY_IMMUNODEFICIENCY	31	-0.698593	-1.48364	0.00190733	0.0687275	0.0666955	2317	tags=58%, list=14%, signal=50%	TNFRSF13C/CIITA/JAK3/IL7R/PTPRC/CD8B/CD40LG/ICOS/LCK/IL2RG/CD3D/ZAP70/CD3E/CD19/CD8A/CD79A/TNFRSF13B/IGLL1
REACTOME_RHOBTB1_GTPASE_CYCLE	REACTOME_RHOBTB1_GTPASE_CYCLE	13	0.539295	1.80872	0.00221064	0.0777018	0.0754045	7710	tags=100%, list=46%, signal=54%	COPS4/HNRNPC/RBMX/SRRM1/RNF20/CPSF7/RBBP6/PDE5A/RHOBTB1/ROCK1/CUL3/SPEN/MYO6
REACTOME_PD_1_SIGNALING	REACTOME_PD_1_SIGNALING	25	-0.720174	-1.50907	0.00242581	0.0834884	0.08102	4020	tags=88%, list=24%, signal=67%	CD4/PDCD1LG2/HLA-DRB1/HLA-DPB1/HLA-DQB1/HLA-DRA/HLA-DPA1/HLA-DQA2/HLA-DRB5/HLA-DQA1/CD274/LCK/TRAV19/CD247/TRAV29DV5/TRAV8-4/CD3D/CD3E/TRBV12-3/CD3G/TRBV7-9/PDCD1
REACTOME_RRNA_MODIFICATION_IN_THE_NUCLEUS_AND_CYTOSOL	REACTOME_RRNA_MODIFICATION_IN_THE_NUCLEUS_AND_CYTOSOL	15	0.493924	1.82265	0.00272133	0.0911192	0.0884252	8469	tags=100%, list=51%, signal=49%	DHX37/UTP6/NOL6/UTP25/UTP3/RPS6/UTP15/WDR36/RCL1/KRR1/RPS14/RPS9/THUMPD1/DIMT1/DDX47
REACTOME_SIGNALING_BY_HIPPO	REACTOME_SIGNALING_BY_HIPPO	12	0.550634	1.73016	0.00275785	0.0911192	0.0884252	7520	tags=100%, list=45%, signal=55%	YAP1/LATS2/WWC1/MOB1A/TJP1/SAV1/DVL2/MOB1B/LATS1/STK4/NPHP4/AMOTL2
REACTOME_SUMOYLATION_OF_UBIQUITINYLATION_PROTEINS	REACTOME_SUMOYLATION_OF_UBIQUITINYLATION_PROTEINS	15	0.49135	1.81315	0.00289689	0.0938366	0.0910623	8512	tags=100%, list=51%, signal=49%	NUP188/VHL/RANBP2/NUP54/NUP133/POM121/NUP98/AAAS/POM121C/PIAS4/NUP214/TPR/NUP210/PML/PIAS1
REACTOME_RNA_POLYMERASE_III_TRANSCRIPTION	REACTOME_RNA_POLYMERASE_III_TRANSCRIPTION	15	0.48716	1.79769	0.00345871	0.107807	0.10462	8582	tags=100%, list=51%, signal=49%	GTF3C1/NFIA/POLR2E/GTF3C4/POLR3C/ZNF143/BRF1/NFIX/SNAPC2/POLR3E/SNAPC4/POU2F1/NFIC/POLR3GL/BDP1
REACTOME_VIRAL_MESSENGER_RNA_SYNTHESIS	REACTOME_VIRAL_MESSENGER_RNA_SYNTHESIS	14	0.495211	1.75676	0.00341325	0.107807	0.10462	8447	tags=100%, list=51%, signal=50%	NUP188/POLR2E/RANBP2/NUP54/NUP133/POM121/NUP98/AAAS/POM121C/GTF2F1/NUP214/TPR/NUP210/POLR2A
REACTOME_NUCLEAR_PORE_COMPLEX_NPC_DISASSEMBLY	REACTOME_NUCLEAR_PORE_COMPLEX_NPC_DISASSEMBLY	14	0.48743	1.72916	0.00408049	0.124833	0.121142	8577	tags=100%, list=51%, signal=49%	NUP188/RANBP2/NEK6/NUP54/NUP133/NEK7/POM121/NUP98/AAAS/POM121C/NUP214/TPR/NUP210/NEK9
KEGG_GRAFT_VERSUS_HOST_DISEASE	KEGG_GRAFT_VERSUS_HOST_DISEASE	35	-0.664978	-1.41613	0.00472199	0.141492	0.137309	3691	tags=71%, list=22%, signal=56%	HLA-DRB1/HLA-DOA/HLA-DMB/HLA-DMA/HLA-DPB1/HLA-DQB1/CD28/HLA-DRA/HLA-DPA1/HLA-DQA2/HLA-DRB5/HLA-DQA1/HLA-DOB/KLRD1/KLRC1/IL6/IL2/KIR3DL2/PRF1/GZMB/FASLG/KIR3DL1/KIR2DL3/IFNG/KIR2DL1
REACTOME_PEPTIDE_LIGAND_BINDING_RECEPTORS	REACTOME_PEPTIDE_LIGAND_BINDING_RECEPTORS	121	-0.558944	-1.26862	0.00479635	0.141492	0.137309	3505	tags=41%, list=21%, signal=33%	RLN2/C3/NPFFR2/CCR7/NPY1R/CCL13/EDN3/CCL16/F2RL2/NPY5R/CXCL13/PROK1/KEL/CXCL2/MC2R/CCL23/CCR4/TAC1/CXCL11/CXCL10/CCL4/XCL1/PNOC/SSTR3/XCR1/CCR5/AVPR2/CCKAR/OXTR/NPY/CCR2/PRLHR/CXCR6/CXCR5/UTS2R/CCL19/CCR6/CXCR3/HCRTR2/ACKR1/XCL2/NMBR/CCL5/CXCL9/CCL25/NPY2R/NPBWR2/PDYN/NTS/GHSR
REACTOME_TRANSPORT_OF_THE_SLBP_DEPENDANT_MATURE_MRNA	REACTOME_TRANSPORT_OF_THE_SLBP_DEPENDANT_MATURE_MRNA	12	0.528429	1.66039	0.0050192	0.145469	0.141168	7891	tags=100%, list=47%, signal=53%	NUP188/RANBP2/NUP54/NUP133/POM121/NUP98/AAAS/POM121C/NUP214/TPR/NUP210/NXF1
WP_PATHOGENESIS_OF_SARSCOV2_MEDIATED_BY_NSP9NSP10_COMPLEX	WP_PATHOGENESIS_OF_SARSCOV2_MEDIATED_BY_NSP9NSP10_COMPLEX	16	-0.746386	-1.51406	0.00514519	0.146549	0.142217	4020	tags=94%, list=24%, signal=71%	CD4/HLA-DRB1/PRG3/HLA-DRA/HLA-DRB5/IL6/CD8B/LCK/CD247/CD2/ZAP70/CD3E/CD3G/CD8A/IGLL1
WP_INTERACTIONS_OF_NATURAL_KILLER_CELLS_IN_PANCREATIC_CANCER	WP_INTERACTIONS_OF_NATURAL_KILLER_CELLS_IN_PANCREATIC_CANCER	24	-0.704912	-1.47454	0.00532219	0.149021	0.144616	2401	tags=50%, list=14%, signal=43%	CD226/CCL4/NCR3/KLRC4-KLRK1/CD96/KLRK1/TIGIT/PRF1/GZMB/NCR1/CCL5/IFNG
REACTOME_MRNA_SPLICING_MINOR_PATHWAY	REACTOME_MRNA_SPLICING_MINOR_PATHWAY	15	0.465549	1.71794	0.00617526	0.161929	0.157142	8943	tags=100%, list=53%, signal=47%	SNRNP48/SF3B2/POLR2E/PRPF6/SRSF7/SNRNP35/DDX42/PDCD7/PRPF8/GTF2F1/SRSF6/SF3B1/ZRSR2/POLR2A/RNPC3
KEGG_HOMOLOGOUS_RECOMBINATION	KEGG_HOMOLOGOUS_RECOMBINATION	11	0.546053	1.71143	0.00614052	0.161929	0.157142	7596	tags=100%, list=45%, signal=55%	RPA1/RPA2/MRE11/TOP3A/XRCC3/MUS81/POLD3/RAD51D/RAD50/RAD52/POLD4
WP_BASE_EXCISION_REPAIR	WP_BASE_EXCISION_REPAIR	11	0.546053	1.71143	0.00614052	0.161929	0.157142	7596	tags=100%, list=45%, signal=55%	LIG3/MUTYH/MPG/PARP1/OGG1/NEIL2/PNKP/POLD3/XRCC1/POLL/POLD4
KEGG_CYTOKINE_CYTOKINE_RECEPTOR_INTERACTION	KEGG_CYTOKINE_CYTOKINE_RECEPTOR_INTERACTION	195	-0.52184	-1.19897	0.00606048	0.161929	0.157142	4832	tags=50%, list=29%, signal=36%	TNFSF12/IL6ST/IL20RA/LEPR/CCL8/TNFRSF11B/IL2RA/IL15RA/TNFSF8/CCL2/IL18R1/CRLF2/CD40/TPO/TGFBR2/CX3CR1/IL15/IL3/IL12A/FLT3/CCR9/IL18/CSF2RA/TNFSF18/LIFR/IL3RA/IL23R/CSF3R/TNFRSF8/CCR7/CCL13/FLT3LG/TNFRSF14/TNFSF13B/IL22/IFNA8/IL25/TNFRSF1B/CCL16/IL9/BMPR1B/CXCL13/CXCL2/LEP/NGFR/IL12RB1/IL10RA/CCL23/CCR4/TNFRSF13C/TNFRSF9/CXCL11/CXCL10/IL2RB/IL21R/TNFSF14/CCL4/IL4/IL5RA/IL9R/XCL1/LTA/IL7R/IL6/LTB/V…
REACTOME_COSTIMULATION_BY_THE_CD28_FAMILY	REACTOME_COSTIMULATION_BY_THE_CD28_FAMILY	54	-0.611087	-1.34203	0.00650665	0.167953	0.162987	4275	tags=57%, list=26%, signal=43%	PAK1/MAP3K14/CD4/PDCD1LG2/HLA-DRB1/VAV1/HLA-DPB1/HLA-DQB1/CD28/HLA-DRA/HLA-DPA1/TNFRSF14/HLA-DQA2/HLA-DRB5/HLA-DQA1/CTLA4/GRAP2/CD274/ICOS/LCK/TRAV19/CD247/TRAV29DV5/TRAV8-4/CD3D/CD3E/TRBV12-3/CD3G/TRBV7-9/BTLA/PDCD1
WP_TCELL_ANTIGEN_RECEPTOR_TCR_PATHWAY_DURING_STAPHYLOCOCCUS_AUREUS_INFECTION	WP_TCELL_ANTIGEN_RECEPTOR_TCR_PATHWAY_DURING_STAPHYLOCOCCUS_AUREUS_INFECTION	46	-0.638485	-1.38896	0.00710154	0.180488	0.175152	4275	tags=54%, list=26%, signal=41%	PAK1/MAP3K14/CD4/JUN/CD28/LAT/LCP2/PRKCQ/NFATC2/CTLA4/CARD11/GRAP2/IL4/PTPRC/IL2/CD40LG/ICOS/LCK/FOS/CD3D/ZAP70/ITK/PDCD1/CD8A/IFNG
WP_ALLOGRAFT_REJECTION	WP_ALLOGRAFT_REJECTION	73	-0.575159	-1.28069	0.00784661	0.196403	0.190596	5002	tags=64%, list=30%, signal=45%	AGTR1/FOXP3/C1QA/HLA-F/C1QB/IL2RA/HLA-E/STAT1/C6/CD40/IL12A/HLA-DRB1/HLA-DOA/HLA-DMB/HLA-DMA/HLA-DPB1/C3/HLA-DQB1/CD28/HLA-DRA/HLA-DPA1/IL22/HLA-DQA2/HLA-DRB5/CXCL13/HLA-DQA1/C4B/HLA-DOB/CTLA4/CXCL11/C4A/IL4/IL2/CD40LG/IL13/ABCB1/IL12B/CXCR5/CCL19/PRF1/GZMB/GNLY/IL17A/FASLG/CXCL9/IFNG/IL21

## Sheet: Table S10
DO analysis of DEGs between high- and low-risk groups
ONTOLOGY	ID	Description	GeneRatio	BgRatio	pvalue	p.adjust	qvalue	geneID	Count
DO	DOID:2115	B cell deficiency	12/256	70/10312	1.25505e-07	6.85783e-05	5.70308e-05	IGHM/IL21/IGLL1/IFNG/TNFRSF13B/CD79A/MS4A1/IL17A/CR2/SH2D1A/CD19/AICDA	12
DO	DOID:2043	hepatitis B	21/256	224/10312	1.62701e-07	6.85783e-05	5.70308e-05	KIR2DL1/IFNG/CXCL9/KIR2DL3/CCL5/KIR3DL1/FASLG/IL17A/GZMB/IDO2/PRF1/PDCD1/EGR3/CA9/SERPINB3/SERPINB4/APOA1/UGT1A7/UGT1A1/AHSG/UGT1A6	21
DO	DOID:2237	hepatitis	30/256	452/10312	8.01665e-07	0.000225268	0.000187336	KIR2DL1/IL21/IFNG/ALB/CXCL9/IDO1/KIR2DL3/AFP/CCL5/KIR3DL1/FASLG/IL17A/GZMH/GZMB/IDO2/CD19/PRF1/FCRL3/PDCD1/CXCR3/SLC28A3/EGR3/AMBP/ARG1/SERPINB3/SERPINB4/APOA1/UGT1A7/AHSG/UGT1A6	30
DO	DOID:2583	agammaglobulinemia	9/256	55/10312	7.29255e-06	0.00153691	0.00127812	IGHM/IL21/IGLL1/TNFRSF13B/CD79A/MS4A1/CR2/SH2D1A/CD19	9
DO	DOID:526	human immunodeficiency virus infectious disease	18/256	222/10312	1.00822e-05	0.00169986	0.00141363	KIR2DL1/IL21/IFNG/IDO1/CCL5/KIR3DL1/NCR1/FASLG/CR2/GNLY/GZMB/PRF1/ACKR1/PDCD1/SLC28A3/AICDA/AIPL1/HP	18
DO	DOID:612	primary immunodeficiency disease	23/256	348/10312	1.78736e-05	0.00251124	0.00208839	IGHM/IL21/IGLL1/IFNG/TNFRSF13B/IDO1/CD79A/MS4A1/CCL5/KIR3DL1/NCR1/FASLG/IL17A/CR2/SH2D1A/CD19/TBX21/PRF1/IGHG2/PDCD1/AICDA/APOA1/UGT1A1	23
DO	DOID:0080600	COVID-19	10/256	82/10312	3.3138e-05	0.00399076	0.00331878	C4BPA/IFNG/ALB/CALCA/CXCL9/CCL5/IL17A/GZMB/CD8A/CSF3	10
DO	DOID:841	extrinsic allergic alveolitis	6/256	27/10312	4.2148e-05	0.00444135	0.0036935	IFNG/CXCL9/CCL5/IL17A/PDCD1/CXCR3	6
DO	DOID:0060005	autoimmune disease of endocrine system	12/256	122/10312	4.87967e-05	0.00457062	0.003801	IFNG/CXCL9/GHRH/CCL5/NKX2-1/FASLG/IL17A/FCRL3/LRP2/FCRL5/CXCR3/SCGB3A2	12
DO	DOID:4989	pancreatitis	15/256	185/10312	5.59544e-05	0.00471696	0.0039227	CHGA/IFNG/CALCA/CCL5/IL17A/XDH/GP2/CPA1/CNR2/CXCR3/ARG1/PDX1/AMY2A/UGT1A7/AHSG	15
DO	DOID:50	thyroid gland disease	17/256	232/10312	6.49626e-05	0.0049785	0.0041402	CHGA/PCSK1/IFNG/ALB/CXCL9/CCL5/NKX2-1/FASLG/LRP2/IYD/WNT3A/NKX2-5/GH2/APOA1/STAR/UGT1A1/MYH7	17
DO	DOID:26	pancreas disease	15/256	196/10312	0.00010792	0.00758139	0.00630481	CHGA/IFNG/CALCA/CCL5/IL17A/XDH/GP2/CPA1/CNR2/CXCR3/ARG1/PDX1/AMY2A/UGT1A7/AHSG	15
DO	DOID:422	congenital structural myopathy	5/256	21/10312	0.000133193	0.00863708	0.00718274	MYF6/ANKRD1/TNNT3/NEB/MYPN	5
DO	DOID:1040	chronic lymphocytic leukemia	16/256	232/10312	0.000215178	0.0129568	0.0107751	IGHM/IL21/IFNG/FCRL1/CD52/MS4A1/FASLG/FCRL2/IRF4/TCL1A/CD38/POU2AF1/IGHD3-3/FCRL3/FCRL5/AICDA	16
DO	DOID:0060031	autoimmune disease of gastrointestinal tract	11/256	123/10312	0.000235756	0.013016	0.0108243	IL21/IFNG/FASLG/IL17A/FCRL3/PDCD1/CXCR3/ARG1/NKX2-3/HP/UGT1A6	11
DO	DOID:635	acquired immunodeficiency syndrome	9/256	85/10312	0.000247041	0.013016	0.0108243	KIR2DL1/IL21/IFNG/IDO1/CCL5/NCR1/FASLG/ACKR1/AIPL1	9
DO	DOID:9744	type 1 diabetes mellitus	14/256	192/10312	0.000302142	0.0149827	0.0124598	IGHM/IFNG/CCL5/IGHG3/FASLG/CD38/PRF1/IGHG2/PDX1/GH2/APOB/APOA1/HP/UGT1A1	14
DO	DOID:1273	respiratory syncytial virus infectious disease	6/256	39/10312	0.00036196	0.0169518	0.0140974	IFNG/CCL5/IL17A/GZMB/GZMA/PDCD1	6
DO	DOID:8541	Sezary's disease	4/256	15/10312	0.000408088	0.0181062	0.0150574	KIR2DL1/IL21/KIR2DL3/KIR3DL2	4
DO	DOID:399	tuberculosis	14/256	201/10312	0.000481257	0.020285	0.0168693	IFNG/CALCA/CXCL9/IDO1/CCL5/KIR3DL1/NCR1/FASLG/IL17A/GZMA/SH2D1A/PRF1/PDCD1/HP	14
DO	DOID:12177	common variable immunodeficiency	6/256	43/10312	0.000622541	0.0242627	0.0201772	IL21/TNFRSF13B/MS4A1/CR2/SH2D1A/CD19	6
DO	DOID:2841	asthma	19/256	333/10312	0.000633189	0.0242627	0.0201772	IL21/IFNG/CALCA/IDO1/CCL5/IL17A/XDH/TBX21/PRF1/CSF3/CXCR3/AMBP/ARG1/SERPINB3/SERPINB4/SCGB3A2/HP/SLC18A3/NPS	19
DO	DOID:10591	pre-eclampsia	18/256	309/10312	0.000689723	0.0252799	0.0210231	IFNG/ALB/CALCA/KIR2DL4/IDO1/CCL5/NPHS1/FASLG/XDH/KIR3DL2/PDCD1/ARG1/KIR3DL3/GH2/CGB3/HP/CYP17A1/AHSG	18
DO	DOID:3213	demyelinating disease	16/256	259/10312	0.000729626	0.0256281	0.0213128	IFNG/IDO1/CCL5/FASLG/IL17A/CR2/GZMB/PRF1/CNR2/PDCD1/CXCR3/MPZ/GABRA3/PLP1/APOA1/ACAN	16
DO	DOID:0050749	peripheral T-cell lymphoma	5/256	30/10312	0.000777147	0.0262054	0.0217928	KIR2DL1/IL21/KIR2DL3/IRF4/KIR3DL2	5
DO	DOID:0080599	Coronavirus infectious disease	11/256	143/10312	0.000854771	0.0277143	0.0230477	C4BPA/IFNG/ALB/CALCA/CXCL9/CCL5/IL17A/GZMB/CD8A/CSF3/HP	11
DO	DOID:1176	bronchial disease	19/256	344/10312	0.000935781	0.0278409	0.023153	IL21/IFNG/CALCA/IDO1/CCL5/IL17A/XDH/TBX21/PRF1/CSF3/CXCR3/AMBP/ARG1/SERPINB3/SERPINB4/SCGB3A2/HP/SLC18A3/NPS	19
DO	DOID:12361	Graves' disease	9/256	103/10312	0.0010228	0.0278409	0.023153	IFNG/CXCL9/CCL5/FASLG/IL17A/FCRL3/FCRL5/CXCR3/SCGB3A2	9
DO	DOID:0060262	gallbladder disease	5/256	32/10312	0.00105467	0.0278409	0.023153	CCK/APOB/APOA1/CYP17A1/UGT1A1	5
DO	DOID:10211	cholelithiasis	5/256	32/10312	0.00105467	0.0278409	0.023153	CCK/APOB/APOA1/CYP17A1/UGT1A1	5
DO	DOID:2799	bronchiolitis obliterans	5/256	32/10312	0.00105467	0.0278409	0.023153	IFNG/CXCL9/CCL5/IL17A/GZMB	5
DO	DOID:3191	nemaline myopathy	4/256	19/10312	0.00107159	0.0278409	0.023153	ANKRD1/TNNT3/NEB/MYPN	4
DO	DOID:0050338	primary bacterial infectious disease	17/256	295/10312	0.00108986	0.0278409	0.023153	IFNG/CALCA/CXCL9/IDO1/KIR2DL3/CCL5/KIR3DL1/NCR1/FASLG/IL17A/GZMA/SH2D1A/CD38/PRF1/PDCD1/APOB/HP	17
DO	DOID:2377	multiple sclerosis	15/256	246/10312	0.00121287	0.0300721	0.0250085	IFNG/IDO1/CCL5/FASLG/IL17A/CR2/GZMB/PRF1/CNR2/PDCD1/CXCR3/MPZ/GABRA3/APOA1/ACAN	15
DO	DOID:8857	lupus erythematosus	13/256	198/10312	0.00131304	0.0316254	0.0263002	IL21/IFNG/CALCA/TNFRSF13B/CCL5/FASLG/IL17A/CR2/BLK/PRF1/IGHG2/PDCD1/APOA1	13
DO	DOID:0050743	mature T-cell and NK-cell lymphoma	5/256	34/10312	0.00139964	0.0325223	0.0270461	KIR2DL1/IL21/KIR2DL3/IRF4/KIR3DL2	5
DO	DOID:6590	spondylitis	7/256	68/10312	0.00142743	0.0325223	0.0270461	IFNG/KIR3DL1/IL17A/FCRL3/KIR3DL2/PDCD1/FCRL5	7
DO	DOID:104	bacterial infectious disease	19/256	359/10312	0.00154285	0.0342268	0.0284636	LACRT/IFNG/CALCA/CXCL9/IDO1/KIR2DL3/CCL5/KIR3DL1/NCR1/FASLG/IL17A/GZMA/SH2D1A/CD38/PRF1/PDCD1/APOB/CGB3/HP	19
DO	DOID:8778	Crohn's disease	9/256	110/10312	0.00162875	0.035206	0.0292779	IL21/IFNG/CXCL9/IDO1/CCL5/IL17A/PRF1/PDX1/UGT1A1	9
DO	DOID:3627	aortic aneurysm	9/256	113/10312	0.00196389	0.0413891	0.0344198	IFNG/CXCL9/IGKC/FASLG/GZMB/PRF1/CXCR3/APOB/APOA1	9
DO	DOID:0060060	non-Hodgkin lymphoma	9/256	114/10312	0.0020871	0.0429128	0.035687	KIR2DL1/IGHM/IL21/KIR2DL3/IRF4/POU2AF1/PRF1/KIR3DL2/AICDA	9
DO	DOID:520	aortic disease	9/256	116/10312	0.00235199	0.0472079	0.0392588	IFNG/CXCL9/IGKC/FASLG/GZMB/PRF1/CXCR3/APOB/APOA1	9
DO	DOID:0111599	distal arthrogryposis type 2B	3/256	12/10312	0.00281753	0.0552366	0.0459357	TNNT3/MYH1/MYH7	3
DO	DOID:9074	systemic lupus erythematosus	12/256	192/10312	0.00300435	0.0575606	0.0478683	IL21/IFNG/CALCA/TNFRSF13B/CCL5/FASLG/IL17A/CR2/BLK/PRF1/PDCD1/APOA1	12
DO	DOID:11836	clubfoot	4/256	25/10312	0.00311157	0.0579356	0.0481802	TNNT3/HOXD12/COL9A1/HOXD13	4
DO	DOID:870	neuropathy	22/256	472/10312	0.00333764	0.0579356	0.0481802	IFNG/CCL5/FASLG/CHRNB2/AMIGO3/CHRNA6/CSF3/CNR2/KIF1A/MPZ/LHX2/PAX6/MT1H/PRB4/PLP1/APOA1/GDNF/DPYSL5/ACAN/CYP11A1/CYP17A1/SLC18A3	22
DO	DOID:1123	spondyloarthropathy	7/256	79/10312	0.00339038	0.0579356	0.0481802	IFNG/KIR3DL1/IL17A/FCRL3/KIR3DL2/PDCD1/FCRL5	7
DO	DOID:7693	abdominal aortic aneurysm	7/256	79/10312	0.00339038	0.0579356	0.0481802	IFNG/IGKC/FASLG/GZMB/PRF1/APOB/APOA1	7
DO	DOID:1459	hypothyroidism	10/256	146/10312	0.00343251	0.0579356	0.0481802	PCSK1/IFNG/CXCL9/NKX2-1/IYD/WNT3A/NKX2-5/GH2/STAR/MYH7	10
DO	DOID:12236	primary biliary cholangitis	9/256	123/10312	0.00349608	0.0579356	0.0481802	IFNG/CXCL9/IDO1/CCL5/GNLY/SH2D1A/FCRL3/CNR2/CXCR3	9
DO	DOID:9538	multiple myeloma	16/256	302/10312	0.00353514	0.0579356	0.0481802	IGHM/IFNG/ALB/TNFRSF13B/CD79A/MS4A1/FASLG/IL17A/IRF4/TNFRSF17/IGLC2/ACKR1/SLAMF7/AMBP/WNT3A/PASD1	16
DO	DOID:10892	hypospadias	4/256	26/10312	0.00360659	0.0579356	0.0481802	HOXD13/CYP11A1/CYP17A1/HSD3B2	4
DO	DOID:2048	autoimmune hepatitis	5/256	42/10312	0.00364245	0.0579356	0.0481802	IL21/FCRL3/PDCD1/ARG1/UGT1A6	5
DO	DOID:0060061	primary cutaneous T-cell non-Hodgkin lymphoma	4/256	28/10312	0.00475152	0.0741765	0.0616864	KIR2DL1/IL21/KIR2DL3/KIR3DL2	4
DO	DOID:1883	hepatitis C	14/256	258/10312	0.00504034	0.0772546	0.0642462	IFNG/IDO1/KIR2DL3/AFP/CCL5/KIR3DL1/NCR1/FASLG/GZMH/CD19/PDCD1/CXCR3/SLC28A3/APOA1	14
DO	DOID:7147	ankylosing spondylitis	7/256	86/10312	0.00543071	0.0817516	0.067986	IFNG/KIR3DL1/IL17A/FCRL3/KIR3DL2/PDCD1/FCRL5	7
DO	DOID:3310	atopic dermatitis	11/256	183/10312	0.00591667	0.086359	0.0718175	IFNG/ALB/CALCA/CXCL9/CCL5/IL17A/CXCR3/SERPINB4/IVL/APOA1/LORICRIN	11
DO	DOID:437	myasthenia gravis	5/256	47/10312	0.00594166	0.086359	0.0718175	IL21/GZMB/PDCD1/CXCR3/CACNA1S	5
DO	DOID:0050625	biliary tract benign neoplasm	3/256	16/10312	0.00666455	0.0916558	0.0762225	ALB/FASLG/APOB	3
DO	DOID:1701	steroid inherited metabolic disorder	3/256	16/10312	0.00666455	0.0916558	0.0762225	CYP11A1/STAR/CYP17A1	3
DO	DOID:11476	osteoporosis	9/256	136/10312	0.006741	0.0916558	0.0762225	CALCA/PTHLH/SLC22A11/CNR2/GH2/IBSP/HP/CYP17A1/AHSG	9
DO	DOID:1802	mononeuritis	9/256	136/10312	0.006741	0.0916558	0.0762225	CCL5/AMIGO3/CNR2/MPZ/MT1H/APOA1/GDNF/CYP11A1/CYP17A1	9
DO	DOID:0080011	bone resorption disease	9/256	137/10312	0.00706318	0.092373	0.0768189	CALCA/PTHLH/SLC22A11/CNR2/GH2/IBSP/HP/CYP17A1/AHSG	9
DO	DOID:1188	mononeuropathy	9/256	137/10312	0.00706318	0.092373	0.0768189	CCL5/AMIGO3/CNR2/MPZ/MT1H/APOA1/GDNF/CYP11A1/CYP17A1	9
DO	DOID:5082	liver cirrhosis	17/256	354/10312	0.00712247	0.092373	0.0768189	IL21/IFNG/ALB/CXCL9/IDO1/AFP/CCL5/IL17A/GNLY/SH2D1A/FCRL3/CNR2/CXCR3/SERPINB3/APOA1/UGT1A7/HP	17
DO	DOID:10608	celiac disease	7/256	92/10312	0.00781522	0.0998217	0.0830134	IL21/IFNG/FASLG/IL17A/CXCR3/NKX2-3/HP	7

[truncated: 1 more sheets: Table S11]
